# Supplementary material for: The geometry of clinical labs and wellness states from deeply phenotyped humans
Source: Nat Commun. 2021 Jun 11;12:3578. doi: 10.1038/s41467-021-23849-8 (PMC8196202; doi:10.1038/s41467-021-23849-8)
Supplement: Supplementary file 3 — Dataset 1 [file 41467_2021_23849_MOESM3_ESM.xlsx]

## Sheet: table S1
This table summarize the information about the 67 clinical lab measurements that were used in the study
Analyte Name-common	Analyte Name-Anat's Paper	Labcorp Order Code	Labcorp Order Code Name	Order Loin Code	LabCorp Result Code	Result Loin Code	Unit of Measurement	Reference Interval	Mean	Standard Deviation	Analyte Description	Notes
Lipids
Lipid Panel
Cholesterol, Total	'CHOLESTEROL__TOTAL'	303756	Lipid Panel	24331-1	1065	2093-3	mg/dL	100 -199	196.535	37.8959	Total cholesterol, the combination of LDL and HDL cholesterol, is a sterol compound found in most body tissues which is an important cell membrane consituent and percursor of other steroids. Total cholesterol is increased in coronary arterial occlusion, atherosclerosis, and hypothyroidism and decreased with low intake/absorption and hematologic disorders.
Triglycerides	'TRIGLYCERIDES'	303756	Lipid Panel	24331-1	1172	2571-8	mg/dL	0 - 149	106.309	62.4424	Triglycerides, lipid compounds composed of a glycerol esterified to 3 fatty acid chains, are the most abundant dietary lipids in the diet and are the method with which energy is stored in the body. High triglyceride levels are clinical risk factor for coronary artery disease, especially when low HDL is present, and are indicative of insulin resistance when present with low HDL and elevated LDL.
HDL Cholesterol	'HDL_CHOL_DIRECT'	303756	Lipid Panel	24331-1	11817	2085-9	mg/dL	>=39 (See notes)	61.2411	18.327	High-density lipoprotein cholesterol (HDL-C), which consists mostly of cholesterol, phospholipid, and protein, transports cholesterol from tissues to the liver, performing a "clean-up" function.	Arivale altered the reference range to be: Male Normal [40.00,170.00) Male Low [0.00,40.00) Female Normal [46.00,170.00) Female Low [0.00,46.00)
Triglyceride/HDL ratio	'Triglyceride_HDL_Ratio'	n/a*	n/a	n/a	n/a	n/a	n/a	<3	2.07536	1.9739	A high ratio of triglycerides to HDL-cholesterol indicates an atherogenic lipid profile and has been found to be a powerful independent indicator of extensive coronary disease.
LDL Cholesterol, Calculated	LDL_CHOL_CALCULATION'	303756	Lipid Panel	24331-1	12054	13457-7	mg/dL	0 - 99 Optimal <100; Above optimal 100-129; Borderline 130-159; High 160-189; Very high >189 (See notes)	114.18	33.8279	Low-density lipoprotein cholesterol (LDL-C), carries about 60-70% of the body's cholesterol in the blood. It is one of the major culprits in the development of atherosclerotic heart disease. Achieving the LDL value of less than 100mg/dL is especially important in patients who have other risk factors that will accelerate the development of coronary heart disease, such as hypertension or low HDL.	Arivale altered the reference range to be: Normal [0.00,100.00) Borderline [100.00,130.00) High [130.00,310.0]
Lipoprotein Particles (NMR LipoProfile® test)
LDL Particle Number (LDL-P)	'LDL_PARTICLE_NUMBER'	123489	NMR LipoProf noLp+Graph	n/a	884294	54434-6	nmol/L	<1000 Low < 1000; Moderate 1000 - 1299; Borderline-High 1300 - 1599; High 1600 - 2000, Very High > 2000 (See notes)	1292.49	458.91	LDL particle number (LDL-P) is a direct count of the number of LDL particles using NMR technology. The cholesterol content of LDL particles is variable, causing frequent discrepancies between concentrations of LDL cholesterol and LDL particle number. LDL-P has been found to be a more sensitive indicator of low CVD risk than either LDL-C or non-HDL-C.	Arivale altered the reference range to be: Normal [0,1000) Elevated [1000.00,1300.00) High [1300.00,3510) Reference for description: https://www.ncbi.nlm.nih.gov/pmc/articles/PMC2720529/
HDL Particle Number (HDL-P)	'HDL_PARTICLE_NUMBER'	123489	NMR LipoProf noLp+Graph	n/a	884296	49748-7	umol/L	>=30.5	34.649	6.13987	HDL particle number (HDL-P) is a direct count of the number of HDL particles. HDL particles are lipoproteins which remove lipids, including cholesterol, phospholipis, and triglycerides, fom cells. Reduced concentrations of HDL-P can be superior to HDL-C levels as a predictor of cardiovascular disease.
Small LDL Particle Number (Small LDL-P)	'LDL_SMALL'	123489	NMR LipoProf noLp+Graph	n/a	884297	43727-7	nmol/L	<=527	433.267	346.746	Small LDL particle number (Small LDL-P) is a direct cound of the numer of small LDL particles, which are typically dense and easily oxidized. Elevated small LDL particles are a common hallmark of metabolic syndrome-associated dyslipidemia and insulin resistance, which is tightly linked to the pathogenesis of metabolic syndrome.	Small LDL-P and LDL Size are associated with CVD risk, but perhaps not after LDL-P is taken into account. https://www.labcorp.com/tests/related-documents/L15035
LDL Size	'LDL_SIZE'	123489	NMR LipoProf noLp+Graph	n/a	884309	17782-4	nm	>20.5	21.1181	0.533647	LDL size is a measure of the size of LDL particles using NMR technology. Individuals can vary in their LDL particle number and sizes, meaning that even though they may have equivalent LDL-C levels, they can vary in their risk for coronary heart disease. Smaller LDL particles increase CVD risk.	Small LDL-P and LDL Size are associated with CVD risk, but not after LDL-P is taken into account. https://www.labcorp.com/tests/related-documents/L15035
LP-IR Score	'LPIR_SCORE'	123489	NMR LipoProf noLp+Graph	n/a	884312	62255-5	n/a	<=45	40.3519	18.9035	The lipoprotein insulin resistance score (LP-IR) is a laboratory developed index that has been associated with insulin resistance and diabetes risk. LP-IR is thought to be an early alert to a heightened risk of developing type 2 diabetes.	Not reported to Arivale participants. https://www.labcorp.com/tests/related-documents/L15035
Metabolic function
Kidney markers/Renal function
Creatinine	'CREATININE_ENZ__SER'	322000	Comp. Metabolic Panel (14)	24323-8	1370	2160-0	mg/dL	0.76 - 1.27	0.853313	0.205501	Creatinine is the dehydration product of creatine in muscle. Creatinine increases with decreased GFR (acute kidney injury or chronic kidney disease). Decreased serum creatine is rare and almost always reflects low muscle mass.
BUN/Creatinine Ratio	'BUN_CREAT_RATIO'	322000	Comp. Metabolic Panel (14)	24323-8	11577	3097-3		9.0 - 20.0	16.4923	4.51531	Elevated BUN/creatinine ratio is one laboratory indicator of decreased renal perfusion. It is indicative of prerenal injury when the is >20.
Estimated Glomerular Filtration Rate (eGFR)	GFR__MDRD' 'GFR__MDRD__AFRICAN_AM'	322000	Comp. Metabolic Panel (14)	24323-8	100791	88294-4	mL/min/1.73	>59	91.6566705113417 106.84767825918	15.8435609045679 17.9742905945579	Estimated glomerular filtration rate (eGFR) is an assessment of the filtering capacity of the kidney. It is calculated from serum creatinine, sex, age, and race. Among patients with chronic kidney disease (CKD), the eGFR is instrumental in determining the stage of disease. Normal GFR in young adults is approximately 120−130 mL/minute/1.73 m2. GFR declines with age, and values <60 mL/minute/1.73 m…
Uric acid	'URIC_ACID'	157	Uric acid	3084-1	1057	3084-1	mg/dL	Male >18yrs: 3.7 -8.6 Female >18yrs: 2.5 - 7.1	5.31902	1.34218	Uric acid, produced in the liver and intestinal mucosa, is the final breakdown product of purine catabolism. The kidneys eliminate two thirds of the uric acid, and elevated levels can indicate chronic kidney disease, gout, high protein diets, and increased alcohol intake. Decreased levels can be seen in Wilson disease, celiac disease, and with certain drugs including salicylates.
Electrolytes
Sodium	'SODIUM'	322000	Comp. Metabolic Panel (14)	24323-8	1198	2951-2	mmol/L	134 - 144	140.145	2.12695	Sodium is an electrolyte used to assess electrolyte, acid-base, and water balance, as well as renal function. High sodium outside of the hospital setting is generally found in the elderly and debilitated and can be seen in renal disease and diabetes. It is typically prevented with adequate oral fluid intake.
Potassium	POTASSIUM'	322000	Comp. Metabolic Panel (14)	24323-8	1180	2823-3	mmol/L	3.5 - 5.2	4.34372	0.315756	Potassium is an electrolyte ingested through food and electrolyte-enhanced beverages and excreted primarily through urine. Levels can be affected by diet, use of diuretics, dehydration, and many other conditions.
Chloride	CHLORIDE'	322000	Comp. Metabolic Panel (14)	24323-8	1206	2075-0	mmol/L	96 - 106	101.095	2.47087	Chloride, the predominant anion in the extracellular space, maintains cellular integrity via its effects on osmotic pressure and water balance, in addition to maintaining acid-base balance. High chloride is seen in a wide variety of conditions, including renal disease, dehydration, diabetes, hyperparathyroidism, and certain drugs. Low chloride also occurs in many conditions, including vomiting, d…
Carbon Dioxide, Total	'CARBON_DIOXIDE__CO2_'	322000	Comp. Metabolic Panel (14)	24323-8	1578	2028-9	mmol/L	20 - 29	23.526	2.09324	Total carbon dioxide consists of CO2 in solution or bound to proteins, HCO3−, CO32−, and H2CO3. In practice, 80% to 90% is present as bicarbonate (HCO3−). It is used to evaluate the total carbonate buffering system in the body and acid-base balance. High results may represent respiratory acidosis with CO2 retention, or metabolic alkalosis (eg, prolonged vomiting). Low value may indicate respirato…
Calcium	CALCIUM'	322000	Comp. Metabolic Panel (14)	24323-8	1016	17861-6	mg/dL	8.7 - 10.2	9.37745	0.347773	Circulating calcium is tightly regulated. It is found free (also known as ionized calcium), bound to proteins, especially albumin and globulins, and as various small diffusible anions. High calcium may be found in hyperparathyroidism, carcinoma, hypervitaminosis D, and many other conditions, while low calcium is seen in renal insufficiency, hypoparathyroidism, vitamin D deficiency, and many other…
Liver markers/Hepatic function
Protein, Total	PROTEIN__TOTAL_SERUM'	322000	Comp. Metabolic Panel (14)	24323-8	1073	2885-2	g/dL	6.0 - 8.5	6.84431	0.4139	Causes of high total protein (the sum of circulating proteins) include dehydration, some cases of chronic liver disease, and neoplasms, especially myeloma. Causes of low total protein include pregnancy; cirrhosis or other liver disease; heart failure; nephrotic syndromes; Crohn's disease and chronic ulcerative colitis; starvation, malabsorption or malnutrition; and hyperthyroidism.
Albumin	'ALBUMIN'	322000	Comp. Metabolic Panel (14)	24323-8	1081	1751-7	g/dL	4.0 - 5.0	4.41277	0.281338	Albumin, a blood plasma protein synthesized in the liver and the single most abundant protein in plasma, transports a wide variety of ligands, maintains plasma oncotic pressure, and serves as a source for endogenous amino acids. High albumin is associated with dehydration, while low levels are associated with a number of conditions including ascities, glomerulonephritis, liver disease, and malabs…
Globulin, Total	'GLOBULIN'	322000	Comp. Metabolic Panel (14)	24323-8	12039	10834-0	g/dL	1.5 - 4.5	2.43154	0.331492	Globulins, proteins made in the liver, function as immunologic agents, increasing in infections, autoimmune, and liver diseases and decreasing in nephrosis.
A/G Ratio	A_G_RATIO'	322000	Comp. Metabolic Panel (14)	24323-8	12047	1759-0		1.2 - 2.2	1.8519	0.288778	Low A/G ratios are seen in severe infections, chronic inflammation, collagen and liver diseases.
Bilirubin, Total	'BILIRUBIN__TOTAL'	322000	Comp. Metabolic Panel (14)	24323-8	1099	1975-2	mg/dL	0.0 - 1.2	0.585093	0.298155	Bilirubin results from the breakdown of hemoglobin and is excreted by the liver into the bile. Elevated total bilirubin is generally indicative of liver diseases or hemolytic anemias.
Alkaline Phosphatase	'ALKALINE_PHOSPHATASE'	322000	Comp. Metabolic Panel (14)	24323-8	1107	6768-6	IU/L	39 - 117	64.2512	20.6647	Alkalline phosphatase is an enzyme originating in bone and liver and elevated levels are generally indicative of bone or liver disease when correlated with other findings, whereas low levels may occur in malnutrition, pernicious anemia, and celiac disease.
AST (SGOT)	'ASAT__SGOT_'	322000	Comp. Metabolic Panel (14)	24323-8	1123	1920-8	IU/L	0-40	21.6076	8.88054	Aspartate aminotransferase (AST) is an enzyme found primarily in the liver and heart. Elevations reflect damage to these tissues. Liver diseases in which AST is typically higher than ALT include alcohol-induced liver damage, cirrhosis, and liver tumors.
ALT (SGPT)	'ALAT__SGPT_'	322000	Comp. Metabolic Panel (14)	24323-8	1545	1742-6	IU/L	0-44	22.4891	15.1319	Alanine aminotransferase (ALT), an enzyme found primarily in the liver and kidney, normally is found at low level in the serum but increases with liver damage and is used to screen for and/or monitor liver disease.
Gamma-Glutamyl Transferase (GGT)	'GGT'	1958	GGT	2324-2	1958	2324-2	IU/L	Male: 0 -65 Female: 0 - 60	23.102	22.9495	Gamma glutamyl transferase (GGT), an enzyme in cell membranes of liver, kidney, and pancreas, and other tissues, is involved in the transfer of amino acids across the cellular membrane and leukotriene metabolism. Levels are increased in many conditions including liver diseases and alcoholism, and with use of certain medications.
Complete Blood Count (CBC)
Red Blood Cells
RBC	'RED_CELL_COUNT'	5009	CBC With Differential/Platelet	57021-8	5033	789-8	x10E6/uL	3.77 - 5.28	4.68379	0.433968	The RBC test determines the total number of red blood cells in a microliter of blood. Decreased RBC values are seen in anemia, leukemia and lymphomas, lupus, chronic infections, and more. Increased RBC occurs in polycythemia vera; renal, pulmonary, and cardiovascular disease; and more.
Hemoglobin	'HEMOGLOBIN'	5009	CBC With Differential/Platelet	57021-8	5041	718-7	g/dL	11.1 - 15.9	14.0765	1.31842	Hemoglobin (Hgb) is the main component of red blood cells and serves to transport oxygen and carbon dioxide. The hgb concentration is directly proportional to the oxygen-combining capacity of the blood. Decreased Hgb is found in anemia states, hemorrhage, liver disease, hypothyroidism, and many other diseases. Increased Hgb levels are found in polycythemia vera, congestive heart failure, and COPD.
Hematocrit	'HEMATOCRIT'	5009	CBC With Differential/Platelet	57021-8	5058	4544-3	%	34.0 - 46.6	42.1574	3.79304	Hematocrit (Hct) is the percentage by volume of packed RBCs in whole blood. Decreased Hct occurs in anemia as well as conditions like leukemia, lymphomas, and adrenal insufficiency. Increased Hct occur in erythrocytosis and polycythemia vera.
MCV	'MCV'	5009	CBC With Differential/Platelet	57021-8	15065	787-2	fL	79 -97	90.3703	5.13388	Mean corpuscular volume (MCV) is the volume occupied by a single RBC expressed in cubic micrometers of the mean volume. Low MCV indicates microcytic anemia such as iron deficiency. High MCV indicates macrocytic anemia such as vitamin B12 deficiency.
MCH	'MCH'	5009	CBC With Differential/Platelet	57021-8	15073	785-6	pg	26.6 - 33.0	30.1152	1.88588	The mean corpuscular hemoglobin is a measure of the average weight of hemoglobin per RBC. Increases are seen in macrocytic anemias; decreases in microcytic anemia.
MCHC	'MCHC'	5009	CBC With Differential/Platelet	57021-8	15081	786-4	g/dL	31.5 - 35.7	33.3444	1.02824	Mean corpuscular hemoglobin concentration is the average concentration of hemoglobin in RBCs. Decreased MCHC occurs in iron deficiency, microcytic anemias, chronic blood loss aanemia, and some thalassemias, whereas increased MCHC occurs in hereditary spherocytosis.
RDW	'RDW'	5009	CBC With Differential/Platelet	57021-8	105007	788-0	%	11.7 - 15.4	13.7535	0.875893	Red cell size distribution width (RDW) indicates the degree of abnormal variation in RBC size. Increased RDW occurs in iron deficiency and vitamin B12 or folate deficiency, while normal RDW is seen in anemia of chronic disease, aplastic anemia, acute blood loss, and sickle cell disease.
Platelets	'PLATELET_COUNT_THOUSAND'	5009	CBC With Differential/Platelet	57021-8	15172	777-3	x10E3/uL	150 - 450	244.081	56.8987	Platelets are the component of blood necessary for clotting, vascular integrity and vasoconstriction, and adhesion and aggregation. Platelets may be increased in essential thrombocythemia, leukemia, polycythemia vera, leukemias, lymphomas, inflammatory diseases, and more. Decreased platelets occur in pernicious, aplastic, and hemolytic anemias, infections, congestive heart failure, and more.
White Blood Cells
WBC	'WHITE_CELL_COUNT'	5009	CBC With Differential/Platelet	57021-8	5025	6690-2	x10E3/uL	3.4 - 10.8	5.57374	1.4965	The WBC value is the total number of white blood cells (leukocytes) in the blood. WBCs are responsible for the body's immune response. High WBC, usually caused by an increase in one type of leukocyte, occurs in acute infections, leukemia, and trauma, among other conditions. Low WBC occurs during viral infections, bone marrow depression caused by drugs, primary bone marrow disorders, and more.
Neutrophils	'TOTAL_NEUTROPHILS'	5009	CBC With Differential/Platelet	57021-8	15107	770-8	%	not established	60.3024	8.78704	Neutrophils are the most numerous and important WBC for inflammation and for the phagocytosis. Increased neutrophils are seen in response to bacterial infections, inflammation, tissue destruction, myeloproliferative dieases, malignant neoplasms, and more. Decreased neutrophils may be caused by viral infections, acute/overwhelming bacterial infections, certain drugs, and certain autoimmune disorde…
Lymphocytes	'LYMPHOCYTES'	5009	CBC With Differential/Platelet	57021-8	15123	736	%	not established	32.7832	7.89778	Lymphocytes, including B cells and T cells, are agranulocytic white blood cells important to the immune response. Elevated lymphycytes are commonly seen in viral infections and lymphoma. Low lymphocytes can be seen in patients on immunosupressive therapies, AIDS, Hodgkin's disease, severe/debilitating illnesses, and more.
Monocytes	'MONOCYTES'	5009	CBC With Differential/Platelet	57021-8	15131	5905-5	%	not established	7.21447	2.1185	Monocytes are phagocytic white blood cells that remove dead and injured cells from the blood. High monocytes may be seen in bacterial infections, tuberculosis, leukemia and lymphomas, and many other conditions. Low monocytes are seen with predisone treament, hairy cell leukemia, overwhelming infection, HIV infection, and more.
Eosinophils	'EOSINOPHILS'	5009	CBC With Differential/Platelet	57021-8	15149	713-8	%	not established	2.74182	1.94383	Eosinophils are white blood cells that ingest antigen-antibody complexes and become active in later stages of infection as well as in allergic and parasitic diseases. In addition, they can be elevated in collagen vascular and connective tissue diseases, as well as ulcerative colitis and Crohn's disease.
Basophils	'BASOPHILS'	5009	CBC With Differential/Platelet	57021-8	15156	706-2	%	not established	0.54622	0.510264	Basophils are phagocytic white blood cells that are elevated primarily in certain leukemias and Hodgkin's disease, while decreased basophils are very rarely detected.
Neutrophils (Absolute)	TOTAL_NEUTROPHILS_AB'	5009	CBC With Differential/Platelet	57021-8	15909	751-8	x10E3/uL	1.4 - 7.0	3.42783	1.18793	See neutrophil description above. Expressing absolute values usually gives more meaningful information than the percentage of each type of WBC and is useful for monitoring and helping differential diagnosis of underlying disorders.
Lymphocytes (Absolute)	'LYMPHOCYTES_ABSOLUTE'	5009	CBC With Differential/Platelet	57021-8	15917	731-0	x10E3/uL	0.7 - 3.1	1.79126	0.543553	See lymphocyte description above. Expressing absolute values usually gives more meaningful information than the percentage of each type of WBC and is useful for monitoring and helping differential diagnosis of underlying disorders.
Monocytes (Absolute)	'MONOCYTES_ABSOLUTE'	5009	CBC With Differential/Platelet	57021-8	15925	742-7	x10E3/uL	0.1 -0.9	0.397241	0.137279	See monocyte description above. Expressing absolute values usually gives more meaningful information than the percentage of each type of WBC and is useful for monitoring and helping differential diagnosis of underlying disorders.
Eosinophils (Absolute)	EOSINOPHILS_ABSOLUTE'	5009	CBC With Differential/Platelet	57021-8	15933	711-2	x10E3/uL	0.0 - 0.4	0.154127	0.11407	See eosinophil description above. Expressing absolute values usually gives more meaningful information than the percentage of each type of WBC and is useful for monitoring and helping differential diagnosis of underlying disorders.
Basophils (Absolute)	BASOPHILS_ABSOLUTE'	5009	CBC With Differential/Platelet	57021-8	15941	704-7	x10E3/uL	0.0 - 0.2	0.0154896	0.0331116	See basophil description above. Expressing absolute values usually gives more meaningful information than the percentage of each type of WBC and is useful for monitoring and helping differential diagnosis of underlying disorders.
Immature Granulocytes	'IMMATURE_GRANULOCYTES'	5009	CBC With Differential/Platelet	57021-8	15108	71695-1	%	not established	0.0254897	0.214691	Immature granulocyte, which encompass immature cells of granulocytic lineages, are normally absent from peripheral blood. Increased immature granulocytes accompanied by increased neutrophiles are seen in a number of conditions including bacterial nfections, acute inflammatory diseases, cancer, and tissue necrosis.
Immature Granulocytes (Abs)	'IMMATURE_GRANULOCYTES_ABSOLUTE'	5009	CBC With Differential/Platelet	57021-8	15911	53115-2	x10E3/uL	0.0 - 0.1	0.000920463	0.0109339	See immature granulocyte description above. Expressing absolute values usually gives more meaningful information than the percentage of each type of WBC and is useful for monitoring and helping differential diagnosis of underlying disorders.
Glycemic markers
Glucose	'GLUCOSE'	322000	Comp. Metabolic Panel (14)	24323-8	1032	2345-7	mg/dL	65 - 99	93.8667	18.0698	Glucose, a monosaccharide, and is the primary metabolite for energy production in the body. In the blood circulation, the concentration of glucose is tightly regulated by hormones such as insulin, cortisol, and glucagon, which regulate glucose entry into cells and affect various metabolic processes. Elevated glucose levels are most often encountered clinically in the setting of diabetes mellitus,…
Hemoglobin A1c	GLYCOHEMOGLOBIN_A1C'	1453	Hemoglobin A1c	4548-4	1481	4548-4	%	4.8 - 5.6 Pre-diabetes: 5.7 - 6.4; Diabetes: >6.4; Glycemic control for adults with diabetes: <7.0	5.4931	0.573052	Hemoglobin A1c (glycohemoglobin A1c), a specific fraction of hemoglobin A formed when hemoglobin A is modified by the addition of a sugar moiety, reflects the average blood glucose concentration over the course of the RBC lifespan, roughly 120 days in normal individuals. It is the preferred diagnostic test for diabetes mellitus (diagnosed when HbA1c>6.4%).
HOMA-IR	'HOMA_IR'	Calculated at Arivale	n/a	n/a	n/a	n/a	n/a	<2.7	2.53975	3.42662	The homeostatic model assessment for insulin resistance (HOMA-IR) is a reliable estimate of insulin resistance based on fasting glucose and insulin and calculated with the following formula: HOMA-IR= (glucose in mmol/L x insulin in mIU/mL)/22.5. Generally, values >2 indicate insulin resistance, common in metabolic sydrome, obesity, and type 2 diabetes mellitus.
Insulin	'INSULIN'	4333	Insulin	20448-7	4333	20448-7	uIU/mL	2.6 - 24.9	10.2801	9.65698	Insulin is an anabolic hormone that promotes glucose uptake, glycogenesis, lipogenesis, and protein synthesis of skeletal muscle and fat tissue. It is the most important factor in the regulation of plasma glucose homeostasis. It is elevated in conditions associated with increased insulin resistance, such as early stage type 2 diabetes, as well as with conditions associated with increased insulin …
LP-IR Score (See under "Lipoprotein Particles")	LPIR_SCORE'										The Lipoprotein Insulin Resistance Index (LP-IR) is a score ranging from 0 (most insulin sensitive) to 100 (most insulin resistant) which enables routine assessment of a patient’s insulin resistance status and helps identify individuals at higher risk of developing type 2 diabetes, regardless of glucose level. It is based on NMR measurement of lipoproteins, including large very low density lipopr…
Inflammation markers
C-Reactive Protein (CRP), High Sensitivity	'CRP_HIGH_SENSITIVITY'	120766	C-Reactive Protein, Cardiac	30522-7	120768	30522-7	mg/L	1.00 - 3.00 Relative Risk for Future Cardiovascular Event: Low <1.00 ; Average 1.00 - 3.00; High >3.00	2.38264	4.72005	CRP is an acute-phase reactant synthesized by the liver in response to cytokines released by damaged tissue. Commonly measured to screen for inflammation or infection, high levels of CRP as measured by high-sensitivity CRP also predict cardiovascular events in individuals without a history of heart disease. In patients with acute coronary disease, CRP level predicts mortality and cardiac complica…
Nutritional Markers
Vitamin D, 25-Hydroxy	VITAMIN_D__25_OH_TOT'	81950	Vitamin D, 25-Hydroxy	62292-8	81953	62292-8	ng/mL	30.0 - 100	33.6507	14.3013	25-hydroxyvitamin D is the major circulating form of vitamin D and is currently considered the best indicator of vitamin D supply to the body from cutaneous synthesis and nutritional intake. Vitamin D deficiency is defined by most experts as a serum 25(OH)D level of less than 20 ng/mL. Insufficiency has been defined as 21-29 ng/mL.
Ferritin	'FERRITIN'	4598	Ferritin, serum	2276-4	4598	2276-4	ng/mL	Male: 30 - 400 Female: 15 - 150	129.867	125.345	Ferritin is the cellular storage protein for iron and an acute-phase reactant that coordinates cellular defense against oxidative stress and inflammation along with transferrin and its receptor. Levels are decreased in iron deficiency and hemodialysis and increased in infection, inflammation, alcoholism, liver disease, hemochromatosis, and other conditions.
Omega-3 and -6 Fatty Acids
Omega-3 Index (OmegaCheckTM)	'OMEGA_3_INDEX'	n/a (See notes)	n/a	n/a	n/a	n/a	% by weight	Normal: >= 5.5 Low Risk: >= 5.5 Moderate risk: 3.8 - 5.4 High risk: <= 5.7	4.41497	1.34394	Omega-3 polyunsaturated fatty acids (PUFA) are essential fatty acids that exert anti-inflammatory effects. Both omega-6 and omega-3 PUFA are important structural components of cell membranes and affect cell membrane properties and the activity of membrane-bound enzymes and cell-signaling pathways. The OmegaCheckTM is a type of omega-3 index which uses the sum of three omega-3 fatty acids, EPA, DH…	LabCorp appears to be no longer offering this test, which it previously offered through Cleveland Heart Lab. Cleveland Heart Lab may also no longer offer it. Before LabCorp stopped offering this test (sometime during 2019), they changed the reference ranges for the individual fatty acids.
Omega-3 Total	'OMEGA_3_TOTAL'	n/a	n/a	n/a	n/a	n/a	n/a	?	4.65833	1.40993	?
Omega-6 Total	OMEGA_6_TOTAL	n/a	n/a	n/a	n/a	n/a	n/a	?	39.9461	3.02203	?
Omega-6/Omega-3 Ratio	'OMEGA_6_OMEGA_3_RATIO'	n/a (See notes)	n/a	n/a	n/a	n/a	% by weight	<4.5	9.38308	2.75991	Conventional thinking was that in contrast to omega-3 PUFAs, omega-6 PUFAs (eg, arachidonic acid and linoleic acid) and their metabolites are more pro-inflammatory than anti-inflammatory. Two proposed markers of cardiovascular risk incorporate both omega-3 and omega-6 fatty acids: the omega-6/omega-3 ratio and the AA/EPA ratio. The omega-6/omega-3 ratio is still used by some physicians, but the c…	After a review of the research, Arivale stopped reporting the omega-6/omega-3 ratio based on lack of evidence.
EPA	EPA'	n/a (See notes)	n/a	n/a	n/a	n/a	% by weight	>2.0 (See notes)	0.778191	0.485257	Eicosapentaenoic acid (EPA) is an omega-3 polyunsaturated fatty acid (PUFA) whose metabolism can give rise to anti-inflammatory and anti-thrombotic lipid mediators.	After a review of the research, Arivale stopped reporting reference ranges for the individual omega-3 fatty acids, EPA, DHA, and DPA, based on lack of evidence.
DPA	DPA'	n/a (See notes)	n/a	n/a	n/a	n/a	% by weight	>1.0 (See notes)	1.12159	0.236515	Docosapentaenoic acid (DPA) is an omega-3 polyunsaturated fatty acid (PUFA) with an ability to increase EPA and DHA tissue status and to act as a precursor to lipid mediators involved in the pro-resolution of the inflammation.	After a review of the research, Arivale stopped reporting reference ranges for the individual omega-3 fatty acids, EPA, DHA, and DPA, based on lack of evidence.
DHA	DHA'	n/a (See notes)	n/a	n/a	n/a	n/a	% by weight	>4.0 (See notes)	2.64858	0.806296	Docosahexaenoic acid (DHA) is an omega-3 polyunsaturated fatty acid (PUFA) important for visual and neurological development.	After a review of the research, Arivale stopped reporting reference ranges for the individual omega-3 fatty acids, EPA, DHA, and DPA, based on lack of evidence.
Arachidonic acid	'ARACHIDONIC_ACID'	n/a (See notes)	n/a	n/a	n/a	n/a	% by weight	<9.0 (See notes)	10.6747	2.15134	Arachidonic acid is an omega-6 polyunsaturated fatty acid obtained from food such as meat, fish, and eggs, and indirectly from linoleic acid. Both omega-6 and omega-3 PUFA are important structural components of cell membranes and affect cell membrane properties and the activity of membrane-bound enzymes and cell-signaling pathways. It is an oversimplification to label arachidonic acid and its der…	After a review of the research, Arivale stopped reporting reference ranges for the individual omega-6 fatty acids, arachidonic and linoleic acid, based on lack of evidence.
Linoleic acid	LINOLEIC_ACID'	n/a (See notes)	n/a	n/a	n/a	n/a	% by weight	<20.0 (See notes)	25.7218	2.63382	Linoleic acid is the most abundant dietary polyunsaturated fatty acid (PUFA) and accounts for approximately 90% of dietary omega-6 PUFA intake. Both omega-6 and omega-3 PUFA are important structural components of cell membranes and affect cell membrane properties and the activity of membrane-bound enzymes and cell-signaling pathways. Higher versus lower linoleic acid concentrations have been foun…	After a review of the research, Arivale stopped reporting reference ranges for the individual omega-6 fatty acids, arachidonic and linoleic acid, based on lack of evidence.
