# Supplementary material for: The geometry of clinical labs and wellness states from deeply phenotyped humans
Source: Nat Commun. 2021 Jun 11;12:3578. doi: 10.1038/s41467-021-23849-8 (PMC8196202; doi:10.1038/s41467-021-23849-8)
Supplement: Supplementary file 4 — Dataset 2 [file 41467_2021_23849_MOESM4_ESM.xlsx]

## Sheet: index
	All data (significant and NOT segnificant) ordered from smallest to highest p-value.
	Possible filters: by archetype / Pvalue / analyte
	Low levels of continuos variables close to archetype denoted as mean/median difference< 0
	High levels of continuos variables close to archetype denoted as mean/median difference>0
	segnificant P-value after Benferoni correction < 3.9e-06
	mean/meadian first - is the mean/meadian value (in the first bin) close to the archetype
	mean/meadian rest - is the mean/meadian value for the rest of the population (mean value for all datapoints that are NOT in the first bin)
index	Sheet Name	Hyperlink
1	Sheet1
2	Metabolomics	Go To Sheet
3	Microbiome	Go To Sheet
4	Proteomics	Go To Sheet
5	Assesments_Diet	Go To Sheet
6	assessments_digestive_health	Go To Sheet
7	assessments_happines	Go To Sheet
8	assessments_health_history	Go To Sheet
9	assessments_journey	Go To Sheet
10	assessments_lifestyle	Go To Sheet
11	assessment_personality	Go To Sheet
12	assessments_stress	Go To Sheet
13	assessment_vitals_colonoscopy	Go To Sheet
14	age	Go To Sheet
15	clients	Go To Sheet
16	fitbit_activity_monthly	Go To Sheet
17	fitbit_activity	Go To Sheet
18	genetics	Go To Sheet
19	blood pressure	Go To Sheet
20	weight_monthly	Go To Sheet
21	weight	Go To Sheet

## Sheet: Metabolomics
archetype #	Feature Name	P value	Median Difference	Mean Difference	Mean First	Mean Rest	Median First	Median Rest
4	'1-(1-enyl-palmitoyl)-2-oleoyl-GPC (P-16:0/18:1)*; Lipid; Plasmalogen'	1.71e-34	-0.39699	-0.41711	0.66607	1.0832	0.63381	1.0308
4	'1-carboxyethylphenylalanine; Amino Acid; Phenylalanine Metabolism'	1.5e-30	1.084	1.467	2.5669	1.0999	2.0585	0.97446
4	'N-stearoyl-sphinganine (d18:0/18:0)*; Lipid; Sphingolipid Metabolism'	5.73e-25	1.4013	1.6514	2.8674	1.216	2.3922	0.99093
4	'glutamate; Amino Acid; Glutamate Metabolism'	2.01e-24	0.72361	0.72361	1.7731	1.0495	1.6722	0.94855
4	'1-(1-enyl-palmitoyl)-2-linoleoyl-GPC (P-16:0/18:2)*; Lipid; Plasmalogen'	1.15e-23	-0.31409	-0.32197	0.71899	1.041	0.69624	1.0103
1	'hydroxy-CMPF*; Lipid; Fatty Acid, Dicarboxylate'	1.41e-23	1.8142	2.2022	3.5164	1.3142	2.6813	0.86713
4	'1-(1-enyl-stearoyl)-2-oleoyl-GPC (P-18:0/18:1); Lipid; Plasmalogen'	1.71e-23	-0.40993	-0.49043	0.66398	1.1544	0.62458	1.0345
4	'hydroxy-CMPF*; Lipid; Fatty Acid, Dicarboxylate'	1.95e-23	-0.81367	-1.1467	0.37629	1.523	0.18801	1.0017
4	'1-carboxyethylvaline; Amino Acid; Leucine, Isoleucine and Valine Metabolism'	2.22e-23	0.94012	1.335	2.4244	1.0894	1.9178	0.97769
4	'1-(1-enyl-stearoyl)-2-linoleoyl-GPC (P-18:0/18:2)*; Lipid; Plasmalogen'	4.36e-23	-0.4187	-0.42562	0.66105	1.0867	0.61265	1.0313
1	'3-carboxy-4-methyl-5-propyl-2-furanpropanoate (CMPF); Lipid; Fatty Acid, Dicarboxylate'	7.58e-22	2.0746	2.9863	4.3561	1.3698	2.9458	0.87122
4	'1-eicosenoyl-GPC (20:1)*; Lipid; Lysolipid'	9.31e-22	-0.39579	-0.40412	0.67739	1.0815	0.62727	1.0231
4	'1-stearoyl-2-docosapentaenoyl-GPE (18:0/22:5n6)*; Lipid; Phospholipid Metabolism'	1.08e-20	1.2838	1.53	2.8131	1.2831	2.2795	0.99563
4	'ribitol; Carbohydrate; Pentose Metabolism'	1.45e-20	0.28097	0.34743	1.3562	1.0087	1.2661	0.98511
4	'1-carboxyethylisoleucine; Amino Acid; Leucine, Isoleucine and Valine Metabolism'	1.6e-20	1.0803	1.5539	2.6732	1.1194	2.037	0.95665
4	'palmitoyl-oleoyl-glycerol (16:0/18:1) [2]*; Lipid; Diacylglycerol'	1.83e-20	0.87325	0.89525	2.0489	1.1536	1.8739	1.0007
4	'1-palmityl-2-oleoyl-GPC (O-16:0/18:1)*; Lipid; Phospholipid Metabolism'	1.94e-20	-0.29032	-0.27997	0.78326	1.0632	0.73852	1.0288
1	'eicosapentaenoate (EPA; 20:5n3); Lipid; Polyunsaturated Fatty Acid (n3 and n6)'	2.66e-20	1.2694	1.1716	2.4209	1.2493	2.2024	0.93291
4	'1-stearoyl-2-dihomo-linolenoyl-GPE (18:0/20:3n3 or 6)*; Lipid; Phospholipid Metabolism'	2.99e-20	0.9235	1.0264	2.1571	1.1307	1.9303	1.0068
4	'1-palmitoyl-2-oleoyl-GPE (16:0/18:1); Lipid; Phospholipid Metabolism'	4.95e-20	0.79267	0.83983	2.0032	1.1634	1.7933	1.0006
4	'carotene diol (1); Xenobiotics; Food Component/Plant'	8.47e-20	-0.39973	-0.483	0.65085	1.1339	0.64089	1.0406
4	'1-carboxyethylleucine; Amino Acid; Leucine, Isoleucine and Valine Metabolism'	1.63e-19	0.95341	1.2262	2.324	1.0978	1.9377	0.98426
4	'glucose; Carbohydrate; Glycolysis, Gluconeogenesis, and Pyruvate Metabolism'	2.21e-19	0.14486	0.31347	1.321	1.0075	1.1396	0.99478
1	'1-eicosapentaenoyl-GPC (20:5)*; Lipid; Lysolipid'	2.3e-19	1.1701	1.3388	2.5378	1.199	2.1061	0.93601
4	'1-stearoyl-2-dihomo-linolenoyl-GPC (18:0/20:3n3 or 6)*; Lipid; Phospholipid Metabolism'	2.53e-19	0.3868	0.35238	1.384	1.0316	1.3936	1.0068
4	'carotene diol (2); Xenobiotics; Food Component/Plant'	2.55e-19	-0.42317	-0.5545	0.63945	1.1939	0.61632	1.0395
4	'diacylglycerol (14:0/18:1, 16:0/16:1) [1]*; ; '	2.7e-19	1.2511	1.5813	2.9243	1.3431	2.2313	0.98024
4	'1-(1-enyl-palmitoyl)-GPC (P-16:0)*; Lipid; Lysoplasmalogen'	2.98e-19	-0.36015	-0.38096	0.70071	1.0817	0.66023	1.0204
4	'beta-cryptoxanthin; Xenobiotics; Food Component/Plant'	2.08e-18	-0.52215	-0.69352	0.58113	1.2746	0.46749	0.98965
1	'1-eicosapentaenoyl-GPE (20:5)*; Lipid; Lysolipid'	2.48e-18	1.0996	1.0288	2.22	1.1912	2.0477	0.94811
4	'N-stearoyl-sphingosine (d18:1/18:0)*; ; '	2.57e-18	0.38772	0.47845	1.5109	1.0325	1.3734	0.98566
4	'1-stearoyl-2-adrenoyl-GPE (18:0/22:4)*; Lipid; Phospholipid Metabolism'	2.74e-18	1.3987	1.7191	2.889	1.1699	2.3471	0.94838
4	'diacylglycerol (14:0/18:1, 16:0/16:1) [2]*; ; '	3.51e-18	1.3303	1.4966	2.9123	1.4156	2.343	1.0127
1	'1-(1-enyl-stearoyl)-2-docosahexaenoyl-GPC (P-18:0/22:6)*; Lipid; Plasmalogen'	6.07e-18	0.49284	0.48722	1.5203	1.0331	1.4603	0.96744
4	'tartronate (hydroxymalonate); Xenobiotics; Bacterial/Fungal'	6.83e-18	-0.40113	-0.40137	0.62916	1.0305	0.60676	1.0079
4	'1-palmitoyl-2-palmitoleoyl-GPC (16:0/16:1)*; Lipid; Phospholipid Metabolism'	7.32e-18	0.58396	0.58766	1.7405	1.1528	1.6192	1.0352
4	'palmitoyl-oleoyl-glycerol (16:0/18:1) [1]*; Lipid; Diacylglycerol'	9.89e-18	0.7869	0.84143	2.0207	1.1793	1.7958	1.0089
1	'1-(1-enyl-palmitoyl)-2-docosahexaenoyl-GPC (P-16:0/22:6)*; Lipid; Plasmalogen'	1.6e-17	0.41614	0.38309	1.39	1.0069	1.3786	0.9625
4	'mannose; Carbohydrate; Fructose, Mannose and Galactose Metabolism'	1.6e-17	0.4027	0.45069	1.483	1.0323	1.3995	0.99682
4	'palmitoyl-arachidonoyl-glycerol (16:0/20:4) [2]*; ; '	4.45e-17	1.2812	1.5512	2.8082	1.257	2.2963	1.0151
4	'diacylglycerol (16:1/18:2 [2], 16:0/18:3 [1])*; ; '	1.1e-16	1.0792	1.0755	2.2855	1.21	2.0819	1.0027
1	'1-margaroyl-2-docosahexaenoyl-GPC (17:0/22:6)*; Lipid; Phospholipid Metabolism'	1.58e-16	0.54546	0.64062	1.6847	1.0441	1.4852	0.9397
4	'1-oleoyl-2-docosahexaenoyl-GPC (18:1/22:6)*; Lipid; Phospholipid Metabolism'	2.58e-16	-0.21636	-0.24025	0.7989	1.0392	0.79869	1.015
1	'1-stearoyl-2-docosapentaenoyl-GPC (18:0/22:5n6)*; Lipid; Phospholipid Metabolism'	3.45e-16	-0.33077	-0.39763	0.74656	1.1442	0.71899	1.0498
1	'docosahexaenoate (DHA; 22:6n3); Lipid; Polyunsaturated Fatty Acid (n3 and n6)'	3.68e-16	0.64253	0.55434	1.6589	1.1045	1.5967	0.95416
4	'1-(1-enyl-palmitoyl)-2-docosahexaenoyl-GPC (P-16:0/22:6)*; Lipid; Plasmalogen'	5.81e-16	-0.33536	-0.33056	0.71984	1.0504	0.6749	1.0103
4	'1-oleoyl-GPC (18:1); Lipid; Lysolipid'	6.36e-16	-0.27585	-0.27104	0.78528	1.0563	0.75738	1.0332
1	'1-docosahexaenoyl-GPC (22:6)*; Lipid; Lysolipid'	7.98e-16	0.48127	0.53499	1.5754	1.0404	1.4476	0.96636
4	'1-arachidoyl-GPC (20:0); Lipid; Lysolipid'	9.99e-16	-0.45937	-0.4809	0.63882	1.1197	0.56799	1.0274
1	'1-stearoyl-2-docosahexaenoyl-GPC (18:0/22:6); Lipid; Phospholipid Metabolism'	1e-15	0.33813	0.30122	1.3013	1.0001	1.2915	0.95338
4	'metabolonic lactone sulfate; Lipid; Sterol'	1.25e-15	1.1427	1.496	2.7932	1.2972	2.1585	1.0158
4	'myristoyl-linoleoyl-glycerol (14:0/18:2) [1]*; Lipid; Diacylglycerol'	2.21e-15	1.3354	1.3183	2.7163	1.3979	2.3241	0.98872
4	'pyruvate; Carbohydrate; Glycolysis, Gluconeogenesis, and Pyruvate Metabolism'	2.59e-15	0.32207	0.31463	1.3829	1.0683	1.3347	1.0126
1	'docosahexaenoylcarnitine (C22:6)*; Lipid; Fatty Acid Metabolism(Acyl Carnitine)'	3.07e-15	0.80607	0.78376	1.9425	1.1587	1.7361	0.93003
4	'1-(1-enyl-palmitoyl)-2-palmitoyl-GPC (P-16:0/16:0)*; Lipid; Plasmalogen'	3.08e-15	-0.19013	-0.2032	0.84136	1.0446	0.82333	1.0135
1	'1-(1-enyl-stearoyl)-2-docosahexaenoyl-GPE (P-18:0/22:6)*; Lipid; Plasmalogen'	3.12e-15	0.36251	0.38917	1.419	1.0298	1.3195	0.95697
4	'palmitoyl-linoleoyl-glycerol (16:0/18:2) [2]*; Lipid; Diacylglycerol'	3.7e-15	0.76816	0.78478	1.93	1.1452	1.7611	0.99296
4	'carotene diol (3); Xenobiotics; Food Component/Plant'	3.89e-15	-0.38612	-0.51938	0.66301	1.1824	0.61793	1.004
1	'1-palmitoyl-2-eicosapentaenoyl-GPC (16:0/20:5)*; Lipid; Phospholipid Metabolism'	4.59e-15	0.50672	0.46935	1.5435	1.0741	1.487	0.98027
4	'palmitoleoyl-linoleoyl-glycerol (16:1/18:2) [1]*; ; '	5.71e-15	1.141	1.0111	2.2698	1.2587	2.1424	1.0013
4	'1-stearoyl-2-docosapentaenoyl-GPC (18:0/22:5n6)*; Lipid; Phospholipid Metabolism'	6.81e-15	0.59227	0.54253	1.6308	1.0883	1.5893	0.99699
1	'1-palmitoyl-2-adrenoyl-GPC (16:0/22:4)*; Lipid; Phospholipid Metabolism'	8.87e-15	-0.30919	-0.31786	0.78884	1.1067	0.75249	1.0617
4	'X - 14056; ; '	1.04e-14	0.41956	0.54134	1.6112	1.0698	1.415	0.99545
4	'1-margaroyl-GPC (17:0); Lipid; Lysolipid'	1.38e-14	-0.32017	-0.31775	0.77362	1.0914	0.70891	1.0291
4	'1-(1-enyl-stearoyl)-2-docosahexaenoyl-GPC (P-18:0/22:6)*; Lipid; Plasmalogen'	1.67e-14	-0.33826	-0.34621	0.73744	1.0837	0.66834	1.0066
4	'sphingomyelin (d18:0/18:0, d19:0/17:0)*; Lipid; Sphingolipid Metabolism'	1.94e-14	0.6876	0.71312	1.8725	1.1594	1.6907	1.0031
2	'999946662'	2.16e-14	-0.43058	-0.44451	0.65983	1.1043	0.60515	1.0357
4	'oxalate (ethanedioate); Cofactors and Vitamins; Ascorbate and Aldarate Metabolism'	2.26e-14	-0.30119	-0.27883	0.74662	1.0254	0.72173	1.0229
4	'glycerate; Carbohydrate; Glycolysis, Gluconeogenesis, and Pyruvate Metabolism'	2.74e-14	-0.27787	-0.25927	0.76743	1.0267	0.74348	1.0214
1	'1-docosahexaenoyl-GPE (22:6)*; Lipid; Lysolipid'	2.75e-14	0.25979	0.27776	1.2994	1.0216	1.247	0.9872
4	'N-palmitoyl-sphinganine (d18:0/16:0); Lipid; Sphingolipid Metabolism'	2.81e-14	0.35463	0.43705	1.5005	1.0634	1.3521	0.99744
1	'1-stearoyl-2-adrenoyl-GPC (18:0/22:4)*; ; '	3.11e-14	-0.30978	-0.31893	0.81399	1.1329	0.74627	1.056
4	'N-acetylglycine; Amino Acid; Glycine, Serine and Threonine Metabolism'	4.02e-14	-0.38018	-0.67668	0.77998	1.4567	0.70961	1.0898
3	'creatinine; Amino Acid; Creatine Metabolism'	4.96e-14	0.12817	0.1311	1.1321	1.001	1.1215	0.99333
4	'1-docosahexaenoyl-GPC (22:6)*; Lipid; Lysolipid'	5.3e-14	-0.35621	-0.38775	0.70895	1.0967	0.66479	1.021
4	'1-(1-enyl-palmitoyl)-2-palmitoleoyl-GPC (P-16:0/16:1)*; Lipid; Plasmalogen'	5.93e-14	-0.23442	-0.26077	0.83073	1.0915	0.8031	1.0375
3	'4-methyl-2-oxopentanoate; Amino Acid; Leucine, Isoleucine and Valine Metabolism'	6.97e-14	0.27729	0.34532	1.3672	1.0218	1.2614	0.98408
2	'gamma-glutamylleucine; Peptide; Gamma-glutamyl Amino Acid'	7.4e-14	-0.24343	-0.26623	0.77671	1.0429	0.75815	1.0016
1	'1-(1-enyl-oleoyl)-2-docosahexaenoyl-GPE (P-18:1/22:6)*; ; '	7.69e-14	0.43534	0.41517	1.4336	1.0184	1.3694	0.93408
4	'1-linoleoyl-2-docosahexaenoyl-GPC (18:2/22:6)*; Lipid; Phospholipid Metabolism'	7.76e-14	-0.26531	-0.27608	0.79042	1.0665	0.75255	1.0179
4	'X - 11315; ; '	1.04e-13	-0.31735	-0.42985	0.73783	1.1677	0.71204	1.0294
4	'X - 24337; ; '	1.08e-13	0.63457	0.67845	1.7921	1.1136	1.6232	0.98864
4	'lactate; Carbohydrate; Glycolysis, Gluconeogenesis, and Pyruvate Metabolism'	1.18e-13	0.3382	0.35381	1.4387	1.0849	1.3409	1.0027
2	'X - 11444; ; '	1.83e-13	-0.39661	-0.40294	0.70251	1.1055	0.6338	1.0304
1	'phosphatidylcholine (18:0/20:5, 16:0/22:5n6)*; Lipid; Phospholipid Metabolism'	1.84e-13	0.79249	0.7113	1.8295	1.1182	1.7569	0.96444
4	'gamma-glutamylisoleucine*; Peptide; Gamma-glutamyl Amino Acid'	1.88e-13	0.38226	0.41183	1.4415	1.0297	1.3602	0.97792
3	'N-acetylcarnosine; Peptide; Dipeptide Derivative'	1.9e-13	0.74333	0.69534	1.8771	1.1818	1.703	0.95969
4	'1-stearoyl-2-oleoyl-GPE (18:0/18:1); Lipid; Phospholipid Metabolism'	2.58e-13	0.62575	0.59716	1.7238	1.1267	1.6289	1.0032
2	'urate; Nucleotide; Purine Metabolism, (Hypo)Xanthine/Inosine containing'	2.65e-13	-0.19752	-0.21933	0.80774	1.0271	0.80902	1.0065
4	'1-linoleoyl-GPC (18:2); Lipid; Lysolipid'	3.23e-13	-0.22493	-0.23641	0.80644	1.0428	0.79185	1.0168
4	'1-palmitoyl-2-linoleoyl-GPE (16:0/18:2); Lipid; Phospholipid Metabolism'	3.7e-13	0.52319	0.59802	1.7464	1.1484	1.5124	0.98921
1	'1-stearoyl-2-docosapentaenoyl-GPE (18:0/22:5n6)*; Lipid; Phospholipid Metabolism'	3.98e-13	-0.52569	-0.67016	0.74402	1.4142	0.54836	1.0741
1	'X - 13866; ; '	5.1e-13	0.68706	1.1464	2.4667	1.3203	1.5901	0.903
4	'branched chain 14:0 dicarboxylic acid**; Lipid; Fatty Acid, Dicarboxylate'	8.46e-13	-0.62121	-0.84738	0.632	1.4794	0.45201	1.0732
3	'alpha-hydroxyisocaproate; Amino Acid; Leucine, Isoleucine and Valine Metabolism'	8.93e-13	0.45664	0.45331	1.5025	1.0492	1.4396	0.98299
4	'threonate; Cofactors and Vitamins; Ascorbate and Aldarate Metabolism'	1.02e-12	-0.33621	-0.41793	0.74993	1.1679	0.69074	1.0269
4	'1-palmitoyl-2-linoleoyl-GPI (16:0/18:2); Lipid; Phospholipid Metabolism'	1.16e-12	0.53663	0.69633	1.842	1.1456	1.523	0.98637
4	'1-palmitoyl-2-arachidonoyl-GPI (16:0/20:4)*; Lipid; Phospholipid Metabolism'	1.28e-12	0.40022	0.42473	1.5273	1.1026	1.4149	1.0147
2	'leucine; Amino Acid; Leucine, Isoleucine and Valine Metabolism'	1.29e-12	-0.12931	-0.15051	0.87404	1.0245	0.87494	1.0043
3	androsterone glucuronide; Lipid; Androgenic Steroids'	1.34e-12	1.1809	1.021	2.2878	1.2668	2.1709	0.99
2	'3-carboxy-4-methyl-5-propyl-2-furanpropanoate (CMPF); Lipid; Fatty Acid, Dicarboxylate'	1.41e-12	-0.72764	-1.1763	0.43502	1.6113	0.23742	0.96506
4	'3beta-hydroxy-5-cholestenoate; Lipid; Sterol'	1.49e-12	-0.32198	-0.2944	0.79856	1.093	0.69392	1.0159
3	'3-methyl-2-oxovalerate; Amino Acid; Leucine, Isoleucine and Valine Metabolism'	1.54e-12	0.34807	0.32056	1.3596	1.039	1.3374	0.98928
4	'5-methylthioadenosine (MTA); Amino Acid; Polyamine Metabolism'	1.87e-12	0.30841	0.3517	1.3904	1.0387	1.3134	1.005
4	'N-acetylglucosamine/N-acetylgalactosamine; Carbohydrate; Aminosugar Metabolism'	1.9e-12	0.27491	0.2817	1.3093	1.0276	1.2535	0.97855
4	'3-carboxy-4-methyl-5-propyl-2-furanpropanoate (CMPF); Lipid; Fatty Acid, Dicarboxylate'	2.61e-12	-0.71633	-0.985	0.63291	1.6179	0.24872	0.96506
2	'X - 17340; ; '	2.79e-12	-0.38514	-0.45004	0.66773	1.1178	0.64017	1.0253
4	'1-stearoyl-2-adrenoyl-GPC (18:0/22:4)*; ; '	3e-12	0.42088	0.44418	1.5324	1.0882	1.4407	1.0198
4	'1-stearoyl-2-linoleoyl-GPE (18:0/18:2)*; Lipid; Phospholipid Metabolism'	3.23e-12	0.49367	0.46649	1.5682	1.1017	1.4849	0.99126
4	'1-palmitoyl-2-adrenoyl-GPC (16:0/22:4)*; Lipid; Phospholipid Metabolism'	3.62e-12	0.36213	0.37903	1.4438	1.0648	1.3818	1.0197
2	'1-palmitoyl-2-eicosapentaenoyl-GPC (16:0/20:5)*; Lipid; Phospholipid Metabolism'	3.71e-12	-0.34937	-0.37639	0.74323	1.1196	0.66557	1.0149
4	'1-(1-enyl-oleoyl)-GPC (P-18:1)*; Lipid; Lysoplasmalogen'	3.76e-12	-0.27688	-0.36912	0.7068	1.0759	0.7304	1.0073
3	'leucine; Amino Acid; Leucine, Isoleucine and Valine Metabolism'	4.02e-12	0.21756	0.19194	1.2032	1.0112	1.2082	0.99066
4	'quinolinate; Cofactors and Vitamins; Nicotinate and Nicotinamide Metabolism'	4.95e-12	0.44035	0.44352	1.5599	1.1164	1.4391	0.99879
2	'1,2-dilinoleoyl-GPC (18:2/18:2); Lipid; Phospholipid Metabolism'	5.21e-12	0.36103	0.30758	1.3307	1.0231	1.3481	0.98705
4	'1-(1-enyl-palmitoyl)-2-myristoyl-GPC (P-16:0/14:0)*; Lipid; Plasmalogen'	6.22e-12	-0.34687	-0.32031	0.79212	1.1124	0.70244	1.0493
4	'999949014'	9.74e-12	-0.5283	-1.196	0.89859	2.0946	0.52933	1.0576
1	'1-(1-enyl-palmitoyl)-2-docosahexaenoyl-GPE (P-16:0/22:6)*; Lipid; Plasmalogen'	1.16e-11	0.2624	0.27126	1.2697	0.99844	1.2208	0.95837
2	'2,3-dihydroxy-5-methylthio-4-pentenoate (DMTPA)*; Amino Acid; Methionine, Cysteine, SAM and Taurine Metabolism'	1.2e-11	-0.16069	-0.19733	0.86624	1.0636	0.86724	1.0279
4	'1-(1-enyl-oleoyl)-2-docosahexaenoyl-GPE (P-18:1/22:6)*; ; '	1.2e-11	-0.30687	-0.3495	0.71486	1.0644	0.67945	0.98632
4	'X - 24295; ; '	1.29e-11	0.38838	0.53042	1.6139	1.0835	1.3643	0.97596
1	'1-palmitoyl-2-docosahexaenoyl-GPC (16:0/22:6); Lipid; Phospholipid Metabolism'	1.31e-11	0.15837	0.17619	1.1601	0.98389	1.1387	0.98034
1	'1-pentadecanoyl-2-docosahexaenoyl-GPC (15:0/22:6)*; Lipid; Phospholipid Metabolism'	1.8e-11	0.3625	0.37336	1.4277	1.0543	1.3645	1.002
4	'1-dihomo-linolenoyl-GPE (20:3n3 or 6)*; Lipid; Lysolipid'	1.81e-11	0.59799	0.47083	1.5884	1.1176	1.6106	1.0127
2	'X - 17357; ; '	3.05e-11	-0.32346	-0.35328	0.70831	1.0616	0.6871	1.0106
3	pregnenediol sulfate (C21H34O5S)*; Lipid; Steroid'	3.12e-11	0.70401	0.72588	1.8452	1.1193	1.6714	0.96741
3	'X - 24544; ; '	3.24e-11	0.49657	0.52552	1.5819	1.0563	1.4596	0.96302
4	'X - 19438; ; '	3.24e-11	0.53136	0.52466	1.624	1.0994	1.5066	0.97526
2	11beta-hydroxyandrosterone glucuronide; Lipid; Androgenic Steroids'	3.68e-11	-0.41197	-0.46075	0.68328	1.144	0.63392	1.0459
4	'proline; Amino Acid; Urea cycle; Arginine and Proline Metabolism'	3.76e-11	0.16931	0.19833	1.2131	1.0148	1.1592	0.98992
4	'hydantoin-5-propionate; Amino Acid; Histidine Metabolism'	3.82e-11	0.58795	0.75708	1.8762	1.1192	1.5793	0.9913
4	'1-oleoyl-2-dihomo-linoleoyl-GPC (18:1/20:2)*; Lipid; Phospholipid Metabolism'	4.27e-11	-0.26709	-0.29525	0.75884	1.0541	0.73995	1.007
4	'5-hydroxylysine; Amino Acid; Lysine Metabolism'	4.32e-11	0.39845	0.36997	1.5218	1.1519	1.4075	1.009
2	'gamma-glutamylvaline; Peptide; Gamma-glutamyl Amino Acid'	4.38e-11	-0.32423	-0.3636	0.70903	1.0726	0.68243	1.0067
4	'gamma-tocopherol/beta-tocopherol; Cofactors and Vitamins; Tocopherol Metabolism'	4.76e-11	0.44799	0.40241	1.471	1.0686	1.4438	0.99583
4	'gamma-glutamylvaline; Peptide; Gamma-glutamyl Amino Acid'	4.76e-11	0.32077	0.37193	1.4093	1.0373	1.2856	0.96484
4	'X - 23639; ; '	4.8e-11	-0.32048	-0.3888	0.79327	1.1821	0.73303	1.0535
4	'hydroxyasparagine**; Amino Acid; Alanine and Aspartate Metabolism'	5.13e-11	0.22879	0.23011	1.2814	1.0513	1.2397	1.0109
3	androstenediol (3beta,17beta) monosulfate (1); Lipid; Steroid'	6.21e-11	0.98073	1.1333	2.2766	1.1433	1.9468	0.96604
4	'palmitoyl-linoleoyl-glycerol (16:0/18:2) [1]*; Lipid; Diacylglycerol'	6.59e-11	0.7609	0.81089	1.9933	1.1824	1.7388	0.9779
4	'glycine; Amino Acid; Glycine, Serine and Threonine Metabolism'	7.12e-11	-0.16936	-0.18948	0.8905	1.08	0.84623	1.0156
2	'1-eicosapentaenoyl-GPC (20:5)*; Lipid; Lysolipid'	7.17e-11	-0.43618	-0.63764	0.67174	1.3094	0.56344	0.99962
3	'gamma-glutamylleucine; Peptide; Gamma-glutamyl Amino Acid'	7.5e-11	0.28668	0.2617	1.2848	1.0231	1.2704	0.98368
4	'S-methylcysteine sulfoxide; Amino Acid; Methionine, Cysteine, SAM and Taurine Metabolism'	8.18e-11	-0.48769	-0.69808	0.80378	1.5019	0.53919	1.0269
4	'asparagine; Amino Acid; Alanine and Aspartate Metabolism'	8.32e-11	-0.10178	-0.10407	0.9132	1.0173	0.90499	1.0068
3	dehydroepiandrosterone sulfate (DHEA-S); Lipid; Steroid'	9.2e-11	0.62557	0.64394	1.6695	1.0255	1.5604	0.93478
4	'oleoyl-oleoyl-glycerol (18:1/18:1) [2]*; Lipid; Diacylglycerol'	9.57e-11	0.47902	0.40991	1.5266	1.1167	1.4818	1.0028
4	'aspartate; Amino Acid; Alanine and Aspartate Metabolism'	9.66e-11	0.24955	0.30851	1.3632	1.0547	1.2358	0.9863
4	'1-pentadecanoyl-2-docosahexaenoyl-GPC (15:0/22:6)*; Lipid; Phospholipid Metabolism'	1.05e-10	-0.34438	-0.30105	0.79434	1.0954	0.6933	1.0377
4	'behenoyl dihydrosphingomyelin (d18:0/22:0)*; Lipid; Sphingolipid Metabolism'	1.24e-10	0.31824	0.43095	1.5272	1.0963	1.3092	0.991
4	'4-hydroxyphenylpyruvate; Amino Acid; Phenylalanine and Tyrosine Metabolism'	1.45e-10	0.3494	0.41275	1.5082	1.0954	1.3536	1.0042
4	'gamma-glutamylglutamate; Peptide; Gamma-glutamyl Amino Acid'	1.55e-10	0.47115	0.58598	1.6727	1.0867	1.4173	0.94619
2	'N-acetylcarnosine; Peptide; Dipeptide Derivative'	1.58e-10	-0.3619	-0.49954	0.72811	1.2277	0.64775	1.0097
4	'1-palmityl-2-linoleoyl-GPC (O-16:0/18:2)*; Lipid; Phospholipid Metabolism'	1.6e-10	-0.22164	-0.23621	0.82743	1.0636	0.78852	1.0102
3	'2-hydroxy-3-methylvalerate; Amino Acid; Leucine, Isoleucine and Valine Metabolism'	1.64e-10	0.51405	0.53464	1.6769	1.1423	1.5102	0.99615
4	'3,5-dichloro-2,6-dihydroxybenzoic acid; ; '	1.71e-10	0.36458	0.39088	1.4381	1.0472	1.336	0.97144
1	'carotene diol (1); Xenobiotics; Food Component/Plant'	2.2e-10	0.46099	0.36275	1.4459	1.0831	1.4411	0.98009
1	'1-palmitoleoyl-2-eicosapentaenoyl-GPC (16:1/20:5)*; Lipid; Phospholipid Metabolism'	2.51e-10	0.71744	0.96059	2.2283	1.2677	1.7095	0.99208
4	'maleate; Lipid; Fatty Acid, Dicarboxylate'	2.57e-10	0.29061	0.36155	1.6156	1.254	1.3061	1.0155
3	androstenediol (3beta,17beta) disulfate (2); Lipid; Steroid'	2.65e-10	0.43567	0.52394	1.5533	1.0294	1.4049	0.96921
4	'linoleoyl-arachidonoyl-glycerol (18:2/20:4) [1]*; ; '	2.72e-10	0.58465	0.77469	1.9146	1.1399	1.5572	0.97255
4	'glutamine; Amino Acid; Glutamate Metabolism'	2.77e-10	-0.069473	-0.080805	0.93016	1.011	0.93914	1.0086
4	'cortolone glucuronide (1); Lipid; Corticosteroids'	3.34e-10	0.33288	0.34824	1.3869	1.0387	1.3229	0.99007
4	'alanine; Amino Acid; Alanine and Aspartate Metabolism'	3.86e-10	0.18829	0.17764	1.189	1.0114	1.1813	0.99303
1	'1-stearoyl-2-adrenoyl-GPE (18:0/22:4)*; Lipid; Phospholipid Metabolism'	3.99e-10	-0.43203	-0.56272	0.75075	1.3135	0.59078	1.0228
3	'isoleucine; Amino Acid; Leucine, Isoleucine and Valine Metabolism'	3.99e-10	0.1817	0.16637	1.1788	1.0124	1.173	0.99129
2	'propionylcarnitine (C3); Lipid; Fatty Acid Metabolism (also BCAA Metabolism)'	4.17e-10	-0.25896	-0.26318	0.79084	1.054	0.74843	1.0074
4	'1-stearoyl-2-arachidonoyl-GPE (18:0/20:4); Lipid; Phospholipid Metabolism'	5.09e-10	0.34131	0.32507	1.374	1.0489	1.3389	0.99759
2	'valine; Amino Acid; Leucine, Isoleucine and Valine Metabolism'	5.11e-10	-0.14891	-0.14546	0.87443	1.0199	0.85792	1.0068
4	'2-oleoyl-GPC (18:1)*; Lipid; Lysolipid'	5.33e-10	-0.23958	-0.30693	0.81852	1.1254	0.81309	1.0527
3	'androstenediol (3alpha, 17alpha) monosulfate (3); Lipid; Steroid'	6.71e-10	0.85687	0.72536	1.8612	1.1359	1.7987	0.94182
4	'1-stearoyl-GPC (18:0); Lipid; Lysolipid'	6.72e-10	-0.18845	-0.17287	0.85477	1.0276	0.83631	1.0248
4	'serine; Amino Acid; Glycine, Serine and Threonine Metabolism'	6.76e-10	-0.12117	-0.13192	0.87496	1.0069	0.88032	1.0015
4	'N2,N2-dimethylguanosine; Nucleotide; Purine Metabolism, Guanine containing'	7.49e-10	0.21505	0.19462	1.2197	1.0251	1.2129	0.99784
3	'X - 11444; ; '	7.82e-10	0.44481	0.40592	1.4804	1.0745	1.4413	0.99653
4	'2-ketocaprylate; Amino Acid; Leucine, Isoleucine and Valine Metabolism'	7.98e-10	-0.32413	-0.33602	0.8455	1.1815	0.69731	1.0214
4	'X - 24556; ; '	1.03e-09	-0.34779	-0.37679	0.76945	1.1462	0.66405	1.0118
4	'1-palmitoyl-2-arachidonoyl-GPE (16:0/20:4)*; Lipid; Phospholipid Metabolism'	1.11e-09	0.39701	0.40475	1.5013	1.0965	1.4029	1.0059
1	'X - 23782; ; '	1.2e-09	0.37353	0.46339	1.5543	1.0909	1.3337	0.96016
1	'X - 21339; ; '	1.25e-09	-0.3381	-0.34445	0.76499	1.1094	0.65215	0.99025
3	'16a-hydroxy DHEA 3-sulfate; Lipid; Steroid'	1.28e-09	0.75113	0.79132	2.0172	1.2259	1.6805	0.92935
4	'indolepropionate; Amino Acid; Tryptophan Metabolism'	1.46e-09	-0.45406	-0.52357	0.8056	1.3292	0.55174	1.0058
1	'1-stearoyl-2-dihomo-linolenoyl-GPC (18:0/20:3n3 or 6)*; Lipid; Phospholipid Metabolism'	1.64e-09	-0.22453	-0.18761	0.87595	1.0636	0.80824	1.0328
4	'oleoyl-arachidonoyl-glycerol (18:1/20:4) [2]*; ; '	1.68e-09	0.4516	0.62185	1.7536	1.1317	1.4504	0.99884
2	'urea; Amino Acid; Urea cycle; Arginine and Proline Metabolism'	2.34e-09	-0.2184	-0.21241	0.84461	1.057	0.81076	1.0292
1	'1-oleoyl-2-dihomo-linolenoyl-GPC (18:1/20:3)*; Lipid; Phospholipid Metabolism'	2.41e-09	-0.19684	-0.18884	0.8795	1.0683	0.83687	1.0337
4	'oleoyl-oleoyl-glycerol (18:1/18:1) [1]*; Lipid; Diacylglycerol'	2.44e-09	0.48354	0.39902	1.5121	1.1131	1.4879	1.0043
2	'metabolonic lactone sulfate; Lipid; Sterol'	2.61e-09	-0.49012	-0.69581	0.71179	1.4076	0.58535	1.0755
4	'X - 15666; ; '	2.65e-09	-0.19963	-0.21056	0.82852	1.0391	0.79953	0.99915
4	'2-aminooctanoate; Lipid; Fatty Acid, Amino'	2.88e-09	-0.30989	-0.38801	0.77408	1.1621	0.71737	1.0273
2	'gamma-glutamylisoleucine*; Peptide; Gamma-glutamyl Amino Acid'	3.03e-09	-0.22875	-0.26669	0.79608	1.0628	0.77048	0.99923
4	'isoleucine; Amino Acid; Leucine, Isoleucine and Valine Metabolism'	3.12e-09	0.11665	0.12818	1.14	1.0118	1.1064	0.98976
4	'xanthine; Nucleotide; Purine Metabolism, (Hypo)Xanthine/Inosine containing'	3.13e-09	0.20853	0.317	1.3711	1.0541	1.1999	0.99133
3	'cerotoylcarnitine (C26)*; Lipid; Fatty Acid Metabolism(Acyl Carnitine)'	3.43e-09	0.32927	0.34595	1.3908	1.0448	1.3159	0.98665
3	'X - 24546; ; '	3.47e-09	0.93066	0.85997	2.0819	1.2219	1.8455	0.91482
3	'pyroglutamine*; Amino Acid; Glutamate Metabolism'	3.68e-09	0.76914	0.57933	1.8602	1.2809	1.7861	1.017
4	'butyrylcarnitine (C4); Lipid; Fatty Acid Metabolism (also BCAA Metabolism)'	3.79e-09	0.37793	0.34745	1.5667	1.2192	1.3665	0.98853
3	'pregnenetriol disulfate*; Lipid; Pregnenolone Steroids'	3.85e-09	0.54537	0.62934	1.7499	1.1206	1.4986	0.95318
4	'2-linoleoyl-GPC (18:2)*; Lipid; Lysolipid'	3.94e-09	-0.20212	-0.26266	0.8438	1.1065	0.81598	1.0181
3	'3-(4-hydroxyphenyl)lactate; Amino Acid; Phenylalanine and Tyrosine Metabolism'	4.15e-09	0.36543	0.2925	1.3592	1.0667	1.3645	0.99906
4	'1-(1-enyl-stearoyl)-2-docosahexaenoyl-GPE (P-18:0/22:6)*; Lipid; Plasmalogen'	4.16e-09	-0.23992	-0.26962	0.80018	1.0698	0.75657	0.9965
2	'1-eicosapentaenoyl-GPE (20:5)*; Lipid; Lysolipid'	4.2e-09	-0.47543	-0.56714	0.71504	1.2822	0.53412	1.0096
4	'ceramide (d18:1/17:0, d17:1/18:0)*; Lipid; Ceramides'	4.22e-09	0.28614	0.33062	1.3978	1.0672	1.289	1.0028
1	'cysteine s-sulfate; Amino Acid; Methionine, Cysteine, SAM and Taurine Metabolism'	4.29e-09	2.1113	1.1578	3.0437	1.8859	3.1822	1.0709
2	'glutamate; Amino Acid; Glutamate Metabolism'	4.3e-09	-0.3471	-0.2906	0.81077	1.1014	0.64879	0.9959
4	'eicosenoylcarnitine (C20:1)*; Lipid; Fatty Acid Metabolism(Acyl Carnitine)'	4.37e-09	-0.27955	-0.25825	0.86019	1.1184	0.7616	1.0411
1	'1-palmitoyl-2-eicosapentaenoyl-GPE (16:0/20:5)*; Lipid; Phospholipid Metabolism'	4.83e-09	0.6005	0.66672	1.8976	1.2309	1.5823	0.9818
1	'1-docosapentaenoyl-GPC (22:5n3)*; Lipid; Lysolipid'	5.07e-09	0.29672	0.33252	1.3854	1.0529	1.292	0.99528
2	'gamma-glutamylphenylalanine; Peptide; Gamma-glutamyl Amino Acid'	5.28e-09	-0.24313	-0.23774	0.81307	1.0508	0.77955	1.0227
4	'oleoyl-linoleoyl-glycerol (18:1/18:2) [2]; Lipid; Diacylglycerol'	5.61e-09	0.40669	0.38278	1.4718	1.089	1.3815	0.97479
4	'1-myristoyl-2-linoleoyl-GPC (14:0/18:2)*; Lipid; Phospholipid Metabolism'	6.23e-09	0.30234	0.27011	1.3467	1.0765	1.3109	1.0086
2	'gamma-glutamylglutamate; Peptide; Gamma-glutamyl Amino Acid'	6.81e-09	-0.29166	-0.42037	0.71359	1.134	0.68888	0.98054
4	'1-(1-enyl-palmitoyl)-2-docosahexaenoyl-GPE (P-16:0/22:6)*; Lipid; Plasmalogen'	7.27e-09	-0.17987	-0.21303	0.81493	1.028	0.80333	0.9832
4	'C-glycosyltryptophan; Amino Acid; Tryptophan Metabolism'	7.35e-09	0.22246	0.24216	1.2754	1.0332	1.2251	1.0027
4	'lactosyl-N-nervonoyl-sphingosine (d18:1/24:1)*; Lipid; Sphingolipid Metabolism'	8.02e-09	-0.18285	-0.22921	0.84704	1.0763	0.84507	1.0279
1	'1-myristoyl-2-linoleoyl-GPC (14:0/18:2)*; Lipid; Phospholipid Metabolism'	8.53e-09	-0.22815	-0.24911	0.85898	1.1081	0.81304	1.0412
1	'1-stearoyl-2-docosahexaenoyl-GPI (18:0/22:6)*; Lipid; Phospholipid Metabolism'	8.65e-09	0.52163	0.57271	1.7637	1.191	1.5227	1.001
4	'X - 12718; ; '	9.43e-09	0.62989	0.6472	1.8751	1.2279	1.633	1.0031
2	'palmitoyl-docosahexaenoyl-glycerol (16:0/22:6) [1]*; Lipid; Diacylglycerol'	1.13e-08	-0.49461	-0.6265	0.69848	1.325	0.52211	1.0167
1	'urea; Amino Acid; Urea cycle; Arginine and Proline Metabolism'	1.21e-08	0.18971	0.1866	1.2227	1.0361	1.1932	1.0035
2	'1-(1-enyl-palmitoyl)-2-oleoyl-GPC (P-16:0/18:1)*; Lipid; Plasmalogen'	1.21e-08	0.32698	0.23795	1.288	1.05	1.3247	0.99776
1	'X - 11308; ; '	1.22e-08	-0.21475	-0.27437	0.80333	1.0777	0.76841	0.98316
2	'orotidine; Nucleotide; Pyrimidine Metabolism, Orotate containing'	1.35e-08	-0.21941	-0.29345	0.82771	1.1212	0.80397	1.0234
1	'1-oleoyl-2-docosahexaenoyl-GPC (18:1/22:6)*; Lipid; Phospholipid Metabolism'	1.43e-08	0.17334	0.18686	1.2004	1.0136	1.169	0.9957
4	'1-margaroyl-2-docosahexaenoyl-GPC (17:0/22:6)*; Lipid; Phospholipid Metabolism'	1.43e-08	-0.3019	-0.35084	0.75344	1.1043	0.67692	0.97881
1	'1-(1-enyl-palmitoyl)-2-oleoyl-GPC (P-16:0/18:1)*; Lipid; Plasmalogen'	1.44e-08	0.22172	0.19939	1.246	1.0467	1.2149	0.99322
2	'creatinine; Amino Acid; Creatine Metabolism'	1.44e-08	-0.08047	-0.085528	0.92339	1.0089	0.92091	1.0014
4	'gamma-glutamylcitrulline*; Peptide; Gamma-glutamyl Amino Acid'	1.47e-08	-0.23311	-0.29457	0.78564	1.0802	0.79664	1.0297
2	'gamma-glutamyltyrosine; Peptide; Gamma-glutamyl Amino Acid'	1.69e-08	-0.19665	-0.23105	0.8107	1.0417	0.81091	1.0076
2	'N6-carbamoylthreonyladenosine; Nucleotide; Purine Metabolism, Adenine containing'	1.7e-08	-0.13588	-0.15683	0.88498	1.0418	0.88409	1.02
2	'cortolone glucuronide (1); Lipid; Corticosteroids'	1.7e-08	-0.25179	-0.2797	0.78966	1.0694	0.76618	1.018
4	'erythronate*; Carbohydrate; Aminosugar Metabolism'	1.7e-08	0.1478	0.1723	1.2068	1.0345	1.1488	1.001
2	'1-(1-enyl-palmitoyl)-2-linoleoyl-GPC (P-16:0/18:2)*; Lipid; Plasmalogen'	1.71e-08	0.21514	0.24874	1.262	1.0132	1.2057	0.99053
2	'isoleucine; Amino Acid; Leucine, Isoleucine and Valine Metabolism'	1.8e-08	-0.10369	-0.11984	0.90369	1.0235	0.8981	1.0018
3	'androstenediol (3alpha, 17alpha) monosulfate (2); Lipid; Steroid'	1.86e-08	0.55982	0.69082	1.8101	1.1193	1.5381	0.9783
4	'N4-acetylcytidine; Nucleotide; Pyrimidine Metabolism, Cytidine containing'	1.9e-08	0.41649	0.40382	1.5532	1.1493	1.4464	1.0299
4	'X - 18901; ; '	1.93e-08	-0.57391	-1.3209	1.2567	2.5776	0.55913	1.133
4	'methyl glucopyranoside (alpha + beta); Xenobiotics; Food Component/Plant'	1.95e-08	-0.55046	-0.91375	0.95665	1.8704	0.48001	1.0305
2	'1-stearoyl-2-docosahexaenoyl-GPC (18:0/22:6); Lipid; Phospholipid Metabolism'	1.98e-08	-0.20605	-0.22341	0.80536	1.0288	0.77526	0.9813
4	'X - 24686; ; '	2.07e-08	0.55363	0.4748	1.5509	1.0761	1.5277	0.97405
3	'X - 21410; ; '	2.13e-08	0.89187	0.8012	1.973	1.1718	1.8189	0.92706
4	'palmitoyl sphingomyelin (d18:1/16:0); Lipid; Sphingolipid Metabolism'	2.74e-08	-0.080157	-0.084663	0.93218	1.0168	0.92535	1.0055
1	'docosapentaenoate (n3 DPA; 22:5n3); Lipid; Polyunsaturated Fatty Acid (n3 and n6)'	3.01e-08	0.38091	0.34759	1.494	1.1464	1.3536	0.97272
1	'1-adrenoyl-GPC (22:4)*; Lipid; Lysolipid'	3.06e-08	-0.26264	-0.25018	0.84854	1.0987	0.7672	1.0298
2	'1-carboxyethylphenylalanine; Amino Acid; Phenylalanine Metabolism'	3.19e-08	-0.22162	-0.37643	0.81984	1.1963	0.78705	1.0087
4	'1,2-dilinoleoyl-GPC (18:2/18:2); Lipid; Phospholipid Metabolism'	3.27e-08	-0.17018	-0.21286	0.83466	1.0475	0.84635	1.0165
3	'X - 17357; ; '	3.54e-08	0.35504	0.27988	1.3164	1.0365	1.3407	0.98571
2	'N-acetylthreonine; Amino Acid; Glycine, Serine and Threonine Metabolism'	3.67e-08	-0.13272	-0.20797	0.85984	1.0678	0.88339	1.0161
3	'propionylcarnitine (C3); Lipid; Fatty Acid Metabolism (also BCAA Metabolism)'	4.11e-08	0.21075	0.2557	1.2898	1.0341	1.1956	0.98486
2	'1-carboxyethylvaline; Amino Acid; Leucine, Isoleucine and Valine Metabolism'	4.15e-08	-0.31153	-0.33116	0.84891	1.1801	0.71041	1.0219
1	'erucate (22:1n9); Lipid; Long Chain Fatty Acid'	4.17e-08	0.37825	0.46749	1.7122	1.2447	1.3527	0.97442
3	'5alpha-androstan-3beta,17beta-diol monosulfate (2); Lipid; Steroid'	4.59e-08	0.73148	0.66857	1.8716	1.203	1.701	0.96947
4	'N-acetylneuraminate; Carbohydrate; Aminosugar Metabolism'	4.6e-08	0.21909	0.30938	1.3658	1.0565	1.2018	0.98267
1	'pantothenate; Cofactors and Vitamins; Pantothenate and CoA Metabolism'	4.68e-08	0.51282	0.67881	2.0391	1.3603	1.5135	1.0007
2	'X - 24699; ; '	4.96e-08	-0.15262	-0.14539	0.89768	1.0431	0.86352	1.0161
2	'retinol (Vitamin A); Cofactors and Vitamins; Vitamin A Metabolism'	5.05e-08	-0.25145	-0.18856	0.85277	1.0413	0.77486	1.0263
2	'EDTA; Xenobiotics; Chemical'	5.28e-08	-0.070233	-0.10669	0.9172	1.0239	0.93021	1.0004
4	'2,3-dihydroxy-5-methylthio-4-pentenoate (DMTPA)*; Amino Acid; Methionine, Cysteine, SAM and Taurine Metabolism'	5.28e-08	0.13107	0.18816	1.2335	1.0453	1.1477	1.0166
4	'2-hydroxybutyrate/2-hydroxyisobutyrate; Amino Acid; Methionine, Cysteine, SAM and Taurine Metabolism'	5.33e-08	0.27285	0.38686	1.4983	1.1115	1.2618	0.98892
4	'3-phenylpropionate (hydrocinnamate); Amino Acid; Phenylalanine and Tyrosine Metabolism'	5.37e-08	-0.57297	-0.60571	0.71829	1.324	0.49052	1.0635
2	'hydroxy-CMPF*; Lipid; Fatty Acid, Dicarboxylate'	5.69e-08	-0.57207	-0.89014	0.60599	1.4961	0.39872	0.97079
3	'pregnenediol disulfate (C21H34O8S2)*; Lipid; Steroid'	5.85e-08	0.54369	0.6262	1.7442	1.118	1.485	0.94134
1	'X - 24556; ; '	6.13e-08	0.36662	0.47299	1.5687	1.0957	1.3429	0.97633
2	'palmitoyl-oleoyl-glycerol (16:0/18:1) [2]*; Lipid; Diacylglycerol'	6.21e-08	-0.42495	-0.43384	0.78699	1.2208	0.62195	1.0469
2	'1-(1-enyl-stearoyl)-2-linoleoyl-GPC (P-18:0/18:2)*; Lipid; Plasmalogen'	6.26e-08	0.3153	0.33845	1.3894	1.0509	1.3137	0.99843
3	'X - 17340; ; '	6.43e-08	0.43909	0.4684	1.5505	1.0821	1.4248	0.98572
3	'androstenediol (3beta,17beta) disulfate (1); Lipid; Steroid'	6.45e-08	0.74224	0.83141	2.0762	1.2448	1.7376	0.99533
4	'citrulline; Amino Acid; Urea cycle; Arginine and Proline Metabolism'	6.51e-08	-0.12564	-0.16065	0.87155	1.0322	0.89699	1.0226
4	'1-eicosapentaenoyl-GPC (20:5)*; Lipid; Lysolipid'	6.74e-08	-0.36507	-0.52447	0.78732	1.3118	0.64395	1.009
4	'oleoyl-linoleoyl-glycerol (18:1/18:2) [1]; Lipid; Diacylglycerol'	6.83e-08	0.34736	0.34008	1.4158	1.0757	1.3345	0.98709
4	'catechol sulfate; Xenobiotics; Benzoate Metabolism'	6.9e-08	-0.37656	-0.41105	0.90027	1.3113	0.65171	1.0283
4	'3-methyl-2-oxobutyrate; Amino Acid; Leucine, Isoleucine and Valine Metabolism'	7.04e-08	0.14945	0.1618	1.1882	1.0264	1.1437	0.99428
1	'X - 16935; ; '	7.34e-08	-0.38977	-0.35517	0.80581	1.161	0.55713	0.94689
4	'gamma-glutamylphenylalanine; Peptide; Gamma-glutamyl Amino Acid'	7.49e-08	0.1748	0.2165	1.247	1.0305	1.173	0.99822
4	'N1-methylinosine; Nucleotide; Purine Metabolism, (Hypo)Xanthine/Inosine containing'	7.98e-08	0.20404	0.22667	1.2757	1.049	1.2096	1.0055
3	'palmitoyl-linoleoyl-glycerol (16:0/18:2) [2]*; Lipid; Diacylglycerol'	8.21e-08	0.54151	0.5444	1.7139	1.1695	1.5379	0.99642
3	'3-methyl-2-oxobutyrate; Amino Acid; Leucine, Isoleucine and Valine Metabolism'	8.51e-08	0.2049	0.19307	1.2214	1.0283	1.1999	0.99504
4	'alpha-ketoglutarate; Energy; TCA Cycle'	8.9e-08	0.24743	0.37599	1.4485	1.0725	1.2449	0.99744
2	'oleoyl-oleoyl-glycerol (18:1/18:1) [2]*; Lipid; Diacylglycerol'	9.19e-08	-0.34024	-0.33936	0.81379	1.1531	0.70171	1.0419
4	'1-stearoyl-2-docosapentaenoyl-GPE (18:0/22:5n3)*; Lipid; Phospholipid Metabolism'	9.72e-08	0.53328	0.48306	1.6105	1.1275	1.5216	0.98828
4	'X - 21442; ; '	9.86e-08	-0.59715	-0.94681	1.052	1.9988	0.49425	1.0914
3	'oleoyl-linoleoyl-glycerol (18:1/18:2) [1]; Lipid; Diacylglycerol'	1.13e-07	0.37112	0.37716	1.4577	1.0805	1.3619	0.99083
4	'oleoyl-arachidonoyl-glycerol (18:1/20:4) [1]*; ; '	1.13e-07	0.38717	0.53532	1.6657	1.1304	1.3874	1.0002
4	'thyroxine; Amino Acid; Phenylalanine and Tyrosine Metabolism'	1.14e-07	0.16137	0.17062	1.1821	1.0115	1.1524	0.99099
2	'palmitoyl-oleoyl-glycerol (16:0/18:1) [1]*; Lipid; Diacylglycerol'	1.2e-07	-0.38586	-0.45331	0.79331	1.2466	0.65788	1.0437
3	'andro steroid monosulfate C19H28O6S (1)*; Lipid; Steroid'	1.21e-07	0.64079	0.62046	1.8034	1.1829	1.5812	0.94039
2	'1-carboxyethylleucine; Amino Acid; Leucine, Isoleucine and Valine Metabolism'	1.23e-07	-0.38682	-0.34173	0.84538	1.1871	0.63989	1.0267
2	'isovalerylcarnitine (C5); Amino Acid; Leucine, Isoleucine and Valine Metabolism'	1.24e-07	-0.21504	-0.27463	0.80091	1.0755	0.79391	1.0089
2	'kynurenine; Amino Acid; Tryptophan Metabolism'	1.29e-07	-0.15941	-0.16708	0.88268	1.0498	0.861	1.0204
3	'urate; Nucleotide; Purine Metabolism, (Hypo)Xanthine/Inosine containing'	1.29e-07	0.18344	0.16359	1.1764	1.0128	1.1676	0.9842
2	'(S)-a-amino-omega-caprolactam; Xenobiotics; Food Component/Plant'	1.3e-07	-0.16567	-0.15103	0.90435	1.0554	0.85475	1.0204
1	'1-eicosenoyl-GPC (20:1)*; Lipid; Lysolipid'	1.34e-07	0.24743	0.2447	1.2883	1.0436	1.2322	0.98475
4	'histidine; Amino Acid; Histidine Metabolism'	1.34e-07	-0.096691	-0.10533	0.92415	1.0295	0.91154	1.0082
3	'oleoyl-linoleoyl-glycerol (18:1/18:2) [2]; Lipid; Diacylglycerol'	1.36e-07	0.4059	0.35931	1.456	1.0967	1.386	0.9801
4	'X - 23974; ; '	1.47e-07	-0.24041	-0.23065	0.84001	1.0707	0.77599	1.0164
4	'glycosyl-N-behenoyl-sphingadienine (d18:2/22:0)*; Lipid; Ceramides'	1.53e-07	-0.23651	-0.215	0.8462	1.0612	0.77704	1.0135
3	'deoxycarnitine; Lipid; Carnitine Metabolism'	1.54e-07	0.20629	0.15696	1.1764	1.0195	1.186	0.97972
4	'adrenate (22:4n6); Lipid; Polyunsaturated Fatty Acid (n3 and n6)'	1.62e-07	0.32947	0.49965	1.6568	1.1572	1.3243	0.99483
3	'X - 11308; ; '	1.68e-07	0.42453	0.30499	1.353	1.048	1.3708	0.9463
4	'999946662'	1.68e-07	0.36749	0.35491	1.4237	1.0688	1.3699	1.0024
2	'oleoyl-arachidonoyl-glycerol (18:1/20:4) [2]*; ; '	1.71e-07	-0.23641	-0.3709	0.8098	1.1807	0.78928	1.0257
3	'valine; Amino Acid; Leucine, Isoleucine and Valine Metabolism'	1.71e-07	0.15797	0.15148	1.1599	1.0085	1.1503	0.99237
3	'5alpha-androstan-3beta,17beta-diol disulfate; Lipid; Steroid'	1.73e-07	0.93267	0.66417	2.0521	1.3879	1.8978	0.96513
4	'1-palmitoyl-2-docosahexaenoyl-GPC (16:0/22:6); Lipid; Phospholipid Metabolism'	1.79e-07	-0.17146	-0.13295	0.87004	1.003	0.82763	0.9991
4	'gluconate; Xenobiotics; Food Component/Plant'	1.85e-07	0.18509	0.3322	1.3616	1.0294	1.1716	0.98652
2	'1-palmityl-2-oleoyl-GPC (O-16:0/18:1)*; Lipid; Phospholipid Metabolism'	1.9e-07	0.20222	0.18791	1.2285	1.0406	1.2075	1.0053
4	'glutamate, gamma-methyl ester; Amino Acid; Glutamate Metabolism'	1.91e-07	0.23532	0.25041	1.2665	1.0161	1.2264	0.99108
4	'glycerophosphorylcholine (GPC); Lipid; Phospholipid Metabolism'	2e-07	-0.21194	-0.094703	1.0566	1.1513	0.80018	1.0121
3	'X - 12844; ; '	2.02e-07	0.25687	0.27785	1.3244	1.0465	1.2689	1.012
2	'hydantoin-5-propionate; Amino Acid; Histidine Metabolism'	2.13e-07	-0.35844	-0.39481	0.78263	1.1774	0.66141	1.0199
4	'arachidoylcarnitine (C20)*; Lipid; Fatty Acid Metabolism(Acyl Carnitine)'	2.32e-07	-0.24935	-0.26447	0.85697	1.1214	0.78929	1.0386
2	'succinylcarnitine (C4-DC); Energy; TCA Cycle'	2.38e-07	-0.26936	-0.23763	0.84399	1.0816	0.7556	1.025
2	'N1-Methyl-2-pyridone-5-carboxamide; Cofactors and Vitamins; Nicotinate and Nicotinamide Metabolism'	2.41e-07	-0.20403	-0.42178	0.83352	1.2553	0.82983	1.0339
4	'1-dihomo-linoleoyl-GPC (20:2)*; Lipid; Lysolipid'	2.42e-07	-0.19143	-0.21594	0.86251	1.0785	0.82476	1.0162
4	'cinnamoylglycine; Xenobiotics; Food Component/Plant'	2.51e-07	-0.45203	-0.79849	0.79776	1.5963	0.61413	1.0662
4	'X - 15503; ; '	2.62e-07	0.21559	0.23197	1.3083	1.0763	1.2365	1.0209
2	'N-acetylvaline; Amino Acid; Leucine, Isoleucine and Valine Metabolism'	2.82e-07	-0.13106	-0.12216	0.91633	1.0385	0.88013	1.0112
4	'aconitate [cis or trans]; Energy; TCA Cycle'	3e-07	0.14151	0.1637	1.2001	1.0364	1.1507	1.0092
1	'eicosenoylcarnitine (C20:1)*; Lipid; Fatty Acid Metabolism(Acyl Carnitine)'	3.08e-07	0.19758	0.24633	1.3344	1.0881	1.2143	1.0168
3	'gamma-glutamylisoleucine*; Peptide; Gamma-glutamyl Amino Acid'	3.36e-07	0.24211	0.21442	1.2587	1.0443	1.2233	0.98117
4	'5-oxoproline; Amino Acid; Glutathione Metabolism'	3.45e-07	-0.14497	-0.11832	0.91846	1.0368	0.86599	1.011
4	'eicosapentaenoate (EPA; 20:5n3); Lipid; Polyunsaturated Fatty Acid (n3 and n6)'	3.48e-07	-0.30446	-0.52732	0.82773	1.3551	0.70382	1.0083
4	'pimeloylcarnitine/3-methyladipoylcarnitine (C7-DC); Lipid; Fatty Acid Metabolism(Acyl Carnitine)'	3.57e-07	-0.35073	-0.42282	0.76607	1.1889	0.66839	1.0191
4	'2-hydroxydecanoate; Lipid; Fatty Acid, Monohydroxy'	3.6e-07	-0.28207	-0.21184	1.0338	1.2456	0.75263	1.0347
4	'1-palmitoyl-2-oleoyl-GPI (16:0/18:1)*; Lipid; Phospholipid Metabolism'	3.72e-07	0.26309	0.31767	1.4487	1.131	1.2913	1.0282
4	'ribonate; Carbohydrate; Pentose Metabolism'	3.91e-07	0.19241	0.30435	1.3238	1.0194	1.1898	0.99734
1	'ergothioneine; Xenobiotics; Food Component/Plant'	4.02e-07	0.47386	0.56344	1.7902	1.2267	1.4615	0.98768
4	'N1-methyladenosine; Nucleotide; Purine Metabolism, Adenine containing'	4.49e-07	0.12398	0.11347	1.1313	1.0179	1.1319	1.008
4	'X - 12026; ; '	4.59e-07	0.18856	0.22764	1.2749	1.0473	1.1986	1.01
1	'4-allylphenol sulfate; Xenobiotics; Food Component/Plant'	4.88e-07	0.69817	1.0758	2.7899	1.7141	1.698	0.99985
4	'sphingomyelin (d18:0/20:0, d16:0/22:0)*; Lipid; Sphingolipid Metabolism'	5.11e-07	0.35866	0.35807	1.4728	1.1147	1.3723	1.0137
4	'5-methyluridine (ribothymidine); Nucleotide; Pyrimidine Metabolism, Uracil containing'	5.4e-07	-0.12748	-0.092817	0.93526	1.0281	0.88965	1.0171
3	'EDTA; Xenobiotics; Chemical'	5.74e-07	0.085862	0.10259	1.1184	1.0158	1.08	0.99418
2	'2-methylbutyrylcarnitine (C5); Amino Acid; Leucine, Isoleucine and Valine Metabolism'	5.91e-07	-0.21433	-0.24146	0.83133	1.0728	0.7903	1.0046
1	'1-(1-enyl-stearoyl)-2-oleoyl-GPC (P-18:0/18:1); Lipid; Plasmalogen'	6.07e-07	0.25823	0.3152	1.4213	1.1061	1.2545	0.99627
1	'X - 21383; ; '	6.1e-07	-0.32009	-0.46582	0.84992	1.3157	0.69173	1.0118
3	'linoleoyl-linoleoyl-glycerol (18:2/18:2) [1]*; ; '	6.18e-07	0.4661	0.42314	1.5584	1.1352	1.4354	0.96933
2	'3-(3-amino-3-carboxypropyl)uridine*; Nucleotide; Pyrimidine Metabolism, Uracil containing'	6.21e-07	-0.14654	-0.15085	0.89078	1.0416	0.8747	1.0212
4	'N-acetylleucine; Amino Acid; Leucine, Isoleucine and Valine Metabolism'	6.33e-07	0.18208	0.21028	1.2968	1.0866	1.1739	0.99184
4	'X - 16576; ; '	6.35e-07	-0.229	-0.32978	0.96217	1.292	0.78268	1.0117
4	'S-methylcysteine; Amino Acid; Methionine, Cysteine, SAM and Taurine Metabolism'	6.64e-07	-0.26754	-0.33771	0.9075	1.2452	0.73192	0.99946
4	'sphingomyelin (d18:1/22:1, d18:2/22:0, d16:1/24:1)*; Lipid; Sphingolipid Metabolism'	6.82e-07	-0.080441	-0.10132	0.9139	1.0152	0.92065	1.0011
4	'3-methyl-2-oxovalerate; Amino Acid; Leucine, Isoleucine and Valine Metabolism'	6.87e-07	0.18895	0.19472	1.235	1.0403	1.18	0.99105
4	'1-palmityl-GPC (O-16:0); Lipid; Lyso-phospho-ether'	6.99e-07	-0.22292	-0.25857	0.83633	1.0949	0.78637	1.0093
2	'X - 11787; ; '	7.07e-07	-0.15442	-0.15772	0.88191	1.0396	0.85054	1.005
4	'999954877'	7.12e-07	-0.21561	-0.2811	0.82813	1.1092	0.78918	1.0048
2	'1-methylhistidine; Amino Acid; Histidine Metabolism'	7.2e-07	-0.25325	-0.26111	0.84579	1.1069	0.80495	1.0582
4	'X - 21829; ; '	7.36e-07	0.38536	0.46079	1.7191	1.2583	1.3781	0.9927
2	'X - 13866; ; '	7.37e-07	-0.4445	-0.54702	0.87193	1.4189	0.50554	0.95004
2	'eicosapentaenoate (EPA; 20:5n3); Lipid; Polyunsaturated Fatty Acid (n3 and n6)'	7.43e-07	-0.33429	-0.54969	0.79768	1.3474	0.67261	1.0069
4	'ergothioneine; Xenobiotics; Food Component/Plant'	7.47e-07	-0.30649	-0.43471	0.85268	1.2874	0.72984	1.0363
1	'X - 13431; ; '	7.58e-07	0.52202	0.67339	1.8755	1.2021	1.523	1.001
4	'palmitoleoyl-arachidonoyl-glycerol (16:1/20:4) [2]*; Lipid; Diacylglycerol'	7.64e-07	0.53655	0.84103	2.0647	1.2237	1.4839	0.94734
3	'X - 21796; ; '	7.82e-07	0.23322	0.20498	1.268	1.063	1.2338	1.0005
1	'X - 21796; ; '	7.96e-07	0.17301	0.14566	1.2066	1.0609	1.1649	0.99187
1	'perfluorooctanoate (PFOA); Xenobiotics; Chemical'	8.15e-07	0.26598	0.27812	1.3996	1.1215	1.2611	0.99511
2	'1-(1-enyl-palmitoyl)-2-palmitoleoyl-GPC (P-16:0/16:1)*; Lipid; Plasmalogen'	8.27e-07	0.2372	0.25121	1.3184	1.0672	1.2595	1.0223
3	'2-methylbutyrylcarnitine (C5); Amino Acid; Leucine, Isoleucine and Valine Metabolism'	8.72e-07	0.26667	0.23727	1.292	1.0547	1.2456	0.97889
2	'X - 12844; ; '	9.01e-07	-0.21551	-0.22107	0.84412	1.0652	0.81879	1.0343
4	'3-aminoisobutyrate; Nucleotide; Pyrimidine Metabolism, Thymine containing'	9.2e-07	-0.32959	-0.21539	0.8911	1.1065	0.72228	1.0519
4	'gulonate*; Cofactors and Vitamins; Ascorbate and Aldarate Metabolism'	9.56e-07	0.23392	0.23587	1.3161	1.0803	1.2381	1.0042
1	'3-carboxy-4-methyl-5-pentyl-2-furanpropionate (3-CMPFP)**; Lipid; Fatty Acid, Dicarboxylate'	1.01e-06	0.21578	0.32751	1.3946	1.0671	1.2143	0.99849
4	'alpha-ketobutyrate; Amino Acid; Methionine, Cysteine, SAM and Taurine Metabolism'	1.01e-06	0.32023	0.3964	1.4924	1.096	1.3197	0.99946
4	'1-stearoyl-2-dihomo-linolenoyl-GPI (18:0/20:3n3 or 6)*; ; '	1.02e-06	0.20823	0.25914	1.3438	1.0847	1.2242	1.016
1	'palmitoyl-docosahexaenoyl-glycerol (16:0/22:6) [1]*; Lipid; Diacylglycerol'	1.03e-06	0.53997	0.47148	1.7427	1.2713	1.5137	0.97369
4	'gamma-glutamylglycine; Peptide; Gamma-glutamyl Amino Acid'	1.03e-06	-0.21548	-0.19481	0.8879	1.0827	0.79789	1.0134
2	'X - 24728; ; '	1.1e-06	-0.24077	-0.31046	0.83485	1.1453	0.80987	1.0506
4	'uridine; Nucleotide; Pyrimidine Metabolism, Uracil containing'	1.1e-06	-0.088001	-0.10793	0.90841	1.0163	0.9185	1.0065
2	'1-stearoyl-2-docosapentaenoyl-GPC (18:0/22:5n3)*; Lipid; Phospholipid Metabolism'	1.11e-06	-0.18927	-0.21715	0.86205	1.0792	0.83594	1.0252
2	'phenylalanine; Amino Acid; Phenylalanine and Tyrosine Metabolism'	1.12e-06	-0.052679	-0.073309	0.93531	1.0086	0.95218	1.0049
2	'oleoyl-oleoyl-glycerol (18:1/18:1) [1]*; Lipid; Diacylglycerol'	1.12e-06	-0.2776	-0.31358	0.83424	1.1478	0.75071	1.0283
2	'gamma-glutamyl-alpha-lysine; ; '	1.14e-06	-0.16814	-0.14497	0.87339	1.0184	0.83623	1.0044
4	'X - 21467; ; '	1.14e-06	0.50758	0.8119	1.982	1.1701	1.502	0.99441
3	'palmitoyl-linoleoyl-glycerol (16:0/18:2) [1]*; Lipid; Diacylglycerol'	1.2e-06	0.58216	0.6222	1.8255	1.2033	1.565	0.98284
4	'1-palmitoyl-GPC (16:0); Lipid; Lysolipid'	1.3e-06	-0.14281	-0.10488	0.92181	1.0267	0.8711	1.0139
4	'docosahexaenoylcarnitine (C22:6)*; Lipid; Fatty Acid Metabolism(Acyl Carnitine)'	1.33e-06	-0.40216	-0.48387	0.75049	1.2344	0.58044	0.9826
1	'3,5-dichloro-2,6-dihydroxybenzoic acid; ; '	1.35e-06	-0.20508	-0.21474	0.8681	1.0828	0.80194	1.007
1	'X - 16087; ; '	1.39e-06	0.34644	0.60306	1.8077	1.2046	1.36	1.0135
1	'1-palmitoyl-2-arachidonoyl-GPI (16:0/20:4)*; Lipid; Phospholipid Metabolism'	1.43e-06	-0.21228	-0.23702	0.90446	1.1415	0.8331	1.0454
4	'dihomo-linolenate (20:3n3 or n6); Lipid; Polyunsaturated Fatty Acid (n3 and n6)'	1.44e-06	0.23858	0.26053	1.3407	1.0802	1.2273	0.98868
1	'1-stearoyl-2-docosapentaenoyl-GPC (18:0/22:5n3)*; Lipid; Phospholipid Metabolism'	1.47e-06	0.26439	0.2305	1.2862	1.0557	1.2706	1.0062
1	'X - 23974; ; '	1.48e-06	0.25438	0.21347	1.2577	1.0443	1.2407	0.98636
2	'1-(1-enyl-stearoyl)-2-oleoyl-GPC (P-18:0/18:1); Lipid; Plasmalogen'	1.6e-06	0.29675	0.3143	1.4285	1.1142	1.2932	0.99642
4	'1-methylnicotinamide; Cofactors and Vitamins; Nicotinate and Nicotinamide Metabolism'	1.63e-06	-0.24264	-0.45331	0.93482	1.3881	0.78012	1.0228
3	'5alpha-androstan-3alpha,17beta-diol monosulfate (1); Lipid; Steroid'	1.8e-06	0.80471	0.64058	1.855	1.2144	1.7646	0.9599
3	'linoleoyl-arachidonoyl-glycerol (18:2/20:4) [1]*; ; '	1.86e-06	0.4197	0.42381	1.5916	1.1678	1.4036	0.98388
3	'X - 24588; ; '	1.88e-06	0.34701	0.26085	1.3369	1.0761	1.3591	1.012
3	'X - 11378; ; '	1.9e-06	0.37487	0.30325	1.352	1.0488	1.3019	0.92707
4	'etiocholanolone glucuronide; Lipid; Steroid'	1.91e-06	-0.39255	-0.42831	0.85821	1.2865	0.66819	1.0607
3	'X - 21364; ; '	1.94e-06	0.28975	0.38585	1.4487	1.0629	1.2734	0.98362
4	'gamma-glutamylglutamine; Peptide; Gamma-glutamyl Amino Acid'	2e-06	-0.15074	-0.1652	0.8588	1.024	0.85462	1.0054
4	'succinylcarnitine (C4-DC); Energy; TCA Cycle'	2.12e-06	0.18344	0.28775	1.3445	1.0567	1.1854	1.002
4	'kynurenine; Amino Acid; Tryptophan Metabolism'	2.18e-06	0.14126	0.15476	1.1894	1.0347	1.1463	1.005
4	'valine; Amino Acid; Leucine, Isoleucine and Valine Metabolism'	2.44e-06	0.098429	0.11939	1.1268	1.0075	1.0894	0.99093
2	'N-acetylleucine; Amino Acid; Leucine, Isoleucine and Valine Metabolism'	2.5e-06	-0.15166	-0.21685	0.8899	1.1067	0.85886	1.0105
4	'1-myristoyl-2-palmitoyl-GPC (14:0/16:0); Lipid; Phospholipid Metabolism'	2.52e-06	0.30386	0.30747	1.4972	1.1898	1.3417	1.0378
2	'X - 11381; ; '	2.7e-06	-0.24846	-0.23195	0.80875	1.0407	0.77501	1.0235
4	'sphingomyelin (d18:2/24:1, d18:1/24:2)*; Lipid; Sphingolipid Metabolism'	2.72e-06	-0.10211	-0.10335	0.91274	1.0161	0.89832	1.0004
1	'sphingomyelin (d18:2/18:1)*; Lipid; Sphingolipid Metabolism'	2.77e-06	-0.14141	-0.12514	0.93616	1.0613	0.88265	1.0241
4	'N-acetylisoleucine; Amino Acid; Leucine, Isoleucine and Valine Metabolism'	2.77e-06	0.20352	0.17971	1.2336	1.0539	1.2032	0.9997
2	'oleoyl-arachidonoyl-glycerol (18:1/20:4) [1]*; ; '	2.81e-06	-0.24024	-0.33584	0.83803	1.1739	0.78635	1.0266
2	'X - 15503; ; '	2.82e-06	-0.21835	-0.2239	0.87442	1.0983	0.82556	1.0439
4	'pregnanediol-3-glucuronide; Lipid; Steroid'	2.86e-06	-0.32035	-1.33	1.1694	2.4993	0.70711	1.0275
2	'serine; Amino Acid; Glycine, Serine and Threonine Metabolism'	2.89e-06	0.11158	0.13211	1.1265	0.9944	1.1022	0.99059
4	'sphingomyelin (d18:2/23:0, d18:1/23:1, d17:1/24:1)*; Lipid; Sphingolipid Metabolism'	3.25e-06	-0.16327	-0.15646	0.90953	1.066	0.852	1.0153
3	'ximenoylcarnitine (C26:1)*; Lipid; Fatty Acid Metabolism(Acyl Carnitine)'	3.26e-06	0.23331	0.23036	1.2946	1.0643	1.2475	1.0142
1	'X - 11315; ; '	3.44e-06	0.21761	0.21208	1.3443	1.1322	1.2152	0.99757
4	'2-oxoarginine*; ; '	3.49e-06	0.33807	0.46385	1.6843	1.2205	1.322	0.98389
4	'999946914'	3.55e-06	-0.20601	-0.24366	0.84735	1.091	0.8037	1.0097
4	'1-linoleoyl-GPG (18:2)*; Lipid; Lysolipid'	3.6e-06	0.20826	0.26322	1.3144	1.0512	1.1992	0.99098
3	'perfluorooctanesulfonate (PFOS); Xenobiotics; Chemical'	3.68e-06	0.4832	0.5427	1.8333	1.2906	1.5015	1.0183
3	'alpha-hydroxyisovalerate; Amino Acid; Leucine, Isoleucine and Valine Metabolism'	3.69e-06	0.34886	0.40636	1.5761	1.1697	1.3385	0.98961
4	'docosahexaenoate (DHA; 22:6n3); Lipid; Polyunsaturated Fatty Acid (n3 and n6)'	3.97e-06	-0.29003	-0.31919	0.83869	1.1579	0.71467	1.0047
4	'octadecadienedioate (C18:2-DC)*; Lipid; Fatty Acid, Dicarboxylate'	4.02e-06	-0.25574	-0.7011	0.9817	1.6828	0.75852	1.0143
1	'1-linoleoyl-2-docosahexaenoyl-GPC (18:2/22:6)*; Lipid; Phospholipid Metabolism'	4.1e-06	0.18792	0.18967	1.2286	1.039	1.1815	0.99361
4	'gamma-glutamylleucine; Peptide; Gamma-glutamyl Amino Acid'	4.21e-06	0.15524	0.19535	1.2174	1.022	1.1414	0.98616
1	'3-ureidopropionate; Nucleotide; Pyrimidine Metabolism, Uracil containing'	4.23e-06	0.25153	0.27834	1.3652	1.0869	1.2412	0.98968
1	'1-palmitoylglycerol (16:0); Lipid; Monoacylglycerol'	4.37e-06	-0.35151	-0.19581	1.3123	1.5081	0.65911	1.0106
4	'hexanoylglutamine; ; '	4.4e-06	0.51656	0.57392	1.8999	1.3259	1.5031	0.98654
1	'1-docosapentaenoyl-GPC (22:5n6)*; Lipid; Lysolipid'	4.42e-06	-0.30711	-0.29676	0.85991	1.1567	0.74699	1.0541
4	'4-cholesten-3-one; Lipid; Sterol'	4.53e-06	0.17566	0.22755	1.2699	1.0424	1.1719	0.99626
1	'X - 11378; ; '	4.67e-06	-0.23022	-0.26653	0.81094	1.0775	0.73241	0.96263
2	'3-(4-hydroxyphenyl)lactate; Amino Acid; Phenylalanine and Tyrosine Metabolism'	4.79e-06	-0.16967	-0.20707	0.87879	1.0859	0.85664	1.0263
4	'orotidine; Nucleotide; Pyrimidine Metabolism, Orotate containing'	4.8e-06	0.19174	0.17252	1.2722	1.0996	1.2005	1.0087
2	'pregnanediol-3-glucuronide; Lipid; Steroid'	4.93e-06	0.7064	1.4278	3.7984	2.3706	1.6998	0.99341
2	'docosahexaenoylcarnitine (C22:6)*; Lipid; Fatty Acid Metabolism(Acyl Carnitine)'	4.99e-06	-0.40646	-0.46691	0.76364	1.2306	0.57353	0.97999
4	'glycosyl ceramide (d18:2/24:1, d18:1/24:2)*; Lipid; Ceramides'	4.99e-06	-0.17071	-0.18486	0.87326	1.0581	0.83331	1.004
2	'N-acetylphenylalanine; Amino Acid; Phenylalanine and Tyrosine Metabolism'	5e-06	-0.17028	-0.25404	0.88728	1.1413	0.86043	1.0307
4	'docosadienoate (22:2n6); Lipid; Polyunsaturated Fatty Acid (n3 and n6)'	5.22e-06	0.2542	0.24974	1.3407	1.0909	1.2459	0.99175
4	'glucuronate; Carbohydrate; Aminosugar Metabolism'	5.36e-06	0.2086	0.34524	1.4034	1.0581	1.2067	0.99811
4	'glycerol; Lipid; Glycerolipid Metabolism'	5.45e-06	0.25442	0.24771	1.3208	1.0731	1.2345	0.98007
4	'1-palmitoleoylglycerol (16:1)*; Lipid; Monoacylglycerol'	5.53e-06	0.42706	0.63067	2.0007	1.3701	1.4611	1.034
1	'oxalate (ethanedioate); Cofactors and Vitamins; Ascorbate and Aldarate Metabolism'	5.85e-06	0.1538	0.15018	1.1511	1.0009	1.1602	1.0064
3	'epiandrosterone sulfate; Lipid; Steroid'	5.94e-06	0.63472	0.47046	1.6265	1.1561	1.6143	0.97956
4	'X - 21796; ; '	6.1e-06	-0.12082	-0.15778	0.92141	1.0792	0.90139	1.0222
2	'erythronate*; Carbohydrate; Aminosugar Metabolism'	6.24e-06	-0.08268	-0.12611	0.92291	1.049	0.92675	1.0094
4	'biliverdin; Cofactors and Vitamins; Hemoglobin and Porphyrin Metabolism'	6.78e-06	-0.20829	-0.23536	0.88539	1.1207	0.79917	1.0075
4	'glycochenodeoxycholate; Lipid; Primary Bile Acid Metabolism'	7.08e-06	1.0711	0.82388	2.2833	1.4595	2.0526	0.98141
4	'X - 21383; ; '	7.14e-06	0.39186	0.50794	1.7657	1.2577	1.3608	0.96892
4	'X - 17340; ; '	7.17e-06	0.38317	0.3408	1.4205	1.0797	1.3716	0.98848
4	'3-(4-hydroxyphenyl)lactate; Amino Acid; Phenylalanine and Tyrosine Metabolism'	7.32e-06	0.16037	0.22255	1.2878	1.0653	1.161	1.0006
4	'linoleoyl-linolenoyl-glycerol (18:2/18:3) [2]*; ; '	7.56e-06	0.2612	0.60618	1.8117	1.2055	1.2087	0.94745
4	'sphingomyelin (d18:1/24:1, d18:2/24:0)*; Lipid; Sphingolipid Metabolism'	7.65e-06	-0.12241	-0.099691	0.91677	1.0165	0.88503	1.0074
4	'N-acetylputrescine; Amino Acid; Polyamine Metabolism'	7.78e-06	0.14466	0.15554	1.21	1.0545	1.1421	0.99739
2	'X - 24588; ; '	7.8e-06	-0.20155	-0.2422	0.85315	1.0954	0.83507	1.0366
4	'glutamine conjugate of C6H10O2 (2)*; Partially Characterized Molecules; Partially Characterized Molecules'	7.81e-06	0.67665	1.1984	3.0162	1.8179	1.6179	0.94122
4	'linoleoylcholine*; Lipid; Fatty Acid Metabolism (Acyl Choline)'	8.02e-06	-0.43324	-0.3948	0.90238	1.2972	0.59534	1.0286
1	'methionine sulfone; Amino Acid; Methionine, Cysteine, SAM and Taurine Metabolism'	8.07e-06	0.20202	0.29623	1.4631	1.1668	1.2147	1.0126
1	'1-stearoyl-2-dihomo-linolenoyl-GPE (18:0/20:3n3 or 6)*; Lipid; Phospholipid Metabolism'	8.1e-06	-0.25338	-0.29537	0.91207	1.2074	0.7831	1.0365
4	'margarate (17:0); Lipid; Long Chain Fatty Acid'	8.14e-06	0.22313	0.24755	1.3447	1.0971	1.2302	1.0071
3	'X - 21470; ; '	8.21e-06	0.50371	0.47789	1.6681	1.1902	1.4482	0.94446
3	'X - 24699; ; '	8.25e-06	0.16585	0.12173	1.1548	1.033	1.1697	1.0038
1	'sphingomyelin (d18:2/16:0, d18:1/16:1)*; Lipid; Sphingolipid Metabolism'	8.44e-06	-0.097295	-0.084508	0.93611	1.0206	0.91086	1.0082
2	'N-acetylisoleucine; Amino Acid; Leucine, Isoleucine and Valine Metabolism'	8.48e-06	-0.17867	-0.22387	0.84901	1.0729	0.84026	1.0189
2	'myristoyl-linoleoyl-glycerol (14:0/18:2) [1]*; Lipid; Diacylglycerol'	8.5e-06	-0.40056	-0.68659	0.8156	1.5022	0.63886	1.0394
2	'palmitoyl-linoleoyl-glycerol (16:0/18:2) [2]*; Lipid; Diacylglycerol'	8.54e-06	-0.31664	-0.37214	0.83239	1.2045	0.7154	1.032
1	'X - 12707; ; '	9.42e-06	0.2163	0.34968	1.4585	1.1088	1.2187	1.0024
4	'leucine; Amino Acid; Leucine, Isoleucine and Valine Metabolism'	9.5e-06	0.10136	0.098809	1.112	1.0132	1.0927	0.99137
1	'carotene diol (2); Xenobiotics; Food Component/Plant'	9.51e-06	0.29174	0.32697	1.4718	1.1448	1.2787	0.987
1	'1-stearoyl-2-arachidonoyl-GPE (18:0/20:4); Lipid; Phospholipid Metabolism'	9.51e-06	-0.15822	-0.16158	0.91585	1.0774	0.85902	1.0172
1	'X - 21258; ; '	9.61e-06	0.39953	0.43338	1.9551	1.5217	1.3463	0.9468
4	'beta-citrylglutamate; ; '	9.72e-06	0.19801	0.24918	1.2818	1.0326	1.1717	0.97366
1	'1-palmitoyl-2-linoleoyl-GPI (16:0/18:2); Lipid; Phospholipid Metabolism'	9.97e-06	-0.20619	-0.29649	0.90796	1.2044	0.81013	1.0163
2	'pseudouridine; Nucleotide; Pyrimidine Metabolism, Uracil containing'	1.03e-05	-0.084285	-0.0968	0.94616	1.043	0.93625	1.0205
2	'1-palmityl-2-linoleoyl-GPC (O-16:0/18:2)*; Lipid; Phospholipid Metabolism'	1.04e-05	0.22239	0.221	1.2623	1.0413	1.217	0.99457
2	'kynurenate; Amino Acid; Tryptophan Metabolism'	1.04e-05	-0.22817	-0.17604	0.91199	1.088	0.80145	1.0296
2	'perfluorooctanoate (PFOA); Xenobiotics; Chemical'	1.04e-05	-0.2462	-0.21121	0.93702	1.1482	0.7856	1.0318
4	'999946603'	1.04e-05	-0.22841	-0.23793	0.85467	1.0926	0.78749	1.0159
1	'docosahexaenoylcholine; Lipid; Phospholipid Metabolism'	1.07e-05	0.41225	0.52394	1.7221	1.1982	1.3744	0.9622
4	'glycocholate; Lipid; Primary Bile Acid Metabolism'	1.1e-05	0.72546	1.0015	2.6712	1.6698	1.6365	0.91103
4	'X - 21258; ; '	1.11e-05	-0.38928	-0.52214	1.057	1.5791	0.61512	1.0044
2	'X - 21796; ; '	1.12e-05	-0.16451	-0.084519	0.98942	1.0739	0.8557	1.0202
2	'glucose; Carbohydrate; Glycolysis, Gluconeogenesis, and Pyruvate Metabolism'	1.13e-05	-0.037042	-0.087517	0.9407	1.0282	0.96489	1.0019
4	'1-margaroyl-2-linoleoyl-GPC (17:0/18:2)*; Lipid; Phospholipid Metabolism'	1.13e-05	-0.11074	-0.11425	0.92244	1.0367	0.90036	1.0111
2	'9-hydroxystearate; Lipid; Fatty Acid, Monohydroxy'	1.14e-05	0.38864	0.3889	1.5757	1.1868	1.427	1.0383
3	'phenyllactate (PLA); Amino Acid; Phenylalanine and Tyrosine Metabolism'	1.14e-05	0.19683	0.20768	1.2775	1.0699	1.197	1.0002
3	'pregnenolone sulfate; Lipid; Steroid'	1.15e-05	0.64816	0.4934	1.6701	1.1767	1.591	0.94282
4	'X - 23782; ; '	1.18e-05	-0.23642	-0.29006	0.84782	1.1379	0.76261	0.99903
2	'hydroxyasparagine**; Amino Acid; Alanine and Aspartate Metabolism'	1.2e-05	-0.097005	-0.14717	0.92293	1.0701	0.93023	1.0272
4	'999932578'	1.21e-05	0.23374	0.28257	1.3609	1.0784	1.1803	0.94658
1	'pyridoxate; Cofactors and Vitamins; Vitamin B6 Metabolism'	1.23e-05	0.46213	0.2293	1.9704	1.7411	1.4725	1.0104
4	'1-palmitoyl-GPG (16:0)*; Lipid; Lysolipid'	1.24e-05	0.28625	0.35345	1.4491	1.0956	1.2911	1.0048
4	'2-hydroxy-3-methylvalerate; Amino Acid; Leucine, Isoleucine and Valine Metabolism'	1.25e-05	0.2344	0.30244	1.4474	1.1449	1.2286	0.99417
2	'N-stearoyl-sphingosine (d18:1/18:0)*; ; '	1.28e-05	-0.18226	-0.22093	0.84627	1.0672	0.82927	1.0115
1	'threonate; Cofactors and Vitamins; Ascorbate and Aldarate Metabolism'	1.3e-05	0.23068	0.28781	1.4139	1.1261	1.2098	0.97916
3	'X - 12822; ; '	1.3e-05	0.33901	0.47582	1.5878	1.112	1.316	0.97702
4	'hydroxypalmitoyl sphingomyelin (d18:1/16:0(OH))**; Lipid; Sphingomyelins'	1.31e-05	-0.1279	-0.1095	0.90955	1.019	0.87325	1.0011
1	'perfluorooctanesulfonate (PFOS); Xenobiotics; Chemical'	1.33e-05	0.29592	0.41051	1.6949	1.2844	1.3128	1.0168
4	'palmitate (16:0); Lipid; Long Chain Fatty Acid'	1.33e-05	0.23153	0.19825	1.2462	1.0479	1.2312	0.99965
2	'branched-chain, straight-chain, or cyclopropyl 10:1 fatty acid (1)*; ; '	1.36e-05	0.54311	0.44874	1.7001	1.2513	1.5544	1.0113
2	'X - 16087; ; '	1.38e-05	-0.32647	-0.4393	0.8224	1.2617	0.72895	1.0554
4	'N-delta-acetylornithine; Amino Acid; Urea cycle; Arginine and Proline Metabolism'	1.41e-05	-0.2575	-0.35771	0.87962	1.2373	0.76846	1.026
3	'glutamate; Amino Acid; Glutamate Metabolism'	1.42e-05	0.28733	0.23735	1.3183	1.081	1.2517	0.96437
1	'oleoyl-linoleoyl-glycerol (18:1/18:2) [2]; Lipid; Diacylglycerol'	1.43e-05	-0.185	-0.2275	0.89795	1.1254	0.83175	1.0167
4	'3-bromo-5-chloro-2,6-dihydroxybenzoic acid*; ; '	1.43e-05	0.22746	0.18873	1.2316	1.0429	1.212	0.98459
1	'3-hydroxy-3-methylglutarate; Lipid; Mevalonate Metabolism'	1.44e-05	0.13209	0.20065	1.2833	1.0826	1.1416	1.0095
1	'linoleoyl-linoleoyl-glycerol (18:2/18:2) [1]*; ; '	1.51e-05	-0.19914	-0.28581	0.88374	1.1695	0.79959	0.99873
1	'N2,N5-diacetylornithine; Amino Acid; Urea cycle; Arginine and Proline Metabolism'	1.53e-05	0.31484	0.23251	1.4768	1.2443	1.3211	1.0062
2	'arabitol/xylitol; Carbohydrate; Pentose Metabolism'	1.56e-05	-0.12813	-0.11649	0.96105	1.0775	0.90131	1.0294
4	'creatine; Amino Acid; Creatine Metabolism'	1.56e-05	0.33594	0.22123	1.2776	1.0564	1.3113	0.97537
4	'linoleoyl-linoleoyl-glycerol (18:2/18:2) [1]*; ; '	1.6e-05	0.41849	0.44766	1.5744	1.1267	1.3878	0.96931
1	'1-myristoyl-2-docosahexaenoyl-GPC (14:0/22:6)*; Lipid; Phospholipid Metabolism'	1.62e-05	0.30748	0.39189	1.5119	1.12	1.2973	0.9898
4	'pregnenediol sulfate (C21H34O5S)*; Lipid; Steroid'	1.69e-05	-0.29651	-0.29841	0.86311	1.1615	0.69414	0.99065
2	'5alpha-pregnan-3beta,20beta-diol monosulfate (1); Lipid; Steroid'	1.73e-05	0.61059	1.3957	4.4621	3.0664	1.5413	0.93071
1	'alpha-tocopherol; Cofactors and Vitamins; Tocopherol Metabolism'	1.74e-05	0.088967	0.1047	1.1361	1.0314	1.0934	1.0045
4	'tryptophan betaine; Amino Acid; Tryptophan Metabolism'	1.77e-05	-0.45897	-0.55813	0.913	1.4711	0.58655	1.0455
3	'retinol (Vitamin A); Cofactors and Vitamins; Vitamin A Metabolism'	1.79e-05	0.12602	0.13721	1.166	1.0288	1.1384	1.0124
3	'arachidonoylcarnitine (C20:4); Lipid; Fatty Acid Metabolism(Acyl Carnitine)'	1.8e-05	0.27957	0.27324	1.3891	1.1159	1.2815	1.0019
3	'12,13-DiHOME; Lipid; Fatty Acid, Dihydroxy'	1.81e-05	-0.23472	-0.29503	0.86946	1.1645	0.77475	1.0095
4	'urate; Nucleotide; Purine Metabolism, (Hypo)Xanthine/Inosine containing'	1.81e-05	0.14508	0.1413	1.152	1.0107	1.1337	0.98857
4	'X - 24728; ; '	1.82e-05	0.22251	0.31093	1.4263	1.1153	1.2447	1.0222
1	'malate; Energy; TCA Cycle'	1.85e-05	0.11742	0.10873	1.157	1.0482	1.1214	1.004
3	'3-decenoylcarnitine; Lipid; Fatty Acid Metabolism (Acyl Carnitine, Monounsaturated)'	1.86e-05	0.34405	0.34367	1.4039	1.0602	1.3186	0.97455
2	'1-oleoyl-2-linoleoyl-GPE (18:1/18:2)*; Lipid; Phospholipid Metabolism'	1.91e-05	0.36075	0.33109	1.4793	1.1482	1.3585	0.9977
2	'4-methyl-2-oxopentanoate; Amino Acid; Leucine, Isoleucine and Valine Metabolism'	1.98e-05	-0.13746	-0.14434	0.89617	1.0405	0.86543	1.0029
2	'pyridoxate; Cofactors and Vitamins; Vitamin B6 Metabolism'	2e-05	-0.2518	-0.87108	0.91948	1.7906	0.79566	1.0475
4	'N-acetylalanine; Amino Acid; Alanine and Aspartate Metabolism'	2.02e-05	0.084187	0.090933	1.1204	1.0295	1.0883	1.0041
1	'palmitoleoyl-arachidonoyl-glycerol (16:1/20:4) [2]*; Lipid; Diacylglycerol'	2.04e-05	-0.37876	-0.4104	0.88677	1.2972	0.6283	1.0071
4	'1-(1-enyl-stearoyl)-2-arachidonoyl-GPC (P-18:0/20:4); Lipid; Plasmalogen'	2.07e-05	-0.19819	-0.1882	0.88455	1.0728	0.80157	0.99976
3	'11beta-hydroxyandrosterone glucuronide; Lipid; Androgenic Steroids'	2.1e-05	0.28425	0.3422	1.4553	1.1131	1.2967	1.0124
4	'1-stearoyl-2-docosahexaenoyl-GPI (18:0/22:6)*; Lipid; Phospholipid Metabolism'	2.11e-05	-0.29942	-0.34594	0.90524	1.2512	0.74796	1.0474
4	'1-pentadecanoyl-2-arachidonoyl-GPC (15:0/20:4)*; Lipid; Phospholipid Metabolism'	2.18e-05	0.23976	0.21721	1.2768	1.0596	1.2541	1.0144
4	'imidazole propionate; Amino Acid; Histidine Metabolism'	2.2e-05	0.31311	0.48159	2.0067	1.5251	1.2768	0.96366
2	'oleoyl-linoleoyl-glycerol (18:1/18:2) [1]; Lipid; Diacylglycerol'	2.25e-05	-0.23161	-0.25946	0.84536	1.1048	0.77631	1.0079
1	'palmitoleoyl-linoleoyl-glycerol (16:1/18:2) [1]*; ; '	2.38e-05	-0.28202	-0.39046	0.94802	1.3385	0.77633	1.0583
3	'sphingomyelin (d18:1/25:0, d19:0/24:1, d20:1/23:0, d19:1/24:0)*; Lipid; Sphingolipid Metabolism'	2.39e-05	0.1879	0.28638	1.3602	1.0738	1.2071	1.0192
2	'N-stearoyl-sphinganine (d18:0/18:0)*; Lipid; Sphingolipid Metabolism'	2.4e-05	-0.36607	-0.48434	0.8458	1.3301	0.68833	1.0544
3	'oleoyl-oleoyl-glycerol (18:1/18:1) [2]*; Lipid; Diacylglycerol'	2.42e-05	0.35739	0.34793	1.4743	1.1263	1.3746	1.0172
1	'1-margaroyl-GPC (17:0); Lipid; Lysolipid'	2.44e-05	0.20989	0.26832	1.3242	1.0559	1.2133	1.0034
4	'4-ethylphenylsulfate; Xenobiotics; Benzoate Metabolism'	2.44e-05	-0.47598	-2.9558	3.8601	6.8159	0.6709	1.1469
4	'N-acetylcitrulline; Amino Acid; Urea cycle; Arginine and Proline Metabolism'	2.49e-05	0.58216	0.44863	1.8012	1.3526	1.5635	0.98131
2	'erythritol; Xenobiotics; Food Component/Plant'	2.55e-05	-0.17068	-1.1927	3.1763	4.369	0.85932	1.03
1	'1-(1-enyl-palmitoyl)-2-palmitoleoyl-GPC (P-16:0/16:1)*; Lipid; Plasmalogen'	2.6e-05	0.15373	0.13921	1.2073	1.0681	1.1753	1.0215
4	'S-adenosylhomocysteine (SAH); Amino Acid; Methionine, Cysteine, SAM and Taurine Metabolism'	2.66e-05	0.16141	0.20399	1.2663	1.0623	1.1778	1.0164
4	'N-acetylvaline; Amino Acid; Leucine, Isoleucine and Valine Metabolism'	2.71e-05	0.07476	0.091739	1.1205	1.0288	1.0783	1.0035
4	'phenylalanyltryptophan; Peptide; Dipeptide'	2.72e-05	0.22776	0.28039	1.3212	1.0408	1.2184	0.99064
3	'999946662'	2.79e-05	0.22621	0.26896	1.3463	1.0774	1.2323	1.0061
4	'1-myristoyl-2-arachidonoyl-GPC (14:0/20:4)*; Lipid; Phospholipid Metabolism'	2.79e-05	0.26923	0.27614	1.4256	1.1494	1.2967	1.0275
2	'allantoin; Nucleotide; Purine Metabolism, (Hypo)Xanthine/Inosine containing'	2.8e-05	-0.12889	-0.11996	0.91057	1.0305	0.88546	1.0144
4	'1-arachidoyl-2-arachidonoyl-GPC (20:0/20:4)*; ; '	2.81e-05	-0.16799	-0.19338	0.90975	1.1031	0.84667	1.0147
4	'1-linoleoyl-GPI (18:2)*; Lipid; Lysolipid'	2.97e-05	0.27732	0.23634	1.3184	1.0821	1.2611	0.98377
4	'hippurate; Xenobiotics; Benzoate Metabolism'	3e-05	-0.31837	-0.38526	0.91335	1.2986	0.73587	1.0542
2	'tiglylcarnitine (C5:1-DC); Amino Acid; Leucine, Isoleucine and Valine Metabolism'	3.06e-05	-0.1681	-0.22584	0.84739	1.0732	0.83659	1.0047
2	'lysine; Amino Acid; Lysine Metabolism'	3.07e-05	-0.073828	-0.073926	0.93772	1.0116	0.93172	1.0056
2	'perfluorooctanesulfonate (PFOS); Xenobiotics; Chemical'	3.08e-05	-0.33437	-0.45683	0.87299	1.3298	0.72011	1.0545
1	'nervonoylcarnitine (C24:1)*; Lipid; Fatty Acid Metabolism(Acyl Carnitine)'	3.15e-05	0.10275	0.14728	1.2046	1.0573	1.1087	1.006
3	'indolelactate; Amino Acid; Tryptophan Metabolism'	3.15e-05	0.21336	0.17496	1.2474	1.0725	1.2135	1.0002
3	'21-hydroxypregnenolone disulfate; Lipid; Steroid'	3.33e-05	0.27897	0.30896	1.4025	1.0936	1.2628	0.98383
3	'gluconate; Xenobiotics; Food Component/Plant'	3.43e-05	-0.14796	-0.18563	0.86891	1.0545	0.85009	0.99805
4	'X - 15461; ; '	3.43e-05	0.25043	0.30023	1.3568	1.0566	1.2458	0.99542
4	'fructose; Carbohydrate; Fructose, Mannose and Galactose Metabolism'	3.46e-05	0.19661	0.31109	1.3267	1.0156	1.175	0.97836
1	'X - 13553; ; '	3.47e-05	0.21043	0.17519	1.2352	1.06	1.1964	0.98597
3	'1-(1-enyl-palmitoyl)-2-palmitoleoyl-GPC (P-16:0/16:1)*; Lipid; Plasmalogen'	3.48e-05	-0.16026	-0.18497	0.8987	1.0837	0.87347	1.0337
2	'1-oleoyl-2-dihomo-linoleoyl-GPC (18:1/20:2)*; Lipid; Phospholipid Metabolism'	3.57e-05	0.24079	0.18991	1.2221	1.0321	1.2273	0.98652
4	'glucuronide of piperine metabolite C17H21NO3 (4)*; Xenobiotics; Food Component/Plant'	3.58e-05	0.43828	0.48011	1.7903	1.3101	1.3882	0.94993
2	'butyrylcarnitine (C4); Lipid; Fatty Acid Metabolism (also BCAA Metabolism)'	3.6e-05	-0.21748	-0.1695	1.0755	1.245	0.79565	1.0131
2	'5alpha-pregnan-3beta,20alpha-diol disulfate; Lipid; Steroid'	4e-05	0.83265	0.88447	3.8363	2.9518	1.7689	0.93623
3	'palmitoyl-oleoyl-glycerol (16:0/18:1) [2]*; Lipid; Diacylglycerol'	4.02e-05	0.36284	0.49036	1.6761	1.1857	1.3841	1.0212
4	'guanidinoacetate; Amino Acid; Creatine Metabolism'	4.08e-05	-0.15076	-0.20793	0.8437	1.0516	0.84892	0.99969
2	'oleoyl-linoleoyl-glycerol (18:1/18:2) [2]; Lipid; Diacylglycerol'	4.15e-05	-0.23086	-0.26143	0.85962	1.1211	0.78458	1.0154
3	'biliverdin; Cofactors and Vitamins; Hemoglobin and Porphyrin Metabolism'	4.18e-05	0.2826	0.31327	1.4098	1.0965	1.2673	0.98472
3	'gamma-glutamylvaline; Peptide; Gamma-glutamyl Amino Acid'	4.21e-05	0.24651	0.2303	1.2791	1.0487	1.2206	0.97407
2	'pyroglutamine*; Amino Acid; Glutamate Metabolism'	4.24e-05	-0.3007	-0.41443	0.90446	1.3189	0.7581	1.0588
3	'isovalerylcarnitine (C5); Amino Acid; Leucine, Isoleucine and Valine Metabolism'	4.34e-05	0.21497	0.22307	1.2792	1.0561	1.202	0.98704
2	'gamma-glutamyltryptophan; Peptide; Gamma-glutamyl Amino Acid'	4.37e-05	-0.17006	-0.15414	0.89902	1.0532	0.85119	1.0212
3	'stearoylcarnitine (C18); Lipid; Fatty Acid Metabolism(Acyl Carnitine)'	4.39e-05	0.23825	0.16339	1.2422	1.0788	1.2507	1.0124
3	'sphingomyelin (d18:1/20:0, d16:1/22:0)*; Lipid; Sphingolipid Metabolism'	4.42e-05	0.10688	0.10593	1.1194	1.0134	1.1068	0.99993
3	'diacylglycerol (16:1/18:2 [2], 16:0/18:3 [1])*; ; '	4.62e-05	0.37834	0.38402	1.64	1.256	1.3948	1.0164
4	'10-heptadecenoate (17:1n7); Lipid; Long Chain Fatty Acid'	4.66e-05	0.36089	0.32083	1.5022	1.1814	1.3933	1.0324
1	'uridine; Nucleotide; Pyrimidine Metabolism, Uracil containing'	4.69e-05	0.059411	0.081971	1.087	1.005	1.0571	0.99765
2	'hydroxy-N6,N6,N6-trimethyllysine*; Amino Acid; Lysine Metabolism'	5.08e-05	-0.16426	-0.19337	0.87318	1.0665	0.82231	0.98657
4	'X - 18899; ; '	5.08e-05	-0.18341	-0.22421	0.88902	1.1132	0.84738	1.0308
4	'1-linoleoyl-2-linolenoyl-GPC (18:2/18:3)*; Lipid; Phospholipid Metabolism'	5.21e-05	-0.25888	-0.339	0.86751	1.2065	0.75105	1.0099
4	'X - 21339; ; '	5.22e-05	0.29025	0.35252	1.42	1.0675	1.2375	0.94728
4	'X - 15486; ; '	5.23e-05	0.26747	0.2935	1.4105	1.117	1.2456	0.97811
4	'6-oxopiperidine-2-carboxylate; Amino Acid; Lysine Metabolism'	5.4e-05	0.14502	0.19372	1.2481	1.0544	1.1311	0.98612
4	'sphingosine; Lipid; Sphingolipid Metabolism'	5.53e-05	0.35241	0.41523	1.7257	1.3105	1.3259	0.97351
4	'oleoylcarnitine (C18:1); Lipid; Fatty Acid Metabolism(Acyl Carnitine)'	5.56e-05	-0.13819	-0.14662	0.93889	1.0855	0.88931	1.0275
2	'5-methylthioadenosine (MTA); Amino Acid; Polyamine Metabolism'	5.6e-05	-0.14597	-0.17936	0.88534	1.0647	0.88078	1.0268
4	'cystine; Amino Acid; Methionine, Cysteine, SAM and Taurine Metabolism'	5.77e-05	0.29616	0.21827	1.4004	1.1822	1.3226	1.0264
2	'N1-methyladenosine; Nucleotide; Purine Metabolism, Adenine containing'	6.04e-05	-0.069466	-0.094877	0.93313	1.028	0.94693	1.0164
4	'X - 24588; ; '	6.27e-05	0.17498	0.16676	1.2434	1.0767	1.187	1.012
2	'carnitine; Lipid; Carnitine Metabolism'	6.31e-05	-0.096701	-0.068557	0.92454	0.9931	0.90093	0.99763
4	'phosphatidylcholine (15:0/18:1, 17:0/16:1, 16:0/17:1)*; Lipid; Phospholipid Metabolism'	6.33e-05	0.12531	0.17405	1.2442	1.0701	1.1659	1.0406
3	'androsterone sulfate; Lipid; Steroid'	6.42e-05	0.44248	0.39415	1.4783	1.0842	1.3839	0.94143
1	'1-(1-enyl-palmitoyl)-GPC (P-16:0)*; Lipid; Lysoplasmalogen'	6.43e-05	0.16916	0.19424	1.242	1.0477	1.1506	0.98142
4	'erythritol; Xenobiotics; Food Component/Plant'	6.45e-05	0.1419	-1.7975	2.6197	4.4172	1.1558	1.0139
2	'choline; Lipid; Phospholipid Metabolism'	6.52e-05	-0.088646	-0.076006	0.95142	1.0274	0.92337	1.012
4	'999946640'	6.73e-05	-0.20496	-0.21655	0.91969	1.1362	0.79298	0.99794
4	'X - 21471; ; '	6.78e-05	0.31211	0.73669	1.8661	1.1294	1.2503	0.93822
3	'glutarylcarnitine (C5-DC); Amino Acid; Lysine Metabolism'	6.79e-05	0.25287	0.17657	1.2589	1.0823	1.2447	0.99179
2	'1-docosahexaenoyl-GPE (22:6)*; Lipid; Lysolipid'	6.86e-05	-0.19077	-0.15425	0.89197	1.0462	0.82389	1.0147
1	'thymol sulfate; Xenobiotics; Food Component/Plant'	6.94e-05	0.9857	2.7463	5.8878	3.1415	1.8907	0.90501
1	'1-stearoyl-2-linoleoyl-GPE (18:0/18:2)*; Lipid; Phospholipid Metabolism'	7.19e-05	-0.1536	-0.19621	0.94427	1.1405	0.8728	1.0264
4	'maltotriose; Carbohydrate; Glycogen Metabolism'	7.35e-05	0.36929	0.44926	1.5933	1.144	1.2572	0.88787
4	'4-allylphenol sulfate; Xenobiotics; Food Component/Plant'	7.59e-05	-0.42927	-0.77125	1.0556	1.8268	0.66991	1.0992
3	'creatine; Amino Acid; Creatine Metabolism'	7.6e-05	-0.1943	-0.24501	0.83268	1.0777	0.80572	1
1	'diacylglycerol (16:1/18:2 [2], 16:0/18:3 [1])*; ; '	7.82e-05	-0.27741	-0.32613	0.96528	1.2914	0.77443	1.0518
1	'3-aminoisobutyrate; Nucleotide; Pyrimidine Metabolism, Thymine containing'	7.84e-05	0.19792	0.16518	1.2489	1.0837	1.2138	1.0159
4	'X - 13866; ; '	8.18e-05	-0.3083	-0.47902	0.94381	1.4228	0.64619	0.95449
1	'1-oleoyl-GPC (18:1); Lipid; Lysolipid'	8.37e-05	0.12623	0.13416	1.1673	1.0332	1.1379	1.0116
3	'bilirubin (Z,Z); Cofactors and Vitamins; Hemoglobin and Porphyrin Metabolism'	8.43e-05	0.14145	0.16674	1.2098	1.043	1.1302	0.98877
2	'5alpha-pregnan-3beta,20alpha-diol monosulfate (2); Lipid; Steroid'	8.51e-05	0.79792	0.71844	4.6077	3.8892	1.7603	0.96235
2	'N1-methylinosine; Nucleotide; Purine Metabolism, (Hypo)Xanthine/Inosine containing'	8.51e-05	-0.093951	-0.16135	0.90665	1.068	0.92494	1.0189
4	'oleoylcholine; Lipid; Phospholipid Metabolism'	8.57e-05	-0.37684	-0.36843	0.9852	1.3536	0.66271	1.0395
3	'X - 11470; ; '	8.66e-05	0.29715	0.27713	1.3873	1.1101	1.3108	1.0136
4	'cystathionine; Amino Acid; Methionine, Cysteine, SAM and Taurine Metabolism'	8.77e-05	0.37888	0.20151	1.6998	1.4983	1.3733	0.99445
2	'phenyllactate (PLA); Amino Acid; Phenylalanine and Tyrosine Metabolism'	8.85e-05	-0.15377	-0.18712	0.89787	1.085	0.86089	1.0147
1	'S-methylcysteine sulfoxide; Amino Acid; Methionine, Cysteine, SAM and Taurine Metabolism'	9.04e-05	0.36275	0.40928	1.8461	1.4368	1.3285	0.96576
3	'X - 24328; ; '	9.08e-05	0.30836	0.22838	1.3144	1.086	1.2678	0.95947
3	'1-(1-enyl-palmitoyl)-2-oleoyl-GPC (P-16:0/18:1)*; Lipid; Plasmalogen'	9.11e-05	-0.12053	-0.17748	0.88884	1.0663	0.89471	1.0152
4	'propionylcarnitine (C3); Lipid; Fatty Acid Metabolism (also BCAA Metabolism)'	9.21e-05	0.1462	0.18665	1.22	1.0334	1.1356	0.98938
1	'linoleoyl-arachidonoyl-glycerol (18:2/20:4) [1]*; ; '	9.34e-05	-0.20554	-0.30268	0.89991	1.2026	0.80334	1.0089
3	'behenoyl dihydrosphingomyelin (d18:0/22:0)*; Lipid; Sphingolipid Metabolism'	9.43e-05	0.25795	0.3842	1.4903	1.1061	1.2599	1.002
3	'999946603'	9.44e-05	0.22471	0.27964	1.3489	1.0692	1.2141	0.98934
4	'glucuronide of piperine metabolite C17H21NO3 (3)*; Xenobiotics; Food Component/Plant'	9.82e-05	0.35789	0.44548	1.7287	1.2832	1.3018	0.94387
3	'N-acetyl-beta-alanine; Nucleotide; Pyrimidine Metabolism, Uracil containing'	9.91e-05	0.16531	0.12946	1.1708	1.0414	1.1681	1.0028
3	'trigonelline (N''-methylnicotinate); Cofactors and Vitamins; Nicotinate and Nicotinamide Metabolism'	0.00010475	-0.40851	-0.40823	1.0624	1.4707	0.62395	1.0325
4	'ceramide (d18:1/20:0, d16:1/22:0, d20:1/18:0)*; Lipid; Ceramides'	0.00010516	0.19256	0.16016	1.1994	1.0392	1.1902	0.99764
1	'X - 22771; ; '	0.00010827	0.10063	0.21011	1.2891	1.079	1.1233	1.0227
3	'5alpha-androstan-3alpha,17alpha-diol monosulfate; Lipid; Steroid'	0.000109	0.54886	0.33358	1.4912	1.1576	1.4994	0.95058
4	'phosphatidylcholine (14:0/14:0, 16:0/12:0); Lipid; Phospholipid Metabolism'	0.00011208	0.44774	0.41891	1.9965	1.5776	1.4672	1.0195
4	'dihomo-linoleate (20:2n6); Lipid; Polyunsaturated Fatty Acid (n3 and n6)'	0.00011272	0.19005	0.26091	1.3673	1.1064	1.1805	0.99046
4	'1-stearyl-2-docosapentaenoyl-GPC (O-18:0/22:5n3)*; Lipid; Phospholipid Metabolism'	0.00011343	-0.11299	-0.11547	0.94086	1.0563	0.91111	1.0241
4	'docosapentaenoate (n6 DPA; 22:5n6); Lipid; Polyunsaturated Fatty Acid (n3 and n6)'	0.00011416	0.22554	0.23013	1.3368	1.1066	1.2083	0.98279
2	'2-hydroxyphenylacetate; Amino Acid; Phenylalanine and Tyrosine Metabolism'	0.0001162	-0.25836	-0.25558	0.86396	1.1195	0.76433	1.0227
3	'trans-2-hexenoylglycine; Lipid; Fatty Acid Metabolism(Acyl Glycine)'	0.00011836	-0.3576	-0.57186	0.87405	1.4459	0.66994	1.0275
1	'androstenediol (3beta,17beta) monosulfate (1); Lipid; Steroid'	0.00011873	-0.26095	-0.34253	0.86181	1.2043	0.74308	1.004
2	'methionine sulfone; Amino Acid; Methionine, Cysteine, SAM and Taurine Metabolism'	0.0001195	-0.20593	-0.30569	0.89256	1.1983	0.83027	1.0362
4	'4-ethylcatechol sulfate; Xenobiotics; Benzoate Metabolism'	0.0001195	-0.45391	-0.013928	1.7875	1.8014	0.63361	1.0875
4	'N2,N5-diacetylornithine; Amino Acid; Urea cycle; Arginine and Proline Metabolism'	0.00011953	-0.28533	-0.34285	0.93406	1.2769	0.75084	1.0362
1	'X - 11880; ; '	0.00012042	-0.21602	-0.17909	0.86911	1.0482	0.77284	0.98887
1	'trimethylamine N-oxide; Lipid; Phospholipid Metabolism'	0.00012049	0.15151	0.83294	2.2063	1.3733	1.1969	1.0454
4	'X - 12100; ; '	0.00012075	0.086148	0.12616	1.1682	1.0421	1.0952	1.009
2	'1-docosapentaenoyl-GPC (22:5n3)*; Lipid; Lysolipid'	0.00012113	-0.19971	-0.19557	0.88694	1.0825	0.81202	1.0117
3	'oleoyl-oleoyl-glycerol (18:1/18:1) [1]*; Lipid; Diacylglycerol'	0.00012325	0.32909	0.31325	1.4372	1.124	1.3408	1.0118
2	'palmitoyl-linoleoyl-glycerol (16:0/18:2) [1]*; Lipid; Diacylglycerol'	0.00012356	-0.32056	-0.40045	0.84201	1.2425	0.68336	1.0039
4	'pregnenolone sulfate; Lipid; Steroid'	0.00012379	-0.23324	-0.29055	0.91807	1.2086	0.73888	0.97212
4	'10-nonadecenoate (19:1n9); Lipid; Long Chain Fatty Acid'	0.00012611	0.2866	0.25312	1.3874	1.1342	1.29	1.0034
4	'N-acetyl-2-aminooctanoate*; Lipid; Fatty Acid, Amino'	0.0001268	-0.29142	-0.27861	0.93302	1.2116	0.75232	1.0437
4	'1-stearoyl-2-docosahexaenoyl-GPE (18:0/22:6)*; Lipid; Phospholipid Metabolism'	0.00012842	0.19118	0.24531	1.3325	1.0872	1.1608	0.96963
4	'adipoylcarnitine (C6-DC); Lipid; Fatty Acid Metabolism(Acyl Carnitine)'	0.00012926	0.21419	0.24867	1.4397	1.191	1.2289	1.0147
4	'eugenol sulfate; Xenobiotics; Food Component/Plant'	0.00013049	-0.40777	-2.1048	0.92939	3.0342	0.58974	0.99751
1	'oleoyl-linoleoyl-glycerol (18:1/18:2) [1]; Lipid; Diacylglycerol'	0.00013237	-0.10406	-0.19734	0.90999	1.1073	0.90384	1.0079
4	'lithocholate sulfate (1); Lipid; Secondary Bile Acid Metabolism'	0.00013267	0.51686	0.59833	1.9409	1.3426	1.5069	0.99
3	'carboxyethyl-GABA; Amino Acid; Glutamate Metabolism'	0.00013306	-0.17029	-0.091997	0.94881	1.0408	0.83907	1.0094
3	'1-oleoyl-2-docosahexaenoyl-GPC (18:1/22:6)*; Lipid; Phospholipid Metabolism'	0.00013456	-0.13185	-0.14042	0.89079	1.0312	0.87813	1.01
2	'13-HODE + 9-HODE; Lipid; Fatty Acid, Monohydroxy'	0.00014103	0.29626	0.22076	1.3698	1.1491	1.293	0.99677
4	'stearate (18:0); Lipid; Long Chain Fatty Acid'	0.00014308	0.10065	0.14779	1.1873	1.0395	1.0978	0.9972
3	'behenoyl sphingomyelin (d18:1/22:0)*; Lipid; Sphingolipid Metabolism'	0.00014501	0.13632	0.12202	1.1389	1.0169	1.1358	0.99951
2	'1-palmitoyl-2-docosahexaenoyl-GPC (16:0/22:6); Lipid; Phospholipid Metabolism'	0.00014549	-0.11388	-0.1092	0.89074	0.99994	0.88472	0.9986
2	'12,13-DiHOME; Lipid; Fatty Acid, Dihydroxy'	0.00014613	0.20158	0.28256	1.4241	1.1415	1.1887	0.98715
2	'X - 13835; ; '	0.00014637	-0.31938	-0.53132	0.79053	1.3219	0.73602	1.0554
3	'beta-hydroxyisovalerate; Amino Acid; Leucine, Isoleucine and Valine Metabolism'	0.00014932	0.20716	0.22283	1.2791	1.0563	1.1837	0.97653
2	'glutarylcarnitine (C5-DC); Amino Acid; Lysine Metabolism'	0.00015321	-0.13559	-0.21208	0.88549	1.0976	0.87284	1.0084
4	'N-palmitoyl-sphingosine (d18:1/16:0); Lipid; Sphingolipid Metabolism'	0.00015488	0.13727	0.13786	1.2226	1.0847	1.1643	1.027
1	'linoleoyl-linolenoyl-glycerol (18:2/18:3) [2]*; ; '	0.00015591	-0.21775	-0.32016	0.93958	1.2597	0.76053	0.97828
4	'7-alpha-hydroxy-3-oxo-4-cholestenoate (7-Hoca); Lipid; Sterol'	0.00015632	0.15289	0.2022	1.2557	1.0535	1.1484	0.99554
4	'1-stearyl-GPC (O-18:0)*; Lipid; Lyso-phospho-ether'	0.00015642	-0.19648	-0.21477	0.84923	1.064	0.80127	0.99775
4	'X - 13431; ; '	0.00015684	-0.21933	-0.3296	0.9338	1.2634	0.80876	1.0281
2	'linoleoyl-linolenoyl-glycerol (18:2/18:3) [2]*; ; '	0.0001592	-0.2393	-0.34136	0.91063	1.252	0.73886	0.97815
4	'N-acetylaspartate (NAA); Amino Acid; Alanine and Aspartate Metabolism'	0.0001594	-0.085379	-0.10023	0.92276	1.023	0.92065	1.006
4	'succinimide; Xenobiotics; Chemical'	0.00016618	-0.16242	-0.15423	0.94957	1.1038	0.82981	0.99222
3	'kynurenate; Amino Acid; Tryptophan Metabolism'	0.00016671	0.1639	0.21105	1.2842	1.0731	1.1805	1.0166
2	'X - 12026; ; '	0.00016719	-0.096638	-0.17205	0.89468	1.0667	0.92773	1.0244
1	'1-palmitoyl-2-linoleoyl-GPE (16:0/18:2); Lipid; Phospholipid Metabolism'	0.00017119	-0.18377	-0.23003	0.96549	1.1955	0.83625	1.02
4	'deoxycarnitine; Lipid; Carnitine Metabolism'	0.00017244	-0.091322	-0.11012	0.92074	1.0309	0.90852	0.99984
3	'glycine; Amino Acid; Glycine, Serine and Threonine Metabolism'	0.00017402	-0.075586	-0.14477	0.93014	1.0749	0.93853	1.0141
2	'N6,N6,N6-trimethyllysine; Amino Acid; Lysine Metabolism'	0.00017446	-0.19419	-0.14758	1.0057	1.1532	0.82261	1.0168
2	'N-acetylcitrulline; Amino Acid; Urea cycle; Arginine and Proline Metabolism'	0.00017507	-0.40775	-0.51372	0.88166	1.3954	0.61524	1.023
2	'prolylglycine; Peptide; Dipeptide'	0.00017622	-0.21404	-0.36274	0.80354	1.1663	0.77842	0.99245
4	'1-docosahexaenoyl-GPE (22:6)*; Lipid; Lysolipid'	0.00017657	-0.17088	-0.14922	0.89876	1.048	0.84191	1.0128
4	'12,13-DiHOME; Lipid; Fatty Acid, Dihydroxy'	0.00017692	-0.21328	-0.24324	0.92343	1.1667	0.79944	1.0127
3	'999946493'	0.00017758	0.34715	0.37029	1.4878	1.1175	1.3221	0.97498
4	'betaine; Amino Acid; Glycine, Serine and Threonine Metabolism'	0.00018193	-0.097031	-0.086196	0.91533	1.0015	0.89638	0.99341
2	'palmitoyl-arachidonoyl-glycerol (16:0/20:4) [2]*; ; '	0.00018724	-0.2498	-0.52166	0.84671	1.3684	0.81732	1.0671
4	'dihomo-linoleoylcarnitine (C20:2)*; Lipid; Fatty Acid Metabolism(Acyl Carnitine)'	0.00018757	-0.12543	-0.16602	0.92401	1.09	0.89104	1.0165
2	'X - 21364; ; '	0.00018845	-0.19088	-0.25162	0.83558	1.0872	0.80812	0.999
2	'cystine; Amino Acid; Methionine, Cysteine, SAM and Taurine Metabolism'	0.00019336	-0.20391	-0.26172	0.94349	1.2052	0.8445	1.0484
1	'X - 16964; ; '	0.00019352	0.12373	0.1334	1.1804	1.047	1.1371	1.0134
1	'1-linoleoyl-GPA (18:2)*; Lipid; Lysolipid'	0.00019489	0.42259	0.6677	1.8225	1.1548	1.4287	1.0061
1	'isobutyrylcarnitine (C4); Amino Acid; Leucine, Isoleucine and Valine Metabolism'	0.00019741	0.21877	0.28886	1.4378	1.1489	1.2157	0.99698
2	'ceramide (d18:1/20:0, d16:1/22:0, d20:1/18:0)*; Lipid; Ceramides'	0.00020175	-0.14138	-0.15328	0.90077	1.054	0.87764	1.019
4	'1-palmityl-2-palmitoyl-GPC (O-16:0/16:0)*; Lipid; Phospholipid Metabolism'	0.00020462	-0.10277	-0.08558	0.95367	1.0392	0.91435	1.0171
2	'dimethylarginine (SDMA + ADMA); Amino Acid; Urea cycle; Arginine and Proline Metabolism'	0.00021148	-0.077304	-0.070369	0.95383	1.0242	0.93608	1.0134
2	'xanthine; Nucleotide; Purine Metabolism, (Hypo)Xanthine/Inosine containing'	0.00021275	-0.15516	-0.17155	0.90685	1.0784	0.85224	1.0074
3	'1,5-anhydroglucitol (1,5-AG); Carbohydrate; Glycolysis, Gluconeogenesis, and Pyruvate Metabolism'	0.00021374	0.1719	0.16112	1.1468	0.98566	1.1564	0.98446
2	'3-carboxy-4-methyl-5-pentyl-2-furanpropionate (3-CMPFP)**; Lipid; Fatty Acid, Dicarboxylate'	0.00021456	-0.18255	-0.19568	0.90055	1.0962	0.8307	1.0132
2	'diacylglycerol (14:0/18:1, 16:0/16:1) [1]*; ; '	0.00021579	-0.32628	-0.62017	0.84858	1.4688	0.70549	1.0318
2	'N-acetyltryptophan; Amino Acid; Tryptophan Metabolism'	0.00022149	-0.15594	-0.21908	0.88362	1.1027	0.84988	1.0058
2	'alpha-hydroxyisocaproate; Amino Acid; Leucine, Isoleucine and Valine Metabolism'	0.00022404	-0.15578	-0.14887	0.92317	1.072	0.84463	1.0004
4	'propionylglycine; Lipid; Fatty Acid Metabolism (also BCAA Metabolism)'	0.0002244	-0.22866	-0.26624	0.93047	1.1967	0.8246	1.0533
2	'1-linoleoyl-2-linolenoyl-GPC (18:2/18:3)*; Lipid; Phospholipid Metabolism'	0.000225	0.37797	0.23651	1.4152	1.1787	1.3676	0.98961
2	'1-docosahexaenoyl-GPC (22:6)*; Lipid; Lysolipid'	0.00022618	-0.27602	-0.23987	0.84574	1.0856	0.73174	1.0078
4	'epiandrosterone sulfate; Lipid; Steroid'	0.00022983	-0.30442	-0.27778	0.90989	1.1877	0.70143	1.0058
3	'N-acetyltryptophan; Amino Acid; Tryptophan Metabolism'	0.00023689	0.20168	0.20657	1.2925	1.086	1.1855	0.98382
4	'3-hydroxypyridine sulfate; Xenobiotics; Chemical'	0.00023958	-0.51511	-0.002416	2.2382	2.2406	0.61087	1.126
3	'X - 11850; ; '	0.00025048	-0.79579	-1.5972	1.7793	3.3765	0.28333	1.0791
3	'2-butenoylglycine; Lipid; Fatty Acid Metabolism(Acyl Glycine)'	0.00025234	-0.30784	-0.46975	0.8611	1.3309	0.72044	1.0283
3	'palmitoyl-arachidonoyl-glycerol (16:0/20:4) [2]*; ; '	0.00025253	0.44023	0.30301	1.6405	1.3375	1.4746	1.0343
1	'1-palmitoyl-2-arachidonoyl-GPE (16:0/20:4)*; Lipid; Phospholipid Metabolism'	0.00025534	-0.1082	-0.17354	0.95598	1.1295	0.91944	1.0276
3	'X - 23782; ; '	0.00025579	-0.27102	-0.26396	0.86782	1.1318	0.72556	0.99658
1	'X - 17653; ; '	0.00025717	-0.13996	-0.17239	0.89602	1.0684	0.84423	0.98419
4	'maltose; Carbohydrate; Glycogen Metabolism'	0.00025788	0.42435	0.43727	1.6135	1.1763	1.2601	0.83573
3	'2-hydroxyglutarate; Lipid; Fatty Acid, Dicarboxylate'	0.00026676	-0.17896	-0.22262	0.868	1.0906	0.82894	1.0079
2	'phosphatidylcholine (18:0/20:5, 16:0/22:5n6)*; Lipid; Phospholipid Metabolism'	0.0002706	-0.34528	-0.30369	0.87408	1.1778	0.66556	1.0108
4	'999946517'	0.00027149	-0.177	-0.22839	0.92346	1.1518	0.83089	1.0079
4	'N-acetylglutamate; Amino Acid; Glutamate Metabolism'	0.00027288	0.15763	0.24119	1.2987	1.0575	1.1478	0.99016
4	'4-hydroxyphenylacetylglutamine; ; '	0.00027624	0.27044	0.74723	1.9953	1.248	1.2656	0.99511
2	'3-amino-2-piperidone; Amino Acid; Urea cycle; Arginine and Proline Metabolism'	0.0002783	-0.14529	-0.15376	0.91651	1.0703	0.87863	1.0239
2	'xanthurenate; Amino Acid; Tryptophan Metabolism'	0.00028971	-0.38464	-0.24044	0.953	1.1934	0.66699	1.0516
4	'X - 24736; ; '	0.00029058	-0.26701	-0.33584	0.82654	1.1624	0.72607	0.99308
2	'2-linoleoyl-GPC (18:2)*; Lipid; Lysolipid'	0.00029349	0.13938	0.16738	1.2524	1.085	1.1375	0.99809
3	'sphingomyelin (d18:0/20:0, d16:0/22:0)*; Lipid; Sphingolipid Metabolism'	0.00029576	0.24421	0.33194	1.4532	1.1213	1.2617	1.0175
2	'2-oleoyl-GPE (18:1)*; Lipid; Lysolipid'	0.00029706	0.26088	0.22783	1.3482	1.1203	1.2702	1.0093
4	'X - 21736; ; '	0.00030705	0.36128	0.5181	1.8097	1.2916	1.3649	1.0036
2	'X - 23739; ; '	0.00030762	-0.1139	-0.14199	0.90638	1.0484	0.89245	1.0064
1	'oleoylcarnitine (C18:1); Lipid; Fatty Acid Metabolism(Acyl Carnitine)'	0.00030789	0.1162	0.1355	1.2042	1.0687	1.1269	1.0107
4	'1-stearoyl-2-oleoyl-GPS (18:0/18:1); Lipid; Phosphatidylserine (PS)'	0.00031004	0.48788	0.51398	1.6969	1.1829	1.4643	0.97646
4	'1,3,7-trimethylurate; Xenobiotics; Xanthine Metabolism'	0.00031357	0.59153	0.42291	1.9144	1.4915	1.5396	0.94812
1	'3-bromo-5-chloro-2,6-dihydroxybenzoic acid*; ; '	0.0003141	-0.18867	-0.14117	0.9212	1.0624	0.82078	1.0094
3	'cholesterol; Lipid; Sterol'	0.0003175	0.13943	0.13547	1.1877	1.0523	1.1426	1.0032
1	'diacylglycerol (14:0/18:1, 16:0/16:1) [1]*; ; '	0.00032375	-0.28406	-0.44158	1.0391	1.4806	0.75054	1.0346
4	'999946360'	0.000326	-0.235	-0.28773	0.91165	1.1994	0.76373	0.99873
3	'3-methoxytyrosine; Amino Acid; Phenylalanine and Tyrosine Metabolism'	0.00033756	-0.11754	-0.19302	0.87264	1.0657	0.87185	0.98939
4	'phenylpyruvate; Amino Acid; Phenylalanine and Tyrosine Metabolism'	0.00034014	0.12027	0.14367	1.1881	1.0444	1.1183	0.99802
4	'alpha-hydroxyisovalerate; Amino Acid; Leucine, Isoleucine and Valine Metabolism'	0.0003413	0.18481	0.21922	1.3919	1.1727	1.1747	0.98994
1	'X - 24699; ; '	0.00034285	0.068484	0.093741	1.1249	1.0311	1.0743	1.0058
4	'1-(1-enyl-palmitoyl)-2-arachidonoyl-GPC (P-16:0/20:4)*; Lipid; Plasmalogen'	0.0003467	-0.12248	-0.1162	0.93393	1.0501	0.88919	1.0117
3	'perfluorooctanoate (PFOA); Xenobiotics; Chemical'	0.00034931	0.23308	0.17689	1.31	1.1331	1.2382	1.0052
1	'X - 11787; ; '	0.00035126	0.095728	0.13005	1.1552	1.0252	1.0908	0.99503
3	'X - 11372; ; '	0.00035366	0.27466	0.22392	1.2859	1.062	1.2513	0.97664
3	'X - 21285; ; '	0.00035608	0.34859	0.33092	1.4746	1.1437	1.3225	0.97387
2	'1-margaroyl-2-linoleoyl-GPC (17:0/18:2)*; Lipid; Phospholipid Metabolism'	0.00035902	0.11923	0.095747	1.1223	1.0265	1.113	0.9938
1	'undecenoylcarnitine (C11:1); Lipid; Fatty Acid Metabolism (Acyl Carnitine, Monounsaturated)'	0.00035955	0.16516	0.21289	1.2826	1.0697	1.1673	1.0022
1	'isoleucylleucine/leucylisoleucine; Peptide; Dipeptide'	0.00036017	-0.1615	-0.158	0.97488	1.1329	0.82594	0.98744
2	'1-stearoyl-2-linoleoyl-GPC (18:0/18:2)*; Lipid; Phospholipid Metabolism'	0.00036476	0.049527	0.062289	1.0675	1.0052	1.0485	0.99893
4	'bilirubin (E,E)*; Cofactors and Vitamins; Hemoglobin and Porphyrin Metabolism'	0.00036849	-0.24594	-0.26889	0.93431	1.2032	0.78948	1.0354
4	'isovalerylcarnitine (C5); Amino Acid; Leucine, Isoleucine and Valine Metabolism'	0.00036959	0.18352	0.15485	1.2106	1.0557	1.1722	0.98872
1	'1-(1-enyl-palmitoyl)-2-palmitoyl-GPC (P-16:0/16:0)*; Lipid; Plasmalogen'	0.00037236	0.11005	0.098256	1.1252	1.0269	1.1087	0.9986
2	'undecenoylcarnitine (C11:1); Lipid; Fatty Acid Metabolism (Acyl Carnitine, Monounsaturated)'	0.0003725	-0.17554	-0.20612	0.88571	1.0918	0.8548	1.0303
1	'2-oleoyl-GPC (18:1)*; Lipid; Lysolipid'	0.00037267	0.16895	0.15269	1.2512	1.0985	1.1894	1.0205
2	'1-palmitoyl-2-eicosapentaenoyl-GPE (16:0/20:5)*; Lipid; Phospholipid Metabolism'	0.00037498	-0.31362	-0.42378	0.86982	1.2936	0.70757	1.0212
4	'nervonoylcarnitine (C24:1)*; Lipid; Fatty Acid Metabolism(Acyl Carnitine)'	0.000381	-0.13248	-0.15431	0.92161	1.0759	0.89174	1.0242
2	'glucuronate; Carbohydrate; Aminosugar Metabolism'	0.00038164	-0.10794	-0.18413	0.90069	1.0848	0.90604	1.014
4	'hydroquinone sulfate; Xenobiotics; Drug'	0.0003875	0.37926	0.79268	2.1643	1.3716	1.3311	0.9518
3	'1-carboxyethylleucine; Amino Acid; Leucine, Isoleucine and Valine Metabolism'	0.00039574	0.27696	0.18991	1.3584	1.1685	1.2814	1.0045
2	'glycine; Amino Acid; Glycine, Serine and Threonine Metabolism'	0.00039636	0.14877	0.14371	1.2075	1.0638	1.1542	1.0054
2	'indolelactate; Amino Acid; Tryptophan Metabolism'	0.00039675	-0.11911	-0.18129	0.90499	1.0863	0.89565	1.0148
1	'stearidonate (18:4n3); Lipid; Polyunsaturated Fatty Acid (n3 and n6)'	0.00039797	0.24899	0.20303	1.4027	1.1997	1.2407	0.99175
1	'1,5-anhydroglucitol (1,5-AG); Carbohydrate; Glycolysis, Gluconeogenesis, and Pyruvate Metabolism'	0.00040263	-0.10825	-0.10802	0.89071	0.99873	0.89133	0.99958
3	'1-eicosapentaenoyl-GPE (20:5)*; Lipid; Lysolipid'	0.00040893	-0.32071	-0.36521	0.90865	1.2739	0.68095	1.0017
4	'1-stearoyl-2-docosahexaenoyl-GPC (18:0/22:6); Lipid; Phospholipid Metabolism'	0.00041188	-0.12601	-0.11292	0.91277	1.0257	0.8553	0.9813
3	'cysteine-glutathione disulfide; Amino Acid; Glutathione Metabolism'	0.00041239	-0.41431	-0.4527	0.9017	1.3544	0.64118	1.0555
3	'oleoyl-arachidonoyl-glycerol (18:1/20:4) [2]*; ; '	0.00041303	0.31528	0.26861	1.4247	1.156	1.3199	1.0046
1	'X - 11299; ; '	0.00041354	0.4755	0.71362	2.2064	1.4928	1.4811	1.0056
3	'cinnamoylglycine; Xenobiotics; Food Component/Plant'	0.00041506	-0.4249	-0.77914	0.80057	1.5797	0.63551	1.0604
4	'methyl indole-3-acetate; Xenobiotics; Food Component/Plant'	0.00041824	0.20632	0.54379	1.7042	1.1604	1.1896	0.98326
2	'quinolinate; Cofactors and Vitamins; Nicotinate and Nicotinamide Metabolism'	0.00042016	-0.13922	-0.25717	0.89377	1.1509	0.88439	1.0236
4	'sphingomyelin (d18:1/20:1, d18:2/20:0)*; Lipid; Sphingolipid Metabolism'	0.00042377	-0.056105	-0.088159	0.93111	1.0193	0.93721	0.99331
1	'1-(1-enyl-stearoyl)-2-docosapentaenoyl-GPE (P-18:0/22:5n3)*; Lipid; Plasmalogen'	0.00042575	0.1338	0.13712	1.2062	1.0691	1.1296	0.9958
4	'1-pentadecanoyl-GPC (15:0)*; Lipid; Lysolipid'	0.00042731	-0.15715	-0.12635	0.96005	1.0864	0.86812	1.0253
3	'dihomo-linolenoylcarnitine (C20:3n3 or 6)*; Lipid; Fatty Acid Metabolism(Acyl Carnitine)'	0.00043139	0.15672	0.199	1.2985	1.0995	1.168	1.0113
1	'X - 12216; ; '	0.00044064	0.38242	0.42802	1.8075	1.3795	1.4697	1.0872
2	'5alpha-androstan-3beta,17beta-diol disulfate; Lipid; Steroid'	0.00044263	-0.23945	-0.60728	0.8277	1.435	0.76262	1.0021
4	'3-hydroxyisobutyrate; Amino Acid; Leucine, Isoleucine and Valine Metabolism'	0.00044563	0.14106	0.19403	1.3214	1.1273	1.137	0.99594
4	'N-acetylserine; Amino Acid; Glycine, Serine and Threonine Metabolism'	0.0004463	0.075881	0.099169	1.1388	1.0396	1.0916	1.0157
1	'X - 24544; ; '	0.00045023	-0.20296	-0.21188	0.87779	1.0897	0.78683	0.98979
2	'X - 23680; ; '	0.00045535	-0.16805	-0.20857	0.85656	1.0651	0.82803	0.99609
4	'N,N-dimethylalanine; Amino Acid; Alanine and Aspartate Metabolism'	0.00045958	-0.23625	-0.21059	1.0601	1.2707	0.78337	1.0196
3	'999946914'	0.00046087	0.17339	0.25606	1.3244	1.0683	1.1628	0.9894
4	'2-palmitoyl-GPC (16:0)*; Lipid; Lysolipid'	0.00046182	-0.12694	-0.16567	0.91302	1.0787	0.89799	1.0249
3	'linoleoylcarnitine (C18:2)*; Lipid; Fatty Acid Metabolism(Acyl Carnitine)'	0.00046607	0.18739	0.14894	1.2216	1.0727	1.1714	0.98397
4	'X - 12544; ; '	0.00046762	-0.25338	-2.0894	4.4516	6.541	0.78582	1.0392
3	'N-acetylphenylalanine; Amino Acid; Phenylalanine and Tyrosine Metabolism'	0.0004685	0.19619	0.19593	1.3201	1.1242	1.2145	1.0183
3	'linoleoyl-linolenoyl-glycerol (18:2/18:3) [2]*; ; '	0.00047094	0.30762	0.23684	1.467	1.2301	1.2582	0.95059
4	'isobutyrylglycine; Amino Acid; Leucine, Isoleucine and Valine Metabolism'	0.00047918	-0.14943	-0.22048	0.91635	1.1368	0.87317	1.0226
2	'linoleoyl-arachidonoyl-glycerol (18:2/20:4) [1]*; ; '	0.00048078	-0.21882	-0.33969	0.85686	1.1965	0.78636	1.0052
4	'palmitoylcholine; Lipid; Fatty Acid Metabolism (Acyl Choline)'	0.00048256	-0.30722	-0.30066	0.98722	1.2879	0.72713	1.0343
4	'10-undecenoate (11:1n1); Lipid; Medium Chain Fatty Acid'	0.00049234	-0.15558	-0.16116	0.91871	1.0799	0.85107	1.0067
2	'1-ribosyl-imidazoleacetate*; Amino Acid; Histidine Metabolism'	0.00049348	-0.14918	-0.20924	0.93093	1.1402	0.86712	1.0163
4	'bilirubin (Z,Z); Cofactors and Vitamins; Hemoglobin and Porphyrin Metabolism'	0.00049389	-0.12359	-0.11829	0.93723	1.0555	0.88087	1.0045
1	'X - 24546; ; '	0.00049558	-0.28223	-0.37122	0.90848	1.2797	0.68198	0.96422
4	'X - 17438; ; '	0.00050107	-0.37783	-0.26052	1.3995	1.66	0.68531	1.0631
4	'2-methylbutyrylcarnitine (C5); Amino Acid; Leucine, Isoleucine and Valine Metabolism'	0.00050172	0.14515	0.20764	1.2602	1.0525	1.126	0.98082
1	'X - 13844; ; '	0.00050797	0.53437	0.67305	2.0905	1.4174	1.508	0.97364
1	'1-pentadecanoyl-2-arachidonoyl-GPC (15:0/20:4)*; Lipid; Phospholipid Metabolism'	0.00050934	-0.14528	-0.13204	0.94764	1.0797	0.8941	1.0394
4	'gamma-glutamyltyrosine; Peptide; Gamma-glutamyl Amino Acid'	0.00051003	0.13821	0.1686	1.1919	1.0233	1.1343	0.99609
4	'isovalerylglycine; Amino Acid; Leucine, Isoleucine and Valine Metabolism'	0.00051514	-0.20026	-0.25915	0.98672	1.2459	0.87197	1.0722
4	'caffeine; Xenobiotics; Xanthine Metabolism'	0.00052129	0.7566	0.65596	2.3797	1.7238	1.6987	0.94211
2	'X - 15461; ; '	0.00052612	-0.1295	-0.17231	0.908	1.0803	0.88192	1.0114
1	'dihydroorotate; Nucleotide; Pyrimidine Metabolism, Orotate containing'	0.00053344	0.37327	0.27114	1.5938	1.3227	1.4547	1.0814
2	'3-methyl-2-oxovalerate; Amino Acid; Leucine, Isoleucine and Valine Metabolism'	0.00054135	-0.10346	-0.12441	0.93162	1.056	0.8984	1.0019
1	'N1-Methyl-2-pyridone-5-carboxamide; Cofactors and Vitamins; Nicotinate and Nicotinamide Metabolism'	0.00054256	0.1822	0.30917	1.5268	1.2176	1.1892	1.007
2	'N-acetylalanine; Amino Acid; Alanine and Aspartate Metabolism'	0.00054721	-0.07462	-0.071665	0.96545	1.0371	0.93758	1.0122
1	'beta-cryptoxanthin; Xenobiotics; Food Component/Plant'	0.00055118	0.30485	0.30341	1.5209	1.2175	1.2425	0.93761
1	'X - 11483; ; '	0.00055572	0.27855	0.91495	2.4199	1.5049	1.2753	0.99677
1	'1-methylhistidine; Amino Acid; Histidine Metabolism'	0.00055619	0.16311	0.17864	1.2636	1.0849	1.202	1.0389
3	'cortolone glucuronide (1); Lipid; Corticosteroids'	0.00055674	0.19381	0.18482	1.236	1.0512	1.1899	0.99613
1	'dehydroepiandrosterone sulfate (DHEA-S); Lipid; Steroid'	0.00056001	-0.2215	-0.21233	0.85095	1.0633	0.74282	0.96432
3	'N-acetylcitrulline; Amino Acid; Urea cycle; Arginine and Proline Metabolism'	0.00056005	0.49104	0.5075	1.8677	1.3602	1.4912	1.0002
4	'thioproline; Amino Acid; Tryptophan Metabolism'	0.00056628	0.1524	0.12445	1.1497	1.0252	1.1555	1.0031
4	'glycine conjugate of C10H14O2 (1)*; Partially Characterized Molecules; Partially Characterized Molecules'	0.00056949	0.31694	0.22762	1.3874	1.1598	1.3182	1.0013
3	'phenylacetylglutamate; Amino Acid; Phenylalanine and Tyrosine Metabolism'	0.00057072	-0.36922	-0.44549	0.89363	1.3391	0.6899	1.0591
2	'pantothenate; Cofactors and Vitamins; Pantothenate and CoA Metabolism'	0.00057613	-0.14836	-0.39861	1.0205	1.4191	0.87149	1.0198
2	'ceramide (d16:1/24:1, d18:1/22:1)*; Lipid; Ceramides'	0.00058354	-0.17014	-0.19927	0.90422	1.1035	0.87592	1.0461
4	'phenylalanine; Amino Acid; Phenylalanine and Tyrosine Metabolism'	0.0005843	0.03797	0.043431	1.0468	1.0033	1.0376	0.99959
3	'1-palmityl-2-arachidonoyl-GPC (O-16:0/20:4)*; Lipid; Phospholipid Metabolism'	0.00059212	0.14332	0.13828	1.1762	1.0379	1.1508	1.0075
4	'phosphatidylcholine (18:0/20:5, 16:0/22:5n6)*; Lipid; Phospholipid Metabolism'	0.00059924	-0.24935	-0.28297	0.90335	1.1863	0.77096	1.0203
4	'X - 18886; ; '	0.00059949	0.16597	0.25126	1.3838	1.1325	1.1615	0.99553
3	'1-(1-enyl-palmitoyl)-2-dihomo-linolenoyl-GPC (P-16:0/20:3)*; Lipid; Plasmalogen'	0.00060448	0.19457	0.21346	1.28	1.0665	1.1974	1.0029
2	'diacylglycerol (16:1/18:2 [2], 16:0/18:3 [1])*; ; '	0.00061137	-0.28802	-0.37574	0.90976	1.2855	0.76196	1.05
1	'palmitoyl-linoleoyl-glycerol (16:0/18:2) [2]*; Lipid; Diacylglycerol'	0.00061492	-0.21118	-0.2585	0.9482	1.2067	0.82381	1.035
3	'X - 16576; ; '	0.00061794	-0.14666	-0.43594	0.85459	1.2905	0.86029	1.007
3	'tryptophan; Amino Acid; Tryptophan Metabolism'	0.00063689	0.076326	0.065232	1.064	0.99876	1.07	0.99372
3	'1-stearoyl-2-adrenoyl-GPC (18:0/22:4)*; ; '	0.0006464	0.18986	0.21537	1.3198	1.1044	1.2194	1.0296
4	'3-hydroxy-3-methylglutarate; Lipid; Mevalonate Metabolism'	0.00066182	0.20379	0.21244	1.2958	1.0834	1.2137	1.0099
3	'stearoyl sphingomyelin (d18:1/18:0); Lipid; Sphingolipid Metabolism'	0.00066303	0.12645	0.11649	1.1325	1.016	1.1175	0.99104
3	'X - 11381; ; '	0.00066401	0.16245	0.18891	1.2136	1.0247	1.1705	1.008
4	'999949466'	0.00067307	0.15515	0.13662	1.2118	1.0752	1.1472	0.99209
3	'999954877'	0.00067822	0.23119	0.28149	1.365	1.0835	1.2159	0.98473
2	'tryptophan; Amino Acid; Tryptophan Metabolism'	0.00067894	-0.090369	-0.060535	0.94297	1.0035	0.90603	0.9964
3	'palmitoylcarnitine (C16); Lipid; Fatty Acid Metabolism(Acyl Carnitine)'	0.0006796	0.19041	0.13753	1.1823	1.0447	1.204	1.0136
2	'sphingomyelin (d18:0/20:0, d16:0/22:0)*; Lipid; Sphingolipid Metabolism'	0.00068052	-0.18975	-0.22602	0.91656	1.1426	0.8539	1.0436
2	'beta-hydroxyisovalerate; Amino Acid; Leucine, Isoleucine and Valine Metabolism'	0.00068763	-0.12797	-0.18839	0.88382	1.0722	0.8654	0.99337
3	'999946360'	0.00068917	0.35467	0.51264	1.6769	1.1643	1.3223	0.96764
1	'1-palmitoyl-2-arachidonoyl-GPC (16:0/20:4n6); Lipid; Phospholipid Metabolism'	0.00069917	-0.056202	-0.059859	0.964	1.0239	0.96042	1.0166
1	'2-hydroxydecanoate; Lipid; Fatty Acid, Monohydroxy'	0.00070308	0.14218	0.10617	1.3331	1.2269	1.1526	1.0104
4	'999946493'	0.00070874	-0.16483	-0.22463	0.91882	1.1435	0.83095	0.99577
2	'palmitoleoyl-arachidonoyl-glycerol (16:1/20:4) [2]*; Lipid; Diacylglycerol'	0.0007124	-0.29734	-0.40648	0.88033	1.2868	0.70027	0.99761
1	'androstenediol (3beta,17beta) monosulfate (2); Lipid; Steroid'	0.00071346	-0.15741	-0.32667	0.89897	1.2256	0.86306	1.0205
3	'1-oleoylglycerol (18:1); Lipid; Monoacylglycerol'	0.00071433	0.22768	0.33954	1.6666	1.3271	1.2539	1.0262
2	'palmitoylcarnitine (C16); Lipid; Fatty Acid Metabolism(Acyl Carnitine)'	0.00071527	-0.12244	-0.063312	0.98863	1.0519	0.8989	1.0213
2	'mannose; Carbohydrate; Fructose, Mannose and Galactose Metabolism'	0.00071691	-0.076724	-0.1327	0.92866	1.0614	0.93313	1.0099
3	'N-stearoyl-sphingosine (d18:1/18:0)*; ; '	0.00072145	0.22079	0.19554	1.2467	1.0512	1.2186	0.99781
3	'1-margaroyl-2-docosahexaenoyl-GPC (17:0/22:6)*; Lipid; Phospholipid Metabolism'	0.00072307	-0.20067	-0.24914	0.8478	1.0969	0.77337	0.97404
1	'oleoyl-oleoyl-glycerol (18:1/18:1) [1]*; Lipid; Diacylglycerol'	0.00072486	-0.13115	-0.19312	0.95508	1.1482	0.89496	1.0261
1	'glycerate; Carbohydrate; Glycolysis, Gluconeogenesis, and Pyruvate Metabolism'	0.00074369	0.11336	0.10905	1.1147	1.0057	1.1148	1.0014
1	'pregnenetriol disulfate*; Lipid; Pregnenolone Steroids'	0.00074555	-0.20874	-0.24094	0.91782	1.1588	0.78867	0.99741
1	'1-palmitoyl-2-docosahexaenoyl-GPE (16:0/22:6)*; Lipid; Phospholipid Metabolism'	0.00075588	0.18472	0.18041	1.2875	1.1071	1.1782	0.9935
2	'4-acetamidobutanoate; Amino Acid; Polyamine Metabolism'	0.0007575	-0.11096	-0.15252	0.92799	1.0805	0.91375	1.0247
2	'caprate (10:0); Lipid; Medium Chain Fatty Acid'	0.00075883	0.23662	0.17566	1.3595	1.1838	1.2414	1.0047
3	'3-bromo-5-chloro-2,6-dihydroxybenzoic acid*; ; '	0.00076166	0.174	0.18423	1.2304	1.0461	1.1668	0.99276
4	'arachidonoylcarnitine (C20:4); Lipid; Fatty Acid Metabolism(Acyl Carnitine)'	0.00076234	-0.19285	-0.19696	0.93997	1.1369	0.82604	1.0189
1	'1-stearoyl-2-dihomo-linolenoyl-GPI (18:0/20:3n3 or 6)*; ; '	0.00076685	-0.1397	-0.14182	0.96643	1.1083	0.89909	1.0388
4	'decanoylcarnitine (C10); Lipid; Fatty Acid Metabolism(Acyl Carnitine)'	0.00076804	-0.14882	-0.17478	1.0167	1.1915	0.85442	1.0032
1	'5-methyluridine (ribothymidine); Nucleotide; Pyrimidine Metabolism, Uracil containing'	0.00077146	0.056384	0.06776	1.0862	1.0185	1.0659	1.0095
4	'1-eicosapentaenoyl-GPE (20:5)*; Lipid; Lysolipid'	0.00077843	-0.19277	-0.38543	0.89509	1.2805	0.8071	0.99987
4	'(S)-3-hydroxybutyrylcarnitine; Lipid; Fatty Acid Metabolism(Acyl Carnitine)'	0.00079245	0.25364	0.47317	1.671	1.1978	1.2421	0.98843
2	'proline; Amino Acid; Urea cycle; Arginine and Proline Metabolism'	0.0007956	-0.074985	-0.092036	0.93708	1.0291	0.92525	1.0002
4	'docosahexaenoylcholine; Lipid; Phospholipid Metabolism'	0.00079745	-0.29895	-0.41377	0.84163	1.2554	0.70448	1.0034
3	'X - 12101; ; '	0.00080495	-0.26364	-0.41129	0.91391	1.3252	0.73531	0.99895
2	'spermidine; Amino Acid; Polyamine Metabolism'	0.00080689	-0.20311	-0.25647	0.88894	1.1454	0.79959	1.0027
1	'999948052'	0.00081428	0.3076	0.23898	1.4555	1.2166	1.3523	1.0447
1	'X - 12906; ; '	0.00081444	0.15445	0.17661	1.253	1.0764	1.1645	1.0101
1	'methyl glucopyranoside (alpha + beta); Xenobiotics; Food Component/Plant'	0.00082666	0.47469	0.55001	2.3441	1.7941	1.4582	0.98347
2	'1-methyl-5-imidazoleacetate; Amino Acid; Histidine Metabolism'	0.00082803	-0.31928	-0.47287	0.87363	1.3465	0.70919	1.0285
1	'1-(1-enyl-stearoyl)-2-linoleoyl-GPC (P-18:0/18:2)*; Lipid; Plasmalogen'	0.00083037	0.1209	0.14596	1.2001	1.0542	1.123	1.0021
4	'1-arachidonoyl-GPC (20:4n6)*; Lipid; Lysolipid'	0.00083051	-0.14955	-0.14125	0.94086	1.0821	0.87349	1.023
1	'5alpha-pregnan-3beta,20beta-diol monosulfate (1); Lipid; Steroid'	0.00083313	-0.24119	-1.6774	1.5536	3.231	0.73012	0.97131
1	'X - 21607; ; '	0.00083646	0.19839	0.16052	1.2097	1.0492	1.1617	0.96335
1	'X - 24337; ; '	0.00083811	-0.18737	-0.16507	0.99852	1.1636	0.82837	1.0157
3	'xanthurenate; Amino Acid; Tryptophan Metabolism'	0.00083849	0.36169	0.42781	1.5956	1.1678	1.3901	1.0284
4	'3-carboxy-4-methyl-5-pentyl-2-furanpropionate (3-CMPFP)**; Lipid; Fatty Acid, Dicarboxylate'	0.00084016	-0.12414	-0.17454	0.92357	1.0981	0.88384	1.008
4	'campesterol; Lipid; Sterol'	0.00085007	-0.28772	-0.3302	0.81087	1.1411	0.71522	1.0029
1	'tiglylcarnitine (C5:1-DC); Amino Acid; Leucine, Isoleucine and Valine Metabolism'	0.00085373	0.16398	0.13535	1.1907	1.0554	1.1592	0.99521
3	'palmitoyl-oleoyl-glycerol (16:0/18:1) [1]*; Lipid; Diacylglycerol'	0.00085477	0.29418	0.40929	1.6213	1.212	1.319	1.0248
4	'quinate; Xenobiotics; Food Component/Plant'	0.00085915	-0.59162	-0.48448	1.0144	1.4989	0.53547	1.1271
4	'palmitoyl-sphingosine-phosphoethanolamine (d18:1/16:0); Lipid; Ceramide PEs'	0.00086113	-0.10868	-0.083392	0.95902	1.0424	0.91411	1.0228
2	'X - 16964; ; '	0.0008674	-0.11826	-0.13038	0.93019	1.0606	0.9062	1.0245
2	'adipoylcarnitine (C6-DC); Lipid; Fatty Acid Metabolism(Acyl Carnitine)'	0.00087122	-0.20311	-0.28281	0.93326	1.2161	0.83089	1.034
4	'4-allylcatechol sulfate; ; '	0.00087223	-0.42455	-1.0413	1.1905	2.2317	0.5871	1.0116
2	'2,3-dihydroxyisovalerate; Xenobiotics; Food Component/Plant'	0.00087441	-0.3511	-0.66608	2.2525	2.9186	0.76402	1.1151
4	'1-arachidonoyl-GPI (20:4)*; Lipid; Lysolipid'	0.00087451	0.16003	0.12808	1.192	1.0639	1.1436	0.98353
2	'picolinate; Amino Acid; Tryptophan Metabolism'	0.00088556	-0.1499	-0.15617	0.94172	1.0979	0.83868	0.98859
1	'3-phenylpropionate (hydrocinnamate); Amino Acid; Phenylalanine and Tyrosine Metabolism'	0.00089047	0.30876	0.34354	1.6144	1.2709	1.3162	1.0074
4	'1-adrenoyl-GPC (22:4)*; Lipid; Lysolipid'	0.00091579	0.20867	0.2085	1.2802	1.0717	1.2083	0.99965
2	'X - 24337; ; '	0.0009213	-0.17276	-0.26296	0.89867	1.1616	0.84241	1.0152
4	'S-allylcysteine; Xenobiotics; Food Component/Plant'	0.00094267	-0.38841	-0.5092	1.144	1.6532	0.58783	0.97624
2	'X - 24686; ; '	0.00095609	-0.24906	-0.23284	0.87738	1.1102	0.75372	1.0028
4	'glycochenodeoxycholate glucuronide (1); Lipid; Primary Bile Acid Metabolism'	0.00095861	0.41772	0.23159	1.7878	1.5562	1.3651	0.94741
1	'S-methylcysteine; Amino Acid; Methionine, Cysteine, SAM and Taurine Metabolism'	0.00098097	0.22117	0.14291	1.3597	1.2168	1.1897	0.96858
4	'adenosine 5''-monophosphate (AMP); Nucleotide; Purine Metabolism, Adenine containing'	0.00099254	0.27652	0.27488	1.3408	1.0659	1.2112	0.93472
4	'1-docosapentaenoyl-GPC (22:5n3)*; Lipid; Lysolipid'	0.00099664	-0.16659	-0.14817	0.93454	1.0827	0.84514	1.0117
3	'methionine; Amino Acid; Methionine, Cysteine, SAM and Taurine Metabolism'	0.00099913	0.048385	0.06441	1.0654	1.0009	1.0431	0.99468
4	'(16 or 17)-methylstearate (a19:0 or i19:0); Lipid; Fatty Acid, Branched'	0.001002	0.18539	0.15855	1.2787	1.1202	1.1906	1.0052
4	'N-acetylphenylalanine; Amino Acid; Phenylalanine and Tyrosine Metabolism'	0.0010042	0.15195	0.15812	1.2805	1.1224	1.1678	1.0158
1	'5-oxoproline; Amino Acid; Glutathione Metabolism'	0.0010044	0.084129	0.069942	1.0957	1.0258	1.0816	0.99743
3	'6-bromotryptophan; Amino Acid; Tryptophan Metabolism'	0.0010215	0.12045	0.10648	1.1372	1.0307	1.1173	0.99685
2	'myristoleate (14:1n5); Lipid; Long Chain Fatty Acid'	0.0010328	0.46069	0.33733	1.5645	1.2272	1.4842	1.0235
1	'pimeloylcarnitine/3-methyladipoylcarnitine (C7-DC); Lipid; Fatty Acid Metabolism(Acyl Carnitine)'	0.0010392	0.32682	0.30797	1.4535	1.1455	1.3103	0.98349
4	'pyroglutamine*; Amino Acid; Glutamate Metabolism'	0.0010609	-0.2968	-0.27885	1.0383	1.3171	0.75908	1.0559
1	'gamma-tocopherol/beta-tocopherol; Cofactors and Vitamins; Tocopherol Metabolism'	0.0010667	-0.20123	-0.13347	0.96625	1.0997	0.81777	1.019
3	'1-oleoyl-GPI (18:1); Lipid; Lysolipid'	0.0010685	-0.20855	-0.27784	0.92159	1.1994	0.81093	1.0195
4	'4-methyl-2-oxopentanoate; Amino Acid; Leucine, Isoleucine and Valine Metabolism'	0.0010736	0.13876	0.11039	1.1389	1.0285	1.1285	0.98971
1	'branched chain 14:0 dicarboxylic acid**; Lipid; Fatty Acid, Dicarboxylate'	0.0010814	0.48274	0.39054	1.8	1.4094	1.5017	1.019
2	'1-carboxyethylisoleucine; Amino Acid; Leucine, Isoleucine and Valine Metabolism'	0.0010893	-0.27096	-0.34548	0.89238	1.2379	0.73002	1.001
3	'1-palmitoyl-2-eicosapentaenoyl-GPE (16:0/20:5)*; Lipid; Phospholipid Metabolism'	0.0011025	-0.3484	-0.38617	0.90533	1.2915	0.67394	1.0223
2	'1-myristoyl-2-docosahexaenoyl-GPC (14:0/22:6)*; Lipid; Phospholipid Metabolism'	0.0011218	-0.32685	-0.19005	0.96349	1.1535	0.69461	1.0215
4	'ximenoylcarnitine (C26:1)*; Lipid; Fatty Acid Metabolism(Acyl Carnitine)'	0.0011336	-0.17038	-0.10794	0.97046	1.0784	0.86049	1.0309
4	'guaiacol sulfate; Xenobiotics; Benzoate Metabolism'	0.0011358	-0.2856	-0.28303	1.0517	1.3347	0.72473	1.0103
4	'taurochenodeoxycholate; Lipid; Primary Bile Acid Metabolism'	0.0011535	0.56232	0.88165	2.7544	1.8728	1.5205	0.95816
2	'2,3-dihydroxy-2-methylbutyrate; Amino Acid; Leucine, Isoleucine and Valine Metabolism'	0.001156	-0.21332	-0.26603	0.8975	1.1635	0.79674	1.0101
4	'arachidonoylcholine; Lipid; Phospholipid Metabolism'	0.0011662	-0.31261	-0.27799	1.0023	1.2802	0.734	1.0466
4	'eicosanedioate (C20-DC); Lipid; Fatty Acid, Dicarboxylate'	0.0011688	-0.19015	-0.15428	0.97107	1.1253	0.80687	0.99702
2	'carotene diol (2); Xenobiotics; Food Component/Plant'	0.0011703	0.26499	0.22225	1.3787	1.1564	1.2598	0.99478
4	'2-hydroxyoctanoate; Lipid; Fatty Acid, Monohydroxy'	0.0011927	-0.17005	-0.076273	1.1521	1.2284	0.84336	1.0134
4	'linoleoylcarnitine (C18:2)*; Lipid; Fatty Acid Metabolism(Acyl Carnitine)'	0.0011972	-0.10527	-0.14621	0.93979	1.086	0.89222	0.99749
2	'2-hydroxy-3-methylvalerate; Amino Acid; Leucine, Isoleucine and Valine Metabolism'	0.0011984	-0.17806	-0.2527	0.91895	1.1716	0.84669	1.0247
4	'deoxycholate; Lipid; Secondary Bile Acid Metabolism'	0.0011988	0.32064	0.29187	1.8712	1.5793	1.3278	1.0071
2	'glyco-beta-muricholate**; Lipid; Primary Bile Acid Metabolism'	0.0012119	0.50751	0.34455	1.9141	1.5695	1.4346	0.92707
1	'1-palmitoyl-2-oleoyl-GPE (16:0/18:1); Lipid; Phospholipid Metabolism'	0.0012295	-0.17149	-0.20032	1.0225	1.2228	0.8696	1.0411
4	'2,3-dihydroxyisovalerate; Xenobiotics; Food Component/Plant'	0.0012479	-0.33629	-1.6307	1.3437	2.9744	0.77806	1.1143
2	'cerotoylcarnitine (C26)*; Lipid; Fatty Acid Metabolism(Acyl Carnitine)'	0.001261	-0.11666	-0.14385	0.91941	1.0633	0.89237	1.009
4	'X - 16935; ; '	0.0012652	0.17946	0.45194	1.5646	1.1127	1.0922	0.91272
1	'palmitoyl-oleoyl-glycerol (16:0/18:1) [2]*; Lipid; Diacylglycerol'	0.0012768	-0.26527	-0.24045	0.9782	1.2187	0.77764	1.0429
4	'1-palmitoyl-2-arachidonoyl-GPC (16:0/20:4n6); Lipid; Phospholipid Metabolism'	0.0012838	0.063115	0.066208	1.0824	1.0162	1.0743	1.0112
3	'1-palmitoleoyl-2-eicosapentaenoyl-GPC (16:1/20:5)*; Lipid; Phospholipid Metabolism'	0.0012907	-0.40096	-0.42687	0.92066	1.3475	0.63263	1.0336
1	'metabolonic lactone sulfate; Lipid; Sterol'	0.0012966	-0.23768	-0.40748	0.99901	1.4065	0.82877	1.0664
3	'999946640'	0.001363	0.19001	0.22702	1.3437	1.1166	1.1631	0.97309
1	'1-myristoyl-2-arachidonoyl-GPC (14:0/20:4)*; Lipid; Phospholipid Metabolism'	0.0013738	-0.1674	-0.20096	0.97673	1.1777	0.89362	1.061
2	'stearoyl sphingomyelin (d18:1/18:0); Lipid; Sphingolipid Metabolism'	0.0013779	-0.11125	-0.090615	0.93303	1.0236	0.88766	0.99891
2	'1-palmitoleoyl-2-eicosapentaenoyl-GPC (16:1/20:5)*; Lipid; Phospholipid Metabolism'	0.0013961	-0.26486	-0.42953	0.91587	1.3454	0.76436	1.0292
2	'5-dodecenoate (12:1n7); Lipid; Medium Chain Fatty Acid'	0.0014008	0.34103	0.36266	1.5768	1.2141	1.3457	1.0046
4	'glutamine conjugate of C7H12O2*; Partially Characterized Molecules; Partially Characterized Molecules'	0.0014046	0.23156	0.87456	2.4202	1.5456	1.2443	1.0127
4	'lignoceroyl sphingomyelin (d18:1/24:0); Lipid; Sphingolipid Metabolism'	0.0014138	-0.10051	-0.096102	0.94725	1.0433	0.90546	1.006
1	'1-palmityl-GPC (O-16:0); Lipid; Lyso-phospho-ether'	0.0014156	0.18374	0.1539	1.2249	1.071	1.1745	0.99072
4	'999946443'	0.0014298	-0.20001	-0.26113	0.93754	1.1987	0.81027	1.0103
1	'1-(1-enyl-oleoyl)-GPC (P-18:1)*; Lipid; Lysoplasmalogen'	0.0014709	0.12552	0.18128	1.2282	1.047	1.1054	0.97987
1	'2-palmitoyl-GPE (16:0)*; Lipid; Lysolipid'	0.0014761	0.21829	0.16771	1.2414	1.0737	1.2245	1.0062
1	'1-palmityl-2-oleoyl-GPC (O-16:0/18:1)*; Lipid; Phospholipid Metabolism'	0.0014981	0.05465	0.098856	1.1403	1.0414	1.0627	1.0081
3	'1-docosahexaenoyl-GPE (22:6)*; Lipid; Lysolipid'	0.001524	-0.16531	-0.13485	0.9098	1.0446	0.84731	1.0126
2	'X - 13553; ; '	0.0015299	-0.10034	-0.17782	0.90251	1.0803	0.90858	1.0089
1	'diacylglycerol (14:0/18:1, 16:0/16:1) [2]*; ; '	0.0015313	-0.33622	-0.44389	1.0995	1.5434	0.73699	1.0732
2	'1-stearoyl-2-linoleoyl-GPI (18:0/18:2); Lipid; Phospholipid Metabolism'	0.0015329	0.20169	0.16189	1.2113	1.0494	1.1976	0.99589
4	'stearoylcarnitine (C18); Lipid; Fatty Acid Metabolism(Acyl Carnitine)'	0.0015524	-0.15212	-0.12663	0.96459	1.0912	0.87807	1.0302
1	'3-hydroxypyridine sulfate; Xenobiotics; Chemical'	0.0015572	0.40718	0.98182	3.1566	2.1748	1.4926	1.0854
1	'X - 11372; ; '	0.0015671	-0.17515	-0.15401	0.92592	1.0799	0.82329	0.99844
4	'palmitoyl dihydrosphingomyelin (d18:0/16:0)*; Lipid; Sphingolipid Metabolism'	0.0015725	-0.078044	-0.078979	0.96495	1.0439	0.93655	1.0146
1	'X - 22162; ; '	0.0015765	0.12882	0.12361	1.2275	1.1039	1.1561	1.0272
2	'argininate*; Amino Acid; Urea cycle; Arginine and Proline Metabolism'	0.0015785	-0.26018	-0.27014	0.89599	1.1661	0.74289	1.0031
2	'1-palmityl-2-palmitoyl-GPC (O-16:0/16:0)*; Lipid; Phospholipid Metabolism'	0.0015942	0.11091	0.095211	1.1259	1.0307	1.1186	1.0077
2	'N6-succinyladenosine; Nucleotide; Purine Metabolism, Adenine containing'	0.0016042	-0.15449	-0.15793	0.94971	1.1076	0.88162	1.0361
3	'laurylcarnitine (C12); Lipid; Fatty Acid Metabolism(Acyl Carnitine)'	0.0016129	0.2182	0.379	1.4886	1.1096	1.2059	0.98772
4	'1-linoleoyl-GPA (18:2)*; Lipid; Lysolipid'	0.0016225	-0.29859	-0.28232	0.93429	1.2166	0.7378	1.0364
4	'(R)-3-hydroxybutyrylcarnitine; Lipid; Fatty Acid Metabolism(Acyl Carnitine)'	0.0016257	0.27361	0.41248	1.9365	1.524	1.2692	0.99562
1	'myristoyl-linoleoyl-glycerol (14:0/18:2) [1]*; Lipid; Diacylglycerol'	0.0016411	-0.225	-0.39395	1.1067	1.5007	0.81448	1.0395
2	'3-bromo-5-chloro-2,6-dihydroxybenzoic acid*; ; '	0.0016478	-0.15857	-0.19275	0.86782	1.0606	0.84927	1.0078
3	'etiocholanolone glucuronide; Lipid; Steroid'	0.0016605	0.25725	0.59789	1.8403	1.2424	1.2818	1.0245
3	'9-hydroxystearate; Lipid; Fatty Acid, Monohydroxy'	0.0016659	-0.19296	-0.26365	0.9483	1.212	0.86781	1.0608
3	'3-hydroxyisobutyrate; Amino Acid; Leucine, Isoleucine and Valine Metabolism'	0.0016697	0.26597	0.36159	1.4862	1.1246	1.2621	0.99608
4	'deoxycholic acid 12-sulfate*; Lipid; Secondary Bile Acid Metabolism'	0.0016719	0.49715	0.54849	2.0164	1.4679	1.4662	0.96905
1	'2-piperidinone; Xenobiotics; Food Component/Plant'	0.0016792	0.33225	0.42551	1.9637	1.5382	1.2829	0.9507
1	'21-hydroxypregnenolone disulfate; Lipid; Steroid'	0.0016963	-0.16824	-0.18564	0.93084	1.1165	0.83616	1.0044
3	'5alpha-androstan-3beta,17alpha-diol disulfate; Lipid; Steroid'	0.0016986	0.48047	0.50776	2.1141	1.6063	1.4906	1.0101
2	'5,6-dihydrouridine; Nucleotide; Pyrimidine Metabolism, Uracil containing'	0.0017342	-0.058496	-0.090121	0.96857	1.0587	0.96985	1.0283
3	'N-acetylmethionine; Amino Acid; Methionine, Cysteine, SAM and Taurine Metabolism'	0.0017495	-0.11521	-0.11286	0.93355	1.0464	0.89752	1.0127
3	'succinimide; Xenobiotics; Chemical'	0.0017693	0.14729	0.23025	1.318	1.0877	1.1272	0.97994
4	'4-methylhexanoylglutamine; Lipid; Fatty Acid Metabolism (Acyl Glutamine)'	0.0017712	0.31374	0.3852	1.6147	1.2295	1.3024	0.98866
4	'trimethylamine N-oxide; Lipid; Phospholipid Metabolism'	0.0017775	0.27016	0.17454	1.5934	1.4189	1.3234	1.0532
2	'tyrosine; Amino Acid; Phenylalanine and Tyrosine Metabolism'	0.0017796	-0.083345	-0.096451	0.93198	1.0284	0.92015	1.0035
2	'ceramide (d18:1/17:0, d17:1/18:0)*; Lipid; Ceramides'	0.0017968	-0.16345	-0.18819	0.90526	1.0935	0.86095	1.0244
3	'hydroxy-CMPF*; Lipid; Fatty Acid, Dicarboxylate'	0.001801	-0.34455	-0.6107	0.87204	1.4827	0.62129	0.96583
4	'arginine; Amino Acid; Urea cycle; Arginine and Proline Metabolism'	0.0018225	-0.05114	-0.05802	0.93881	0.99682	0.93923	0.99037
2	'lactate; Carbohydrate; Glycolysis, Gluconeogenesis, and Pyruvate Metabolism'	0.0018275	-0.16028	-0.080328	1.0269	1.1072	0.85954	1.0198
4	'1,7-dimethylurate; Xenobiotics; Xanthine Metabolism'	0.0018343	0.3594	0.25154	1.4796	1.228	1.3828	1.0234
1	'bilirubin (E,E)*; Cofactors and Vitamins; Hemoglobin and Porphyrin Metabolism'	0.0018427	0.23641	0.26831	1.4397	1.1714	1.248	1.0116
4	'ethyl alpha-glucopyranoside; Xenobiotics; Food Component/Plant'	0.0018541	-0.35653	-1.6186	1.1603	2.7788	0.76639	1.1229
1	'isoleucylglycine; Peptide; Dipeptide'	0.0018856	0.16555	0.29261	1.4855	1.1929	1.1698	1.0042
2	'gamma-glutamylmethionine; Peptide; Gamma-glutamyl Amino Acid'	0.0019205	-0.11122	-0.12461	0.90177	1.0264	0.87426	0.98548
3	'S-adenosylhomocysteine (SAH); Amino Acid; Methionine, Cysteine, SAM and Taurine Metabolism'	0.0019212	0.19786	0.15023	1.2179	1.0677	1.2182	1.0203
4	'X - 23780; ; '	0.001922	-0.26735	-0.27656	1.028	1.3046	0.73265	1
4	'perfluorooctanoate (PFOA); Xenobiotics; Chemical'	0.0019507	-0.23733	-0.18485	0.9652	1.15	0.79246	1.0298
3	'oleoylcholine; Lipid; Phospholipid Metabolism'	0.0019746	-0.23859	-0.41157	0.93779	1.3494	0.79314	1.0317
2	'N-acetyltyrosine; Amino Acid; Phenylalanine and Tyrosine Metabolism'	0.001988	-0.13057	-0.17582	0.93477	1.1106	0.88533	1.0159
1	'adenosine 5''-monophosphate (AMP); Nucleotide; Purine Metabolism, Adenine containing'	0.0019916	-0.18562	-0.21836	0.87641	1.0948	0.77564	0.96126
1	'N-acetylglycine; Amino Acid; Glycine, Serine and Threonine Metabolism'	0.0019951	0.2073	0.28396	1.6849	1.401	1.2461	1.0388
4	'X - 21742; ; '	0.0019998	-0.66933	-2.401	1.6795	4.0804	0.41484	1.0842
3	'cis-4-decenoylcarnitine (C10:1); Lipid; Fatty Acid Metabolism(Acyl Carnitine)'	0.0020122	0.13089	0.32046	1.404	1.0835	1.0879	0.95703
1	'palmitoyl-arachidonoyl-glycerol (16:0/20:4) [2]*; ; '	0.0020224	-0.1959	-0.35808	1.0149	1.373	0.87358	1.0695
4	'phosphatidylcholine (16:0/22:5n3, 18:1/20:4)*; Lipid; Phospholipid Metabolism'	0.0020319	-0.066083	-0.089336	0.94655	1.0359	0.94368	1.0098
3	'3-hydroxy-2-ethylpropionate; Amino Acid; Leucine, Isoleucine and Valine Metabolism'	0.0020356	0.1216	0.131	1.2084	1.0774	1.1437	1.0221
4	'taurocholate; Lipid; Primary Bile Acid Metabolism'	0.0020375	0.54913	0.41196	2.9153	2.5034	1.4598	0.91064
2	'3-formylindole; Xenobiotics; Food Component/Plant'	0.0020401	-0.11122	-0.13074	0.93346	1.0642	0.89852	1.0097
3	'999946443'	0.002079	0.27421	0.40817	1.5778	1.1696	1.258	0.98377
2	'3-methyl-2-oxobutyrate; Amino Acid; Leucine, Isoleucine and Valine Metabolism'	0.0020859	-0.087719	-0.07392	0.96413	1.038	0.91739	1.0051
1	'hydroxypalmitoyl sphingomyelin (d18:1/16:0(OH))**; Lipid; Sphingomyelins'	0.0020947	0.092747	0.073732	1.082	1.0083	1.08	0.98723
4	'3-(3-amino-3-carboxypropyl)uridine*; Nucleotide; Pyrimidine Metabolism, Uracil containing'	0.0021182	0.084791	0.14127	1.1693	1.028	1.0976	1.0128
3	'margaroylcarnitine (C17)*; Lipid; Fatty Acid Metabolism(Acyl Carnitine)'	0.0021205	0.11894	0.12885	1.2106	1.0818	1.1384	1.0195
3	'3,5-dichloro-2,6-dihydroxybenzoic acid; ; '	0.002124	0.18364	0.15309	1.2164	1.0633	1.1657	0.98205
3	'eicosenedioate (C20:1-DC)*; Lipid; Fatty Acid, Dicarboxylate'	0.0021859	0.29326	0.22344	1.3367	1.1133	1.2396	0.94632
2	'guaiacol sulfate; Xenobiotics; Benzoate Metabolism'	0.0022123	-0.18855	-0.41417	0.923	1.3372	0.81978	1.0083
3	'branched chain 14:0 dicarboxylic acid**; Lipid; Fatty Acid, Dicarboxylate'	0.0022187	-0.25236	-0.50231	0.95151	1.4538	0.7961	1.0485
2	'1-palmitoyl-2-linoleoyl-GPC (16:0/18:2); Lipid; Phospholipid Metabolism'	0.0022246	0.05155	0.048335	1.0546	1.0063	1.0534	1.0019
1	'p-cresol sulfate; Amino Acid; Phenylalanine and Tyrosine Metabolism'	0.0022284	0.20757	0.24114	1.375	1.1339	1.2459	1.0383
3	'orotidine; Nucleotide; Pyrimidine Metabolism, Orotate containing'	0.0022363	0.10216	0.043338	1.1508	1.1075	1.1126	1.0104
4	'glucuronide of piperine metabolite C17H21NO3 (5)*; Xenobiotics; Food Component/Plant'	0.0022444	0.48164	0.31466	1.6292	1.3145	1.4376	0.95595
1	'picolinate; Amino Acid; Tryptophan Metabolism'	0.0022711	0.14044	0.16154	1.2416	1.0801	1.1143	0.97384
1	'X - 07765; ; '	0.0022778	-0.32883	-0.68207	1.1343	1.8164	0.69143	1.0203
1	'N-acetyl-2-aminooctanoate*; Lipid; Fatty Acid, Amino'	0.0022824	0.15695	0.18714	1.3714	1.1842	1.1892	1.0323
3	'sphingomyelin (d18:0/18:0, d19:0/17:0)*; Lipid; Sphingolipid Metabolism'	0.002303	0.17667	0.43203	1.6156	1.1835	1.1903	1.0136
3	'carnitine; Lipid; Carnitine Metabolism'	0.002323	0.076951	0.068184	1.0562	0.98797	1.0689	0.99193
3	'docosahexaenoylcholine; Lipid; Phospholipid Metabolism'	0.0023272	-0.30139	-0.42162	0.83007	1.2517	0.69394	0.99533
1	'ximenoylcarnitine (C26:1)*; Lipid; Fatty Acid Metabolism(Acyl Carnitine)'	0.0023447	0.084552	0.097718	1.164	1.0662	1.0998	1.0152
1	'nonanoylcarnitine (C9); Lipid; Fatty Acid Metabolism(Acyl Carnitine)'	0.0023725	0.2534	0.41621	1.6729	1.2567	1.2295	0.9761
3	'oleoyl-arachidonoyl-glycerol (18:1/20:4) [1]*; ; '	0.0023928	0.29594	0.25081	1.4022	1.1514	1.3017	1.0057
3	'arabonate/xylonate; Carbohydrate; Pentose Metabolism'	0.0024051	-0.1565	-0.13941	0.93316	1.0726	0.85246	1.009
2	'O-sulfo-L-tyrosine; Xenobiotics; Chemical'	0.0024355	-0.077883	-0.1042	0.95502	1.0592	0.93853	1.0164
2	'3-decenoylcarnitine; Lipid; Fatty Acid Metabolism (Acyl Carnitine, Monounsaturated)'	0.002463	-0.12912	-0.19637	0.88462	1.081	0.86443	0.99355
2	'999932578'	0.0024914	-0.20097	-0.22481	0.87794	1.1028	0.77246	0.97343
3	'cys-gly, oxidized; Amino Acid; Glutathione Metabolism'	0.0025121	0.14074	0.17971	1.2728	1.0931	1.1583	1.0175
2	'N2,N2-dimethylguanosine; Nucleotide; Purine Metabolism, Guanine containing'	0.0025285	-0.043188	-0.084682	0.95458	1.0393	0.96365	1.0068
4	'p-cresol sulfate; Amino Acid; Phenylalanine and Tyrosine Metabolism'	0.0025319	-0.16241	-0.24253	0.92041	1.1629	0.90689	1.0693
1	'lysine; Amino Acid; Lysine Metabolism'	0.0025626	0.033641	0.05449	1.0596	1.0051	1.0352	1.0016
4	'glycodeoxycholate; Lipid; Secondary Bile Acid Metabolism'	0.0025731	0.60689	0.65825	2.3392	1.6809	1.6134	1.0065
1	'trigonelline (N''-methylnicotinate); Cofactors and Vitamins; Nicotinate and Nicotinamide Metabolism'	0.0025784	0.49057	0.52957	1.9507	1.4212	1.5006	1.01
2	'diacylglycerol (14:0/18:1, 16:0/16:1) [2]*; ; '	0.0025876	-0.29567	-0.59935	0.9373	1.5367	0.77885	1.0745
3	'glycerol; Lipid; Glycerolipid Metabolism'	0.0026066	-0.1898	-0.18264	0.91039	1.093	0.80516	0.99495
1	'methionine; Amino Acid; Methionine, Cysteine, SAM and Taurine Metabolism'	0.0026126	0.053614	0.053094	1.0529	0.9998	1.0482	0.99457
1	'androstenediol (3alpha, 17alpha) monosulfate (2); Lipid; Steroid'	0.0026296	-0.19769	-0.21583	0.94231	1.1581	0.81763	1.0153
2	'X - 12100; ; '	0.0026442	-0.067347	-0.10203	0.95101	1.053	0.94668	1.014
3	'1-palmityl-2-oleoyl-GPC (O-16:0/18:1)*; Lipid; Phospholipid Metabolism'	0.0026552	-0.1053	-0.11542	0.937	1.0524	0.91046	1.0158
1	'homostachydrine*; Xenobiotics; Food Component/Plant'	0.0026816	0.27576	0.34508	1.5667	1.2216	1.2864	1.0106
1	'octadecenedioylcarnitine (C18:1-DC)*; Lipid; Fatty Acid Metabolism(Acyl Carnitine)'	0.0026899	0.18843	0.15533	1.3064	1.1511	1.1903	1.0018
1	'creatinine; Amino Acid; Creatine Metabolism'	0.0027127	0.03373	0.038118	1.0412	1.0031	1.0296	0.9959
1	'16a-hydroxy DHEA 3-sulfate; Lipid; Steroid'	0.0027227	-0.21375	-0.30681	0.9682	1.275	0.75285	0.9666
3	'isoleucylleucine/leucylisoleucine; Peptide; Dipeptide'	0.0027269	0.22413	0.18758	1.302	1.1144	1.1954	0.97122
4	'glycochenodeoxycholate 3-sulfate; Lipid; Primary Bile Acid Metabolism'	0.0027301	0.41606	0.81069	2.0543	1.2436	1.3701	0.95407
4	'tyrosine; Amino Acid; Phenylalanine and Tyrosine Metabolism'	0.0027421	0.10408	0.093369	1.113	1.0196	1.1035	0.9994
4	'bilirubin (E,Z or Z,E)*; Cofactors and Vitamins; Hemoglobin and Porphyrin Metabolism'	0.0027455	-0.1786	-0.10539	0.97552	1.0809	0.82751	1.0061
3	'1-(1-enyl-stearoyl)-2-linoleoyl-GPC (P-18:0/18:2)*; Lipid; Plasmalogen'	0.0027543	-0.22292	-0.14595	0.92341	1.0694	0.79213	1.0151
3	'N-acetylisoleucine; Amino Acid; Leucine, Isoleucine and Valine Metabolism'	0.0027647	0.14743	0.12026	1.1803	1.06	1.1546	1.0072
3	'lignoceroyl sphingomyelin (d18:1/24:0); Lipid; Sphingolipid Metabolism'	0.0027911	0.17377	0.13834	1.1715	1.0332	1.1722	0.9984
2	'X - 22771; ; '	0.0028054	-0.069096	-0.14078	0.956	1.0968	0.96435	1.0334
2	'X - 24556; ; '	0.0028141	-0.13924	-0.26174	0.87569	1.1374	0.86886	1.0081
3	'ceramide (d18:1/17:0, d17:1/18:0)*; Lipid; Ceramides'	0.0028165	0.13803	0.21896	1.2966	1.0776	1.1498	1.0118
4	'creatinine; Amino Acid; Creatine Metabolism'	0.0028183	-0.039798	-0.028951	0.97825	1.0072	0.96072	1.0005
2	'linoleoyl-linoleoyl-glycerol (18:2/18:2) [1]*; ; '	0.0028361	-0.12089	-0.2741	0.88808	1.1622	0.86649	0.98737
2	'behenoyl dihydrosphingomyelin (d18:0/22:0)*; Lipid; Sphingolipid Metabolism'	0.0028385	-0.11751	-0.19635	0.93181	1.1282	0.90072	1.0182
3	'bilirubin (E,Z or Z,E)*; Cofactors and Vitamins; Hemoglobin and Porphyrin Metabolism'	0.0028519	0.1413	0.15507	1.2244	1.0694	1.1355	0.99416
1	'catechol sulfate; Xenobiotics; Benzoate Metabolism'	0.0028573	0.17131	0.24441	1.5173	1.2729	1.1682	0.99689
4	'alpha-tocopherol; Cofactors and Vitamins; Tocopherol Metabolism'	0.0028714	-0.058424	-0.059407	0.98207	1.0415	0.95528	1.0137
3	'glucuronide of piperine metabolite C17H21NO3 (5)*; Xenobiotics; Food Component/Plant'	0.0028847	0.53648	0.46087	1.7757	1.3148	1.4983	0.96179
1	'N-acetylarginine; Amino Acid; Urea cycle; Arginine and Proline Metabolism'	0.0028991	0.15568	0.12594	1.2445	1.1185	1.1815	1.0259
1	'fumarate; Energy; TCA Cycle'	0.0029164	0.051497	0.073692	1.1303	1.0566	1.0614	1.0099
4	'N,N,N-trimethyl-5-aminovalerate; Amino Acid; Lysine Metabolism'	0.0030175	0.093038	0.29998	1.3722	1.0723	1.0929	0.99985
3	'1-palmitoyl-2-docosahexaenoyl-GPE (16:0/22:6)*; Lipid; Phospholipid Metabolism'	0.0030218	-0.25712	-0.21223	0.91481	1.127	0.75948	1.0166
4	'glutamine conjugate of C6H10O2 (1)*; Partially Characterized Molecules; Partially Characterized Molecules'	0.0030304	0.2537	0.42096	1.7531	1.3322	1.2577	1.004
1	'palmitoyl-oleoyl-glycerol (16:0/18:1) [1]*; Lipid; Diacylglycerol'	0.0030798	-0.15394	-0.25073	0.99293	1.2437	0.88547	1.0394
3	'1-stearyl-2-arachidonoyl-GPC (O-18:0/20:4)*; Lipid; Phospholipid Metabolism'	0.0031043	0.14722	0.15257	1.1896	1.037	1.1398	0.99257
2	'sphingomyelin (d18:1/25:0, d19:0/24:1, d20:1/23:0, d19:1/24:0)*; Lipid; Sphingolipid Metabolism'	0.0031343	-0.15317	-0.15078	0.9396	1.0904	0.88314	1.0363
1	'X - 11470; ; '	0.0031386	0.19294	0.18747	1.2951	1.1077	1.2115	1.0186
2	'cys-gly, oxidized; Amino Acid; Glutathione Metabolism'	0.0031477	-0.15167	-0.064439	1.0378	1.1022	0.87885	1.0305
4	'X - 17351; ; '	0.0031477	-0.27092	-0.20251	1.1751	1.3776	0.7149	0.98582
3	'1-palmitoyl-2-arachidonoyl-GPC (16:0/20:4n6); Lipid; Phospholipid Metabolism'	0.0031481	0.078438	0.067946	1.0854	1.0175	1.0906	1.0122
3	'metabolonic lactone sulfate; Lipid; Sterol'	0.0031674	0.43625	0.27324	1.6431	1.3698	1.4745	1.0382
1	'1-pentadecanoyl-2-linoleoyl-GPC (15:0/18:2)*; Lipid; Phospholipid Metabolism'	0.0031865	-0.11577	-0.095677	0.97531	1.071	0.91927	1.035
1	'cinnamoylglycine; Xenobiotics; Food Component/Plant'	0.0032103	0.54147	0.33315	1.8642	1.5311	1.5591	1.0176
1	'1-oleoylglycerol (18:1); Lipid; Monoacylglycerol'	0.0032212	0.19985	0.34331	1.661	1.3177	1.225	1.0252
4	'trigonelline (N''-methylnicotinate); Cofactors and Vitamins; Nicotinate and Nicotinamide Metabolism'	0.0032544	-0.33486	-0.46499	1.016	1.4809	0.69716	1.032
2	'betaine; Amino Acid; Glycine, Serine and Threonine Metabolism'	0.0033184	-0.046765	-0.078869	0.92123	1.0001	0.94617	0.99293
2	'margaroylcarnitine (C17)*; Lipid; Fatty Acid Metabolism(Acyl Carnitine)'	0.0033482	-0.14487	-0.11677	0.97441	1.0912	0.89141	1.0363
2	'1-pentadecanoyl-2-docosahexaenoyl-GPC (15:0/22:6)*; Lipid; Phospholipid Metabolism'	0.0033558	-0.17617	-0.15524	0.93005	1.0853	0.85177	1.0279
3	'2,3-dihydroxy-5-methylthio-4-pentenoate (DMTPA)*; Amino Acid; Methionine, Cysteine, SAM and Taurine Metabolism'	0.0033774	0.060767	0.065807	1.1192	1.0534	1.0784	1.0176
3	'nonanoylcarnitine (C9); Lipid; Fatty Acid Metabolism(Acyl Carnitine)'	0.0033832	0.21737	0.56393	1.8258	1.2618	1.1942	0.97679
2	'1-stearoyl-2-oleoyl-GPI (18:0/18:1)*; Lipid; Phospholipid Metabolism'	0.0033992	0.16659	0.20242	1.3026	1.1002	1.1807	1.0141
4	'X - 12216; ; '	0.0034135	-0.27385	-0.39231	1.0366	1.4289	0.8536	1.1275
2	'3-hydroxyisobutyrate; Amino Acid; Leucine, Isoleucine and Valine Metabolism'	0.0034287	-0.16003	-0.16459	0.97963	1.1442	0.85056	1.0106
2	'palmitoleoyl-linoleoyl-glycerol (16:1/18:2) [1]*; ; '	0.0034747	-0.2263	-0.35272	0.97519	1.3279	0.81964	1.0459
3	'N-acetylleucine; Amino Acid; Leucine, Isoleucine and Valine Metabolism'	0.0034791	0.10311	0.12427	1.2176	1.0934	1.0989	0.99581
1	'taurodeoxycholic acid 3-sulfate; Lipid; Secondary Bile Acid Metabolism'	0.0035126	0.35556	0.47668	1.9338	1.4571	1.3418	0.98624
4	'X - 16087; ; '	0.0035599	0.15392	0.2065	1.4395	1.233	1.1809	1.027
1	'1-dihomo-linolenoyl-GPE (20:3n3 or 6)*; Lipid; Lysolipid'	0.0035623	-0.068927	-0.19542	0.95984	1.1553	0.96733	1.0363
3	'1-stearoyl-2-arachidonoyl-GPC (18:0/20:4); Lipid; Phospholipid Metabolism'	0.0036231	0.084796	0.063341	1.0804	1.0171	1.085	1.0002
2	'glycine conjugate of C10H14O2 (1)*; Partially Characterized Molecules; Partially Characterized Molecules'	0.0036319	-0.24693	-0.26538	0.91747	1.1828	0.77563	1.0226
3	'X - 17653; ; '	0.0036494	0.20134	0.14824	1.1997	1.0515	1.1679	0.96658
1	'X - 18901; ; '	0.0036503	0.29371	-0.16098	2.3573	2.5183	1.3704	1.0767
3	'glycochenodeoxycholate glucuronide (1); Lipid; Primary Bile Acid Metabolism'	0.003655	0.39339	0.61342	2.1604	1.547	1.3408	0.94746
3	'thymol sulfate; Xenobiotics; Food Component/Plant'	0.0036819	0.78061	1.2167	4.5037	3.287	1.7018	0.92121
2	'N-acetylarginine; Amino Acid; Urea cycle; Arginine and Proline Metabolism'	0.0036972	-0.17972	-0.13931	0.99306	1.1324	0.86489	1.0446
4	'1-dihomo-linolenylglycerol (20:3); Lipid; Monoacylglycerol'	0.0037026	0.19239	0.4314	1.6784	1.247	1.1931	1.0007
3	'X - 23997; ; '	0.0037061	-0.229	-0.29032	0.88788	1.1782	0.83051	1.0595
2	'1-linoleoyl-GPE (18:2)*; Lipid; Lysolipid'	0.0037138	0.11495	0.12916	1.2235	1.0943	1.1328	1.0179
1	'maltose; Carbohydrate; Glycogen Metabolism'	0.0037974	-0.26204	-0.35281	0.86978	1.2226	0.62977	0.89181
1	'1-palmitoyl-2-linoleoyl-GPC (16:0/18:2); Lipid; Phospholipid Metabolism'	0.0038218	-0.02422	-0.040289	0.97063	1.0109	0.98013	1.0044
1	'palmitoleoylcarnitine (C16:1)*; Lipid; Fatty Acid Metabolism(Acyl Carnitine)'	0.0038341	0.10438	0.12413	1.2385	1.1144	1.1299	1.0255
2	'1-palmityl-2-stearoyl-GPC (O-16:0/18:0)*; ; '	0.0038567	0.14694	0.11795	1.2008	1.0829	1.1559	1.0089
4	'linolenoylcarnitine (C18:3)*; Lipid; Fatty Acid Metabolism(Acyl Carnitine)'	0.0038635	-0.11045	-0.1559	0.93866	1.0946	0.89313	1.0036
1	'X - 24418; ; '	0.0038664	0.23017	0.2886	1.4903	1.2017	1.2457	1.0155
1	'dimethylarginine (SDMA + ADMA); Amino Acid; Urea cycle; Arginine and Proline Metabolism'	0.0038852	0.059629	0.041246	1.0598	1.0186	1.0682	1.0086
1	'glutamine; Amino Acid; Glutamate Metabolism'	0.0039261	0.031748	0.038452	1.0424	1.004	1.0344	1.0027
1	'arachidoylcarnitine (C20)*; Lipid; Fatty Acid Metabolism(Acyl Carnitine)'	0.0039486	0.12298	0.11859	1.2182	1.0996	1.1386	1.0156
4	'ceramide (d18:1/14:0, d16:1/16:0)*; Lipid; Ceramides'	0.0039635	0.10639	0.092757	1.1612	1.0685	1.1371	1.0307
1	'1,2-dilinoleoyl-GPC (18:2/18:2); Lipid; Phospholipid Metabolism'	0.0039789	-0.079472	-0.10309	0.93936	1.0425	0.92873	1.0082
3	'X - 13844; ; '	0.0039914	-0.35308	-0.5795	0.90089	1.4804	0.65345	1.0065
4	'X - 11847; ; '	0.0040038	-0.32888	-1.0124	1.1213	2.1337	0.66164	0.99052
3	'palmitoleoyl-linoleoyl-glycerol (16:1/18:2) [1]*; ; '	0.0040346	0.34437	0.4428	1.7403	1.2975	1.3659	1.0215
3	'gamma-glutamyltyrosine; Peptide; Gamma-glutamyl Amino Acid'	0.004055	0.14045	0.11748	1.1458	1.0283	1.1366	0.99615
4	'salicylate; Xenobiotics; Drug'	0.0040782	-0.24669	-5.0486	2.7068	7.7554	0.78489	1.0316
4	'stearoyl-arachidonoyl-glycerol (18:0/20:4) [2]*; Lipid; Diacylglycerol'	0.0040825	0.13125	0.20217	1.2854	1.0833	1.1336	1.0024
3	'1-adrenoyl-GPC (22:4)*; Lipid; Lysolipid'	0.0041622	0.18562	0.19588	1.2716	1.0757	1.1864	1.0008
4	'N-formylmethionine; Amino Acid; Methionine, Cysteine, SAM and Taurine Metabolism'	0.0041896	0.061164	0.070894	1.1067	1.0358	1.0727	1.0115
3	'X - 23739; ; '	0.0042249	0.10775	0.11621	1.1546	1.0384	1.1034	0.9957
3	'1-stearoyl-2-docosapentaenoyl-GPE (18:0/22:5n6)*; Lipid; Phospholipid Metabolism'	0.0042418	0.40964	0.2547	1.6224	1.3677	1.4353	1.0257
1	'betaine; Amino Acid; Glycine, Serine and Threonine Metabolism'	0.004261	0.060862	0.069432	1.0618	0.99234	1.0481	0.98719
1	'sulfate*; Xenobiotics; Chemical'	0.0042823	0.044617	0.05009	1.0755	1.0254	1.0505	1.0058
4	'5alpha-pregnan-3beta,20alpha-diol monosulfate (2); Lipid; Steroid'	0.0042904	-0.204	-2.4454	1.6046	4.05	0.79058	0.99458
1	'myo-inositol; Lipid; Inositol Metabolism'	0.0043155	0.11135	0.094036	1.1546	1.0606	1.1166	1.0052
4	'N-acetyl-isoputreanine; Amino Acid; Polyamine Metabolism'	0.0043274	-0.1412	-0.094878	0.98816	1.083	0.88721	1.0284
4	'myristate (14:0); Lipid; Long Chain Fatty Acid'	0.0043441	0.15552	0.15594	1.3069	1.1509	1.1653	1.0098
2	'linoleoylcholine*; Lipid; Fatty Acid Metabolism (Acyl Choline)'	0.0043445	0.20661	0.43292	1.6909	1.2579	1.2164	1.0098
2	'androsterone glucuronide; Lipid; Androgenic Steroids'	0.0043447	-0.22948	-0.47267	0.85083	1.3235	0.79796	1.0274
2	'1-linoleoyl-GPC (18:2); Lipid; Lysolipid'	0.0043495	0.10406	0.094633	1.1212	1.0266	1.0998	0.99571
3	'dihomo-linoleoylcarnitine (C20:2)*; Lipid; Fatty Acid Metabolism(Acyl Carnitine)'	0.004373	0.12808	0.11238	1.189	1.0766	1.1312	1.0031
4	'picolinate; Amino Acid; Tryptophan Metabolism'	0.0044842	-0.14622	-0.13303	0.96546	1.0985	0.83915	0.98536
4	'1-palmitoyl-2-eicosapentaenoyl-GPC (16:0/20:5)*; Lipid; Phospholipid Metabolism'	0.0045499	-0.11762	-0.17019	0.94366	1.1139	0.89341	1.011
3	'homostachydrine*; Xenobiotics; Food Component/Plant'	0.0045588	-0.20292	-0.29908	0.95492	1.254	0.82948	1.0324
3	'1-linoleoyl-GPG (18:2)*; Lipid; Lysolipid'	0.0045688	0.10482	0.11869	1.1805	1.0618	1.0957	0.99087
2	'cyclo(ala-pro); Peptide; Dipeptide'	0.0046451	-0.21235	-0.22289	0.94654	1.1694	0.80822	1.0206
2	'7-alpha-hydroxy-3-oxo-4-cholestenoate (7-Hoca); Lipid; Sterol'	0.0046493	-0.10706	-0.11863	0.95048	1.0691	0.89723	1.0043
2	'999946603'	0.0047171	-0.16935	-0.15526	0.9307	1.086	0.8394	1.0088
4	'myo-inositol; Lipid; Inositol Metabolism'	0.0047613	-0.077973	-0.11508	0.9579	1.073	0.93585	1.0138
3	'p-cresol glucuronide*; Amino Acid; Phenylalanine and Tyrosine Metabolism'	0.0047638	-0.39417	-0.76994	1.0403	1.8102	0.68287	1.077
1	'X - 17010; ; '	0.0047833	-0.22549	-0.16463	0.97048	1.1351	0.81138	1.0369
4	'ascorbic acid 3-sulfate*; Cofactors and Vitamins; Ascorbate and Aldarate Metabolism'	0.0048055	-0.10679	-0.091041	0.94981	1.0408	0.91239	1.0192
3	'octanoylcarnitine (C8); Lipid; Fatty Acid Metabolism(Acyl Carnitine)'	0.0048149	0.12408	0.48884	1.6441	1.1553	1.0938	0.96969
1	'X - 12101; ; '	0.0048564	0.22047	0.33025	1.6186	1.2883	1.1971	0.97664
3	'lignoceroylcarnitine (C24)*; Lipid; Fatty Acid Metabolism(Acyl Carnitine)'	0.0048852	0.12193	0.11615	1.2158	1.0997	1.123	1.0011
1	'sphingomyelin (d18:2/24:2)*; Lipid; Sphingolipid Metabolism'	0.0048978	-0.07987	-0.076628	0.95411	1.0307	0.91628	0.99615
2	'1-stearoyl-2-docosahexaenoyl-GPE (18:0/22:6)*; Lipid; Phospholipid Metabolism'	0.0049056	-0.13465	-0.18477	0.9227	1.1075	0.85755	0.9922
2	'2-oxoarginine*; ; '	0.0049074	-0.13165	-0.24914	1.0072	1.2564	0.86835	1
4	'N-acetylmethionine; Amino Acid; Methionine, Cysteine, SAM and Taurine Metabolism'	0.0049215	0.10739	0.094561	1.1318	1.0372	1.1125	1.0051
1	'X - 22789; ; '	0.0049403	0.13208	0.15598	1.2689	1.1129	1.0986	0.96655
4	'cortisone; Lipid; Steroid'	0.0049859	-0.076489	-0.093748	0.92698	1.0207	0.93113	1.0076
3	'2-hydroxybutyrate/2-hydroxyisobutyrate; Amino Acid; Methionine, Cysteine, SAM and Taurine Metabolism'	0.0049959	0.12062	0.29784	1.4205	1.1226	1.1224	1.0018
1	'ornithine; Amino Acid; Urea cycle; Arginine and Proline Metabolism'	0.0050006	0.066378	0.074594	1.0996	1.025	1.0801	1.0137
3	'maleate; Lipid; Fatty Acid, Dicarboxylate'	0.0050488	-0.099208	-0.3313	0.95457	1.2859	0.93017	1.0294
1	'1-palmitoyl-GPE (16:0); Lipid; Lysolipid'	0.0050663	0.10065	0.099395	1.1514	1.052	1.1192	1.0185
4	'1-(1-enyl-stearoyl)-2-linoleoyl-GPE (P-18:0/18:2)*; Lipid; Plasmalogen'	0.0050815	-0.11805	-0.11382	0.96933	1.0832	0.90467	1.0227
3	'4-guanidinobutanoate; Amino Acid; Guanidino and Acetamido Metabolism'	0.0050896	0.39384	0.15959	1.4288	1.2692	1.3876	0.9938
1	'X - 23639; ; '	0.0051164	0.1948	0.18566	1.3335	1.1478	1.2128	1.018
2	'2-hydroxybutyrate/2-hydroxyisobutyrate; Amino Acid; Methionine, Cysteine, SAM and Taurine Metabolism'	0.0051559	-0.14914	-0.16951	0.97022	1.1397	0.86067	1.0098
2	'1-palmitoyl-GPG (16:0)*; Lipid; Lysolipid'	0.0051567	-0.17024	-0.19713	0.92754	1.1247	0.85609	1.0263
2	'deoxycarnitine; Lipid; Carnitine Metabolism'	0.0051808	-0.075611	-0.084105	0.94419	1.0283	0.92357	0.99918
3	'gamma-glutamylglutamate; Peptide; Gamma-glutamyl Amino Acid'	0.0051981	0.30692	0.20749	1.3181	1.1106	1.261	0.95412
2	'lactosyl-N-nervonoyl-sphingosine (d18:1/24:1)*; Lipid; Sphingolipid Metabolism'	0.0052008	0.14305	0.13315	1.1914	1.0582	1.1529	1.0098
2	'1-pentadecanoyl-2-linoleoyl-GPC (15:0/18:2)*; Lipid; Phospholipid Metabolism'	0.0052034	0.14719	0.11514	1.1751	1.06	1.1701	1.0229
3	'palmitoylcholine; Lipid; Fatty Acid Metabolism (Acyl Choline)'	0.0052387	-0.21708	-0.33804	0.94611	1.2841	0.81485	1.0319
2	'ornithine; Amino Acid; Urea cycle; Arginine and Proline Metabolism'	0.005309	-0.094818	-0.06359	0.96863	1.0322	0.92547	1.0203
1	'oleoyl-oleoyl-glycerol (18:1/18:1) [2]*; Lipid; Diacylglycerol'	0.0053324	-0.12085	-0.17034	0.9796	1.1499	0.9124	1.0333
1	'1-palmitoyl-2-palmitoleoyl-GPC (16:0/16:1)*; Lipid; Phospholipid Metabolism'	0.0053567	-0.12044	-0.14077	1.0524	1.1931	0.95374	1.0742
2	'gulonate*; Cofactors and Vitamins; Ascorbate and Aldarate Metabolism'	0.005395	-0.13901	-0.10683	0.98961	1.0964	0.88832	1.0273
1	'1-(1-enyl-palmitoyl)-2-myristoyl-GPC (P-16:0/14:0)*; Lipid; Plasmalogen'	0.0054076	0.11568	0.14605	1.2318	1.0858	1.1465	1.0308
2	'beta-alanine; Nucleotide; Pyrimidine Metabolism, Uracil containing'	0.0054416	-0.12801	-0.10506	0.94547	1.0505	0.87875	1.0068
3	'isoursodeoxycholate; Lipid; Secondary Bile Acid Metabolism'	0.0054751	0.58772	0.37365	2.4145	2.0408	1.4972	0.90946
4	'1-linolenoyl-GPE (18:3)*; Lipid; Lysolipid'	0.0055527	0.21835	0.20807	1.4323	1.2242	1.2262	1.0078
1	'1-oleoyl-2-linoleoyl-GPE (18:1/18:2)*; Lipid; Phospholipid Metabolism'	0.0055837	-0.15604	-0.16011	1.0118	1.1719	0.86475	1.0208
2	'X - 17676; ; '	0.005599	-0.13761	-0.2388	0.94565	1.1844	0.90615	1.0438
3	'1-myristoyl-2-docosahexaenoyl-GPC (14:0/22:6)*; Lipid; Phospholipid Metabolism'	0.0056454	-0.21883	-0.19329	0.95987	1.1532	0.80589	1.0247
2	'succinimide; Xenobiotics; Chemical'	0.0056528	-0.14329	-0.13214	0.96908	1.1012	0.84723	0.99052
1	'5alpha-androstan-3beta,17alpha-diol disulfate; Lipid; Steroid'	0.0056566	0.52311	0.64913	2.2396	1.5904	1.5257	1.0026
3	'decanoylcarnitine (C10); Lipid; Fatty Acid Metabolism(Acyl Carnitine)'	0.0057155	0.19443	0.46125	1.6259	1.1646	1.1812	0.98679
3	'X - 21339; ; '	0.0057167	0.22292	0.17467	1.2551	1.0804	1.1782	0.95531
2	'mannitol/sorbitol; Carbohydrate; Fructose, Mannose and Galactose Metabolism'	0.0057412	-0.16149	-1.1959	1.7363	2.9323	0.90084	1.0623
2	'ximenoylcarnitine (C26:1)*; Lipid; Fatty Acid Metabolism(Acyl Carnitine)'	0.0057507	-0.16435	-0.10732	0.96978	1.0771	0.86653	1.0309
2	'X - 23641; ; '	0.0057893	-0.15671	-0.20794	0.93046	1.1384	0.86508	1.0218
2	'stearoylcarnitine (C18); Lipid; Fatty Acid Metabolism(Acyl Carnitine)'	0.0058088	-0.15924	-0.07429	1.0133	1.0876	0.86708	1.0263
3	'pipecolate; Amino Acid; Lysine Metabolism'	0.0058113	-0.15888	-0.33845	1.0631	1.4015	0.84653	1.0054
2	'999946914'	0.005826	-0.15774	-0.12897	0.95406	1.083	0.84226	1
4	'1-palmitoyl-2-(hydroxylinoleoyl)-GPC (16:0/18:2(OH))*; Lipid; Phospholipid Metabolism'	0.0058524	-0.1337	-0.1377	0.94315	1.0808	0.88459	1.0183
2	'1-(1-enyl-palmitoyl)-2-docosahexaenoyl-GPE (P-16:0/22:6)*; Lipid; Plasmalogen'	0.0058679	-0.10672	-0.12202	0.8991	1.0211	0.86682	0.97354
2	'carotene diol (3); Xenobiotics; Food Component/Plant'	0.0059076	0.2158	0.1825	1.33	1.1475	1.1894	0.97364
2	'3-hydroxy-2-ethylpropionate; Amino Acid; Leucine, Isoleucine and Valine Metabolism'	0.0059495	-0.11476	-0.11203	0.97473	1.0868	0.9141	1.0289
1	'3-methylhistidine; Amino Acid; Histidine Metabolism'	0.0059565	0.5312	0.43311	1.8086	1.3755	1.559	1.0278
3	'homoarginine; Amino Acid; Urea cycle; Arginine and Proline Metabolism'	0.0059658	0.10211	0.13239	1.1321	0.99966	1.0478	0.94565
4	'hexadecadienoate (16:2n6); Lipid; Long Chain Fatty Acid'	0.0060526	0.1916	0.15235	1.2966	1.1442	1.1914	0.9998
2	'X - 24812; ; '	0.0060799	-0.20032	1.4968	2.6968	1.2	0.81331	1.0136
2	'1-oleoyl-2-dihomo-linolenoyl-GPC (18:1/20:3)*; Lipid; Phospholipid Metabolism'	0.0061235	0.15215	0.13006	1.1802	1.0502	1.1727	1.0206
4	'S-methylmethionine; Amino Acid; Methionine, Cysteine, SAM and Taurine Metabolism'	0.0061584	-0.4693	-0.32821	1.2608	1.589	0.49469	0.96398
4	'palmitoleate (16:1n7); Lipid; Long Chain Fatty Acid'	0.006185	0.30609	0.23277	1.5229	1.2901	1.3422	1.0361
3	'stearoylcholine*; Lipid; Fatty Acid Metabolism (Acyl Choline)'	0.0062284	-0.24698	-0.374	0.9413	1.3153	0.7813	1.0283
3	'myristoylcarnitine (C14); Lipid; Fatty Acid Metabolism(Acyl Carnitine)'	0.0062332	0.15181	0.23017	1.3218	1.0916	1.1572	1.0054
1	'X - 16576; ; '	0.0062426	0.18084	0.55236	1.7935	1.2411	1.1734	0.99252
1	'quinolinate; Cofactors and Vitamins; Nicotinate and Nicotinamide Metabolism'	0.0062919	-0.13451	-0.16524	0.98697	1.1522	0.89587	1.0304
1	'4-allylcatechol sulfate; ; '	0.0062958	0.50362	0.29443	2.4526	2.1581	1.4752	0.97161
2	'5alpha-androstan-3alpha,17alpha-diol monosulfate; Lipid; Steroid'	0.0063504	-0.26202	-0.28984	0.89472	1.1846	0.73081	0.99283
3	'X - 11880; ; '	0.0063546	0.13738	0.1974	1.2267	1.0293	1.1083	0.97088
1	'999946914'	0.0063627	0.14578	0.14166	1.2103	1.0687	1.1348	0.98898
1	'gamma-glutamyltyrosine; Peptide; Gamma-glutamyl Amino Acid'	0.006478	0.091893	0.094995	1.1211	1.0261	1.0894	0.99753
3	'diacylglycerol (14:0/18:1, 16:0/16:1) [2]*; ; '	0.0064902	0.31639	0.56938	2.0634	1.494	1.3708	1.0544
4	'X - 12707; ; '	0.0065092	-0.15939	-0.17441	0.96794	1.1424	0.86879	1.0282
1	'2-butenoylglycine; Lipid; Fatty Acid Metabolism(Acyl Glycine)'	0.0065442	0.32533	0.271	1.5699	1.2989	1.3309	1.0056
4	'11beta-hydroxyandrosterone glucuronide; Lipid; Androgenic Steroids'	0.0065969	0.12754	0.28314	1.3939	1.1108	1.1512	1.0237
2	'sphingomyelin (d18:0/18:0, d19:0/17:0)*; Lipid; Sphingolipid Metabolism'	0.0066277	-0.20526	-0.22921	0.97926	1.2085	0.82309	1.0284
3	'999946517'	0.0066503	0.19778	0.24615	1.3766	1.1305	1.1829	0.98508
1	'andro steroid monosulfate C19H28O6S (1)*; Lipid; Steroid'	0.0067923	-0.17044	-0.25315	0.9696	1.2227	0.79452	0.96496
1	'cortisol; Lipid; Steroid'	0.0068975	0.10891	0.091561	1.2053	1.1138	1.1288	1.0199
3	'(S)-a-amino-omega-caprolactam; Xenobiotics; Food Component/Plant'	0.0069125	0.10776	0.090654	1.1366	1.0459	1.1196	1.0119
1	'1-arachidoyl-GPC (20:0); Lipid; Lysolipid'	0.0069201	0.12791	0.12587	1.2159	1.0901	1.123	0.9951
3	'1-palmitoleoyl-2-linolenoyl-GPC (16:1/18:3)*; Lipid; Phospholipid Metabolism'	0.0069252	-0.24747	-0.19351	0.95566	1.1492	0.79129	1.0388
1	'1-stearyl-2-docosapentaenoyl-GPC (O-18:0/22:5n3)*; Lipid; Phospholipid Metabolism'	0.0069285	0.078253	0.084341	1.1286	1.0443	1.09	1.0117
3	'dodecadienoate (12:2)*; Lipid; Fatty Acid, Dicarboxylate'	0.0069646	0.217	0.18837	1.2209	1.0325	1.181	0.96395
1	'serotonin; Amino Acid; Tryptophan Metabolism'	0.0070206	-0.26182	-0.25773	0.84024	1.098	0.64122	0.90303
4	'X - 15728; ; '	0.0070703	-0.34474	-0.91296	1.2473	2.1603	0.64267	0.9874
2	'4-guanidinobutanoate; Amino Acid; Guanidino and Acetamido Metabolism'	0.0070773	-0.18204	-0.31948	0.96821	1.2877	0.82528	1.0073
2	'X - 11470; ; '	0.0071567	-0.17552	-0.19864	0.92932	1.128	0.85852	1.034
2	'N-acetyltaurine; Amino Acid; Methionine, Cysteine, SAM and Taurine Metabolism'	0.0072354	-0.15423	-0.16269	0.94205	1.1047	0.86395	1.0182
3	'cytidine; Nucleotide; Pyrimidine Metabolism, Cytidine containing'	0.0072613	-0.15096	-0.32135	0.94996	1.2713	0.87178	1.0227
1	'docosapentaenoate (n6 DPA; 22:5n6); Lipid; Polyunsaturated Fatty Acid (n3 and n6)'	0.007277	-0.15627	-0.1422	0.98533	1.1275	0.849	1.0053
4	'1-(1-enyl-palmitoyl)-2-linoleoyl-GPE (P-16:0/18:2)*; Lipid; Plasmalogen'	0.0072822	-0.13419	-0.09047	0.96295	1.0534	0.86335	0.99754
4	'dehydroepiandrosterone sulfate (DHEA-S); Lipid; Steroid'	0.0073631	-0.23726	-0.16042	0.89741	1.0578	0.72268	0.95994
3	'N-acetylputrescine; Amino Acid; Polyamine Metabolism'	0.0073634	-0.075987	-0.10319	0.96358	1.0668	0.93071	1.0067
1	'X - 12847; ; '	0.0074045	0.42772	2.0772	4.1424	2.0651	1.3556	0.92787
1	'1-arachidonoyl-GPE (20:4n6)*; Lipid; Lysolipid'	0.0074101	-0.071394	-0.074486	0.9795	1.054	0.9605	1.0319
4	'phenylacetylglutamate; Amino Acid; Phenylalanine and Tyrosine Metabolism'	0.0074237	0.26502	0.1515	1.4672	1.3157	1.285	1.02
1	'N-palmitoyl-sphinganine (d18:0/16:0); Lipid; Sphingolipid Metabolism'	0.0075463	-0.069192	-0.092731	1.0007	1.0934	0.94855	1.0177
4	'4-methylcatechol sulfate; Xenobiotics; Benzoate Metabolism'	0.0075471	-0.15525	-0.19365	1.2421	1.4358	0.86408	1.0193
3	'gamma-glutamylmethionine; Peptide; Gamma-glutamyl Amino Acid'	0.0075498	0.11818	0.10523	1.1227	1.0175	1.0989	0.98074
3	'1-palmitoyl-2-eicosapentaenoyl-GPC (16:0/20:5)*; Lipid; Phospholipid Metabolism'	0.0075705	-0.1409	-0.15963	0.95052	1.1102	0.87028	1.0112
1	'X - 21442; ; '	0.0076462	0.27551	0.15977	2.1018	1.9421	1.3033	1.0278
4	'X - 23644; ; '	0.0077273	-0.35412	-0.80258	1.3093	2.1119	0.6753	1.0294
3	'N-acetylneuraminate; Carbohydrate; Aminosugar Metabolism'	0.0077392	-0.083775	-0.13802	0.94018	1.0782	0.91947	1.0032
3	'1-eicosapentaenoyl-GPC (20:5)*; Lipid; Lysolipid'	0.00774	-0.20117	-0.35521	0.94244	1.2977	0.7852	0.98638
1	'999946662'	0.0077876	0.13496	0.13388	1.2123	1.0784	1.1411	1.0061
3	'N6-carbamoylthreonyladenosine; Nucleotide; Purine Metabolism, Adenine containing'	0.0078117	0.079409	0.061789	1.0949	1.0331	1.0925	1.0131
2	'dimethylglycine; Amino Acid; Glycine, Serine and Threonine Metabolism'	0.0078235	-0.11476	-0.077704	0.96855	1.0463	0.8889	1.0037
2	'cystathionine; Amino Acid; Methionine, Cysteine, SAM and Taurine Metabolism'	0.0078354	-0.23095	-0.42274	1.1028	1.5255	0.80577	1.0367
3	'serine; Amino Acid; Glycine, Serine and Threonine Metabolism'	0.007857	-0.057242	-0.059162	0.94276	1.0019	0.93952	0.99676
3	'X - 21441; ; '	0.0079095	0.21247	0.19078	1.3639	1.1732	1.17	0.95748
2	'N-acetyl-beta-alanine; Nucleotide; Pyrimidine Metabolism, Uracil containing'	0.0079285	-0.066866	-0.10441	0.94589	1.0503	0.9436	1.0105
4	'1-docosapentaenoyl-GPC (22:5n6)*; Lipid; Lysolipid'	0.0079765	0.19309	0.17519	1.3065	1.1313	1.2123	1.0192
2	'pyroglutamylvaline; Peptide; Dipeptide'	0.0079772	-0.15096	-0.10816	0.97505	1.0832	0.85094	1.0019
1	'X - 23587; ; '	0.0079875	0.23632	0.89581	2.7721	1.8763	1.1988	0.96249
3	'uridine; Nucleotide; Pyrimidine Metabolism, Uracil containing'	0.0080158	0.091178	0.076058	1.0837	1.0076	1.0916	1.0004
4	'1-stearoyl-2-arachidonoyl-GPC (18:0/20:4); Lipid; Phospholipid Metabolism'	0.0080267	0.062629	0.053547	1.0699	1.0163	1.0634	1.0008
2	'palmitoleate (16:1n7); Lipid; Long Chain Fatty Acid'	0.0080478	0.24455	0.30163	1.5921	1.2905	1.289	1.0445
4	'X - 21286; ; '	0.0080655	0.18431	0.21064	1.3594	1.1488	1.1974	1.0131
4	'X - 13684; ; '	0.0080691	0.27947	0.74178	2.1719	1.4301	1.4063	1.1269
1	'nicotinamide; Cofactors and Vitamins; Nicotinate and Nicotinamide Metabolism'	0.0081398	-0.1394	-0.060502	1.0829	1.1434	0.82776	0.96716
4	'1-stearoyl-2-arachidonoyl-GPI (18:0/20:4); Lipid; Phospholipid Metabolism'	0.0081801	0.077628	0.069557	1.0958	1.0263	1.0852	1.0076
4	'X - 21441; ; '	0.0083057	-0.21887	-0.18034	1.01	1.1903	0.75867	0.97755
4	'1-dihomo-linolenoyl-GPC (20:3n3 or 6)*; Lipid; Lysolipid'	0.0083687	0.14886	0.14526	1.243	1.0978	1.1738	1.0249
1	'1-stearoyl-2-arachidonoyl-GPC (18:0/20:4); Lipid; Phospholipid Metabolism'	0.008403	-0.046271	-0.048656	0.97375	1.0224	0.96041	1.0067
3	'5-hydroxylysine; Amino Acid; Lysine Metabolism'	0.0084035	-0.14798	-0.18195	0.9967	1.1786	0.88695	1.0349
2	'N6-acetyllysine; Amino Acid; Lysine Metabolism'	0.0084376	-0.060935	-0.072924	0.97202	1.0449	0.95584	1.0168
1	'1-stearoyl-2-linoleoyl-GPI (18:0/18:2); Lipid; Phospholipid Metabolism'	0.0084392	-0.090132	-0.099684	0.96245	1.0621	0.91884	1.009
4	'N-methylproline; Amino Acid; Urea cycle; Arginine and Proline Metabolism'	0.0084881	-0.26928	-0.56933	1.5658	2.1352	0.72123	0.99051
1	'adrenate (22:4n6); Lipid; Polyunsaturated Fatty Acid (n3 and n6)'	0.0085393	-0.14841	-0.21566	0.98206	1.1977	0.87113	1.0195
2	'N-acetyl-1-methylhistidine*; Amino Acid; Histidine Metabolism'	0.0085578	-0.27035	-0.3268	0.93238	1.2592	0.75214	1.0225
2	'X - 11632; ; '	0.0086641	-0.10966	-0.10057	0.96406	1.0646	0.91137	1.021
2	'1-(1-enyl-stearoyl)-2-linoleoyl-GPE (P-18:0/18:2)*; Lipid; Plasmalogen'	0.0086853	0.17921	0.17935	1.2491	1.0697	1.1872	1.008
4	'1,5-anhydroglucitol (1,5-AG); Carbohydrate; Glycolysis, Gluconeogenesis, and Pyruvate Metabolism'	0.0087016	-0.13991	-0.13303	0.86596	0.99899	0.85566	0.99556
1	'ribonate; Carbohydrate; Pentose Metabolism'	0.0087339	-0.076318	-0.08578	0.95613	1.0419	0.93575	1.0121
4	'3-hydroxy-2-ethylpropionate; Amino Acid; Leucine, Isoleucine and Valine Metabolism'	0.0087999	0.072236	0.084661	1.1623	1.0776	1.0937	1.0215
2	'myristoylcarnitine (C14); Lipid; Fatty Acid Metabolism(Acyl Carnitine)'	0.0088322	-0.1092	-0.12302	0.98236	1.1054	0.90785	1.017
2	'alpha-hydroxyisovalerate; Amino Acid; Leucine, Isoleucine and Valine Metabolism'	0.0088622	-0.14885	-0.21982	0.97394	1.1938	0.85233	1.0012
3	'1-linoleoylglycerol (18:2); Lipid; Monoacylglycerol'	0.0088837	0.16482	0.27374	1.4869	1.2131	1.1586	0.99377
4	'7-methylguanine; Nucleotide; Purine Metabolism, Guanine containing'	0.0089447	0.056001	0.062909	1.0805	1.0176	1.0617	1.0057
2	'X - 21258; ; '	0.0089961	-0.21582	-0.57687	0.99593	1.5728	0.77491	0.99073
4	'N-acetylhistidine; Amino Acid; Histidine Metabolism'	0.0090089	-0.10664	-0.10965	0.98439	1.094	0.91931	1.026
3	'X - 23680; ; '	0.0090157	0.18759	0.10396	1.1566	1.0527	1.1684	0.98082
3	'S-methylcysteine sulfoxide; Amino Acid; Methionine, Cysteine, SAM and Taurine Metabolism'	0.0090778	-0.24052	-0.41304	1.066	1.479	0.7599	1.0004
2	'hexanoylcarnitine (C6); Lipid; Fatty Acid Metabolism(Acyl Carnitine)'	0.009102	-0.09768	-0.19893	0.92405	1.123	0.8805	0.97818
4	'indoleacetylglutamine; Amino Acid; Tryptophan Metabolism'	0.0092001	0.23398	0.52983	1.804	1.2742	1.2513	1.0173
4	'X - 21607; ; '	0.0092143	-0.13911	-0.13114	0.93585	1.067	0.83979	0.9789
1	'2,3-dihydroxyisovalerate; Xenobiotics; Food Component/Plant'	0.009215	0.21472	0.37871	3.2432	2.8644	1.2888	1.0741
4	'2-hydroxysebacate; Lipid; Fatty Acid, Dicarboxylate'	0.0093149	-0.19505	-0.11539	1.1204	1.2358	0.85159	1.0466
1	'methylsuccinate; Amino Acid; Leucine, Isoleucine and Valine Metabolism'	0.0093966	0.10746	0.11698	1.2142	1.0972	1.1362	1.0287
1	'1-stearoyl-2-docosahexaenoyl-GPE (18:0/22:6)*; Lipid; Phospholipid Metabolism'	0.0094088	0.11906	0.12982	1.2218	1.092	1.0924	0.97331
2	'androstenediol (3alpha, 17alpha) monosulfate (2); Lipid; Steroid'	0.0094168	-0.16375	-0.26604	0.88971	1.1557	0.84436	1.0081
1	'phenylalanine; Amino Acid; Phenylalanine and Tyrosine Metabolism'	0.0095287	0.02023	0.028986	1.0328	1.0038	1.021	1.0008
1	'1-stearoyl-GPC (18:0); Lipid; Lysolipid'	0.0095443	0.060258	0.069566	1.0831	1.0136	1.0678	1.0075
3	'1-pentadecanoyl-2-docosahexaenoyl-GPC (15:0/22:6)*; Lipid; Phospholipid Metabolism'	0.0095523	-0.14331	-0.16804	0.91668	1.0847	0.88204	1.0253
4	'X - 07765; ; '	0.0096579	0.46461	0.81282	2.5397	1.7269	1.4339	0.96929
2	'3-methylhistidine; Amino Acid; Histidine Metabolism'	0.0098165	-0.40684	-0.37934	1.0406	1.4199	0.66712	1.074
1	'X - 21364; ; '	0.0098387	-0.14214	-0.13715	0.9493	1.0865	0.85758	0.99972
1	'carotene diol (3); Xenobiotics; Food Component/Plant'	0.0098526	0.18523	0.28516	1.4216	1.1364	1.1569	0.97166
2	'6-oxopiperidine-2-carboxylate; Amino Acid; Lysine Metabolism'	0.0099098	-0.14087	-0.1418	0.92875	1.0705	0.85769	0.99856
1	'X - 21470; ; '	0.0099306	-0.13038	-0.2817	0.94366	1.2254	0.83938	0.96976
1	'X - 24328; ; '	0.009935	-0.15808	-0.14348	0.96036	1.1038	0.82934	0.98742
3	'16-hydroxypalmitate; Lipid; Fatty Acid, Monohydroxy'	0.0099896	0.1224	0.36701	1.5043	1.1373	1.1347	1.0123
2	'sphingomyelin (d18:1/19:0, d19:1/18:0)*; Lipid; Sphingolipid Metabolism'	0.010021	-0.10993	-0.11109	0.95224	1.0633	0.91	1.0199
3	'X - 23639; ; '	0.01003	-0.124	-0.17803	0.9888	1.1668	0.9164	1.0404
3	'fructose; Carbohydrate; Fructose, Mannose and Galactose Metabolism'	0.010057	-0.13069	-0.16829	0.87023	1.0385	0.86317	0.99386
2	'alanine; Amino Acid; Alanine and Aspartate Metabolism'	0.010066	-0.063045	-0.055389	0.96801	1.0234	0.93905	1.0021
2	'X - 12798; ; '	0.010077	-0.19034	-0.19661	0.91134	1.108	0.83107	1.0214
1	'2,3-dihydroxy-5-methylthio-4-pentenoate (DMTPA)*; Amino Acid; Methionine, Cysteine, SAM and Taurine Metabolism'	0.010084	0.062264	0.06569	1.1173	1.0516	1.0799	1.0176
1	'phenylacetylglutamine; Amino Acid; Phenylalanine and Tyrosine Metabolism'	0.010213	0.16332	0.12054	1.3014	1.1808	1.2022	1.0388
3	'3-formylindole; Xenobiotics; Food Component/Plant'	0.010229	0.092205	0.11304	1.1677	1.0547	1.0939	1.0017
1	'biliverdin; Cofactors and Vitamins; Hemoglobin and Porphyrin Metabolism'	0.010263	0.11161	0.12893	1.2287	1.0998	1.0992	0.98764
1	'hippurate; Xenobiotics; Benzoate Metabolism'	0.010364	0.15444	0.17603	1.4413	1.2653	1.1707	1.0163
4	'perfluorooctanesulfonate (PFOS); Xenobiotics; Chemical'	0.010412	-0.25232	-0.27913	1.0467	1.3259	0.79865	1.051
4	'X - 12906; ; '	0.010578	-0.14178	-0.078427	1.0142	1.0926	0.88262	1.0244
4	'N-acetyltyrosine; Amino Acid; Phenylalanine and Tyrosine Metabolism'	0.010581	0.1739	0.15776	1.2526	1.0949	1.1724	0.9985
4	'isobutyrylcarnitine (C4); Amino Acid; Leucine, Isoleucine and Valine Metabolism'	0.010625	-0.14408	7.19e-06	1.1678	1.1678	0.87027	1.0143
1	'X - 23997; ; '	0.010748	0.1806	0.17352	1.3297	1.1561	1.22	1.0394
1	'octadecadienedioate (C18:2-DC)*; Lipid; Fatty Acid, Dicarboxylate'	0.01085	0.1972	0.62274	2.2263	1.6036	1.1807	0.98355
1	'4-acetamidobutanoate; Amino Acid; Polyamine Metabolism'	0.010851	0.091197	0.079824	1.1492	1.0693	1.1085	1.0173
2	'X - 11795; ; '	0.010854	-0.21277	-0.28208	1.1317	1.4138	0.79487	1.0076
1	'10-undecenoate (11:1n1); Lipid; Medium Chain Fatty Acid'	0.010881	0.12033	0.084067	1.1496	1.0655	1.1081	0.9878
4	'N6-carbamoylthreonyladenosine; Nucleotide; Purine Metabolism, Adenine containing'	0.010894	0.074642	0.10651	1.1359	1.0294	1.0878	1.0131
4	'1-oleoylglycerol (18:1); Lipid; Monoacylglycerol'	0.010903	0.24155	0.27125	1.5966	1.3253	1.2682	1.0267
3	'1-(1-enyl-stearoyl)-2-docosahexaenoyl-GPC (P-18:0/22:6)*; Lipid; Plasmalogen'	0.010974	-0.20462	-0.15416	0.91603	1.0702	0.78621	0.99083
1	'gamma-glutamylmethionine; Peptide; Gamma-glutamyl Amino Acid'	0.011059	0.077672	0.089168	1.1046	1.0155	1.0555	0.97785
3	'3-methylglutarylcarnitine (2); Amino Acid; Lysine Metabolism'	0.011063	-0.15028	-0.38393	0.98918	1.3731	0.9342	1.0845
2	'cholesterol; Lipid; Sterol'	0.011147	-0.080536	-0.058101	1.0016	1.0597	0.93288	1.0134
1	'X - 11850; ; '	0.011334	0.82507	0.13407	3.4406	3.3065	1.7645	0.93941
2	'X - 24522; ; '	0.011336	-0.18157	-0.23892	0.91099	1.1499	0.84387	1.0254
2	'3,7-dimethylurate; Xenobiotics; Xanthine Metabolism'	0.011371	-0.2579	-0.41216	1.0728	1.485	0.80557	1.0635
3	'N-stearoyl-sphinganine (d18:0/18:0)*; Lipid; Sphingolipid Metabolism'	0.011391	0.25132	0.4415	1.7362	1.2947	1.2699	1.0186
4	'pentadecanoate (15:0); Lipid; Long Chain Fatty Acid'	0.011468	0.10099	0.12502	1.2209	1.0959	1.1151	1.0141
3	'1-stearoyl-2-docosapentaenoyl-GPC (18:0/22:5n6)*; Lipid; Phospholipid Metabolism'	0.011473	0.15731	0.15776	1.27	1.1122	1.1684	1.0111
2	'S-adenosylhomocysteine (SAH); Amino Acid; Methionine, Cysteine, SAM and Taurine Metabolism'	0.011542	-0.12996	-0.13638	0.94154	1.0779	0.8981	1.0281
1	'isovalerylglycine; Amino Acid; Leucine, Isoleucine and Valine Metabolism'	0.011545	0.13184	0.13567	1.3581	1.2224	1.1864	1.0546
1	'2-hydroxysebacate; Lipid; Fatty Acid, Dicarboxylate'	0.011553	0.17652	0.049575	1.276	1.2265	1.2036	1.0271
4	'X - 21364; ; '	0.011569	0.16366	0.1342	1.2044	1.0702	1.147	0.98331
2	'gamma-glutamyl-epsilon-lysine; Peptide; Gamma-glutamyl Amino Acid'	0.011571	-0.06712	-0.13355	0.90237	1.0359	0.92388	0.991
3	'stearidonate (18:4n3); Lipid; Polyunsaturated Fatty Acid (n3 and n6)'	0.011611	-0.20567	-0.23099	0.99075	1.2217	0.81006	1.0157
1	'gamma-glutamyl-alpha-lysine; ; '	0.011671	0.053798	0.06806	1.0762	1.0082	1.0515	0.99774
1	'androstenediol (3alpha, 17alpha) monosulfate (3); Lipid; Steroid'	0.01171	-0.18487	-0.22449	0.95227	1.1768	0.79327	0.97814
4	'myristoleoylcarnitine (C14:1)*; Lipid; Fatty Acid Metabolism(Acyl Carnitine)'	0.011718	-0.18605	-0.077639	1.0698	1.1475	0.83015	1.0162
1	'1-stearoyl-2-arachidonoyl-GPI (18:0/20:4); Lipid; Phospholipid Metabolism'	0.011791	-0.080593	-0.056497	0.97728	1.0338	0.93261	1.0132
1	'1-dihomo-linolenoyl-GPC (20:3n3 or 6)*; Lipid; Lysolipid'	0.011799	-0.07593	-0.1008	1.0115	1.1123	0.96444	1.0404
4	'hypoxanthine; Nucleotide; Purine Metabolism, (Hypo)Xanthine/Inosine containing'	0.011862	0.1789	0.16718	1.2986	1.1314	1.1957	1.0168
3	'myristoleoylcarnitine (C14:1)*; Lipid; Fatty Acid Metabolism(Acyl Carnitine)'	0.011873	0.17867	0.23894	1.3736	1.1346	1.1831	1.0044
3	'1-linoleoyl-2-linolenoyl-GPC (18:2/18:3)*; Lipid; Phospholipid Metabolism'	0.011898	-0.18595	-0.22738	0.96935	1.1967	0.81754	1.0035
1	'X - 13729; ; '	0.011964	0.22287	0.18085	1.4052	1.2244	1.28	1.0572
2	'1-(1-enyl-palmitoyl)-2-oleoyl-GPE (P-16:0/18:1)*; Lipid; Plasmalogen'	0.012011	0.1289	0.13393	1.1772	1.0433	1.1181	0.98919
1	'aconitate [cis or trans]; Energy; TCA Cycle'	0.012057	0.074805	0.050468	1.0922	1.0417	1.0869	1.0121
1	'X - 16580; ; '	0.012105	0.088211	0.13144	1.2491	1.1177	1.0984	1.0102
4	'2-piperidinone; Xenobiotics; Food Component/Plant'	0.01211	0.24055	0.37227	1.9198	1.5476	1.1967	0.95613
3	'1-arachidonoyl-GPC (20:4n6)*; Lipid; Lysolipid'	0.012114	0.13787	0.13438	1.204	1.0697	1.1492	1.0113
4	'X - 17357; ; '	0.012121	0.12927	0.1804	1.2178	1.0374	1.1184	0.98912
3	'sphingomyelin (d18:1/14:0, d16:1/16:0)*; Lipid; Sphingolipid Metabolism'	0.012181	0.075183	0.066299	1.109	1.0427	1.0967	1.0215
4	'1-palmitoleoyl-2-eicosapentaenoyl-GPC (16:1/20:5)*; Lipid; Phospholipid Metabolism'	0.012227	-0.20121	-0.32818	1.0224	1.3506	0.8302	1.0314
3	'2-palmitoyl-GPC (16:0)*; Lipid; Lysolipid'	0.01224	0.20368	0.13652	1.2007	1.0642	1.2151	1.0114
4	'3-formylindole; Xenobiotics; Food Component/Plant'	0.012247	-0.056664	-0.10164	0.96276	1.0644	0.95309	1.0098
1	'taurolithocholate 3-sulfate; Lipid; Secondary Bile Acid Metabolism'	0.012251	0.29332	0.27619	1.6115	1.3353	1.3352	1.0419
1	'N-acetylglutamate; Amino Acid; Glutamate Metabolism'	0.012288	0.089594	0.11599	1.1791	1.0631	1.0817	0.99213
1	'beta-hydroxyisovalerate; Amino Acid; Leucine, Isoleucine and Valine Metabolism'	0.012348	0.09935	0.12629	1.1822	1.0559	1.0746	0.9753
4	'alliin; Xenobiotics; Food Component/Plant'	0.012463	-0.3944	-0.55539	1.2434	1.7988	0.58883	0.98323
4	'sphinganine; Lipid; Sphingolipid Metabolism'	0.012505	0.15757	0.23407	1.5001	1.266	1.1539	0.99628
3	'1-stearoyl-2-adrenoyl-GPE (18:0/22:4)*; Lipid; Phospholipid Metabolism'	0.012523	0.21239	0.19888	1.4706	1.2717	1.1839	0.9715
4	'1-margaroyl-2-arachidonoyl-GPC (17:0/20:4)*; Lipid; Phospholipid Metabolism'	0.01256	-0.08632	-0.077412	0.96986	1.0473	0.92306	1.0094
2	'999946621'	0.012623	0.10693	0.25796	1.4114	1.1534	1.1013	0.99438
4	'3-hydroxystachydrine*; Xenobiotics; Food Component/Plant'	0.012663	-0.40523	-0.9222	2.1873	3.1095	0.58651	0.99174
3	'1-methylhistidine; Amino Acid; Histidine Metabolism'	0.012665	0.15885	0.11266	1.2048	1.0921	1.1987	1.0399
3	'adipoylcarnitine (C6-DC); Lipid; Fatty Acid Metabolism(Acyl Carnitine)'	0.012667	0.20022	0.4678	1.6552	1.1874	1.226	1.0257
3	'N-acetyl-2-aminooctanoate*; Lipid; Fatty Acid, Amino'	0.012734	0.12571	0.20047	1.3893	1.1889	1.159	1.0333
2	'androstenediol (3beta,17beta) disulfate (1); Lipid; Steroid'	0.012767	-0.18158	-0.3689	0.921	1.2899	0.82463	1.0062
3	'glucuronide of piperine metabolite C17H21NO3 (4)*; Xenobiotics; Food Component/Plant'	0.012797	0.37966	0.48203	1.8002	1.3182	1.3354	0.95571
2	'3,5-dichloro-2,6-dihydroxybenzoic acid; ; '	0.012959	-0.052724	-0.16069	0.91443	1.0751	0.94649	0.99921
2	'vanillactate; ; '	0.013014	-0.034075	-0.2119	0.93373	1.1456	0.98616	1.0202
2	'2-linoleoyl-GPE (18:2)*; Lipid; Lysolipid'	0.013069	0.17888	0.12846	1.2468	1.1184	1.1978	1.0189
2	'isobutyrylcarnitine (C4); Amino Acid; Leucine, Isoleucine and Valine Metabolism'	0.013104	-0.14281	-0.21766	0.95914	1.1768	0.86994	1.0128
4	'laurylcarnitine (C12); Lipid; Fatty Acid Metabolism(Acyl Carnitine)'	0.013115	-0.10533	-0.068533	1.0578	1.1263	0.89542	1.0008
3	'3-carboxy-4-methyl-5-propyl-2-furanpropanoate (CMPF); Lipid; Fatty Acid, Dicarboxylate'	0.013121	-0.32919	-0.66963	0.9202	1.5898	0.6052	0.93439
2	'glycosyl ceramide (d18:2/24:1, d18:1/24:2)*; Lipid; Ceramides'	0.013219	0.11165	0.117	1.1603	1.0433	1.1022	0.99057
4	'2-arachidonoyl-GPE (20:4)*; Lipid; Lysolipid'	0.013233	0.17177	0.16353	1.2656	1.102	1.1978	1.026
1	'2-ketocaprylate; Amino Acid; Leucine, Isoleucine and Valine Metabolism'	0.013257	0.10022	0.039969	1.2012	1.1612	1.0989	0.9987
4	'16a-hydroxy DHEA 3-sulfate; Lipid; Steroid'	0.013257	0.15292	0.18918	1.4338	1.2446	1.0999	0.94702
4	'beta-alanine; Nucleotide; Pyrimidine Metabolism, Uracil containing'	0.013318	0.077866	0.091274	1.1326	1.0414	1.0806	1.0027
2	'6-bromotryptophan; Amino Acid; Tryptophan Metabolism'	0.013402	-0.095534	-0.098121	0.94024	1.0384	0.90863	1.0042
1	'X - 12822; ; '	0.013403	0.092785	0.17622	1.2944	1.1182	1.0702	0.97739
1	'tryptophan betaine; Amino Acid; Tryptophan Metabolism'	0.013425	-0.29572	-0.28053	1.1791	1.4596	0.75047	1.0462
3	'X - 11843; ; '	0.013474	-0.62232	-0.91389	1.8773	2.7912	0.42064	1.043
1	'5alpha-pregnan-3beta,20alpha-diol disulfate; Lipid; Steroid'	0.013605	-0.18502	-1.3828	1.6953	3.0781	0.78705	0.97208
1	'sphingomyelin (d18:1/20:2, d18:2/20:1, d16:1/22:2)*; Lipid; Sphingolipid Metabolism'	0.013708	-0.10477	-0.10125	0.97325	1.0745	0.92134	1.0261
2	'arabonate/xylonate; Carbohydrate; Pentose Metabolism'	0.013756	-0.087023	-0.11667	0.95567	1.0723	0.92133	1.0084
3	'linoleoylcholine*; Lipid; Fatty Acid Metabolism (Acyl Choline)'	0.013772	-0.22206	-0.31071	0.97683	1.2875	0.79886	1.0209
2	'thioproline; Amino Acid; Tryptophan Metabolism'	0.013884	-0.06536	-0.086219	0.94912	1.0353	0.94754	1.0129
4	'docosadioate (C22-DC); Lipid; Fatty Acid, Dicarboxylate'	0.014067	-0.17716	-0.17388	1.0193	1.1932	0.821	0.99816
2	'aspartate; Amino Acid; Alanine and Aspartate Metabolism'	0.014069	-0.11104	-0.050905	1.0228	1.0737	0.89783	1.0089
2	'sarcosine; Amino Acid; Glycine, Serine and Threonine Metabolism'	0.014153	-0.14601	-0.15366	0.89222	1.0459	0.85439	1.0004
1	'3-methyl catechol sulfate (1); Xenobiotics; Benzoate Metabolism'	0.014181	0.53099	0.46749	2.4013	1.9338	1.5789	1.0479
3	'X - 13835; ; '	0.014185	0.33089	0.22882	1.5225	1.2937	1.3415	1.0106
2	'myo-inositol; Lipid; Inositol Metabolism'	0.014191	-0.07641	-0.12299	0.94881	1.0718	0.93496	1.0114
3	'tartronate (hydroxymalonate); Xenobiotics; Bacterial/Fungal'	0.014286	-0.14471	-0.11674	0.89693	1.0137	0.85118	0.99589
4	'1-(1-enyl-stearoyl)-2-dihomo-linolenoyl-GPE (P-18:0/20:3)*; Lipid; Plasmalogen'	0.014325	0.13499	0.18055	1.3308	1.1503	1.1803	1.0453
1	'3-hydroxyhexanoate; Lipid; Fatty Acid, Monohydroxy'	0.014333	0.080495	0.17298	1.2624	1.0894	1.0825	1.002
4	'1-palmitoylglycerol (16:0); Lipid; Monoacylglycerol'	0.014349	0.18269	-0.073089	1.4257	1.4988	1.1621	0.97937
3	'myristoyl-linoleoyl-glycerol (14:0/18:2) [1]*; Lipid; Diacylglycerol'	0.014423	0.26597	0.61201	2.0624	1.4504	1.2824	1.0164
2	'3-ureidopropionate; Nucleotide; Pyrimidine Metabolism, Uracil containing'	0.014462	-0.10188	-0.18348	0.93106	1.1145	0.91025	1.0121
4	'9,10-DiHOME; Lipid; Fatty Acid, Dihydroxy'	0.014508	-0.1327	-0.13825	0.98754	1.1258	0.85165	0.98435
2	'1-methyl-4-imidazoleacetate; Amino Acid; Histidine Metabolism'	0.01451	-0.085378	-0.10683	0.97605	1.0829	0.93836	1.0237
2	'1-margaroyl-2-docosahexaenoyl-GPC (17:0/22:6)*; Lipid; Phospholipid Metabolism'	0.014522	-0.14986	-0.20266	0.89312	1.0958	0.8214	0.97126
4	'dimethylarginine (SDMA + ADMA); Amino Acid; Urea cycle; Arginine and Proline Metabolism'	0.014635	-0.053676	-0.033998	0.98918	1.0232	0.95898	1.0127
3	'sphingomyelin (d18:1/17:0, d17:1/18:0, d19:1/16:0); Lipid; Sphingolipid Metabolism'	0.014662	0.073388	0.069282	1.1069	1.0376	1.0824	1.009
2	'docosapentaenoate (n3 DPA; 22:5n3); Lipid; Polyunsaturated Fatty Acid (n3 and n6)'	0.014681	-0.13387	-0.20657	0.97084	1.1774	0.87274	1.0066
2	'6-hydroxyindole sulfate; Xenobiotics; Chemical'	0.014785	-0.16024	-0.17913	0.95584	1.135	0.8806	1.0408
4	'X - 11470; ; '	0.014832	-0.075638	-0.16439	0.96415	1.1285	0.95506	1.0307
4	'X - 11308; ; '	0.014887	0.20033	0.19139	1.2402	1.0488	1.152	0.95166
4	'pyridoxate; Cofactors and Vitamins; Vitamin B6 Metabolism'	0.014896	-0.15628	0.099549	1.8506	1.751	0.87889	1.0352
4	'glycocholenate sulfate*; Lipid; Secondary Bile Acid Metabolism'	0.015014	0.14172	0.15123	1.236	1.0848	1.1395	0.9978
3	'ceramide (d16:1/24:1, d18:1/22:1)*; Lipid; Ceramides'	0.015081	0.19914	0.17614	1.2651	1.089	1.2339	1.0348
2	'999954877'	0.015175	-0.14479	-0.13116	0.968	1.0992	0.84844	0.99323
4	'undecenoylcarnitine (C11:1); Lipid; Fatty Acid Metabolism (Acyl Carnitine, Monounsaturated)'	0.015177	-0.10319	-0.11787	0.97212	1.09	0.9272	1.0304
1	'gamma-glutamylglutamine; Peptide; Gamma-glutamyl Amino Acid'	0.015276	0.063832	0.095726	1.1043	1.0086	1.0567	0.99282
4	'16-hydroxypalmitate; Lipid; Fatty Acid, Monohydroxy'	0.015416	0.12892	0.060375	1.2076	1.1472	1.1399	1.011
1	'X - 24307; ; '	0.015452	-0.058408	-0.14933	1.0183	1.1676	0.9694	1.0278
3	'hexanoylcarnitine (C6); Lipid; Fatty Acid Metabolism(Acyl Carnitine)'	0.01546	0.096589	0.32187	1.4249	1.103	1.0683	0.97173
4	'1-oleoyl-2-linoleoyl-GPE (18:1/18:2)*; Lipid; Phospholipid Metabolism'	0.015492	0.21876	0.22227	1.3711	1.1488	1.2226	1.0039
3	'phosphate; Energy; Oxidative Phosphorylation'	0.015664	-0.044994	-0.076885	0.94923	1.0261	0.95917	1.0042
3	'1-palmityl-GPC (O-16:0); Lipid; Lyso-phospho-ether'	0.015743	0.12291	0.12063	1.1971	1.0765	1.1181	0.99521
2	'biliverdin; Cofactors and Vitamins; Hemoglobin and Porphyrin Metabolism'	0.015747	-0.10673	-0.13398	0.97969	1.1137	0.89544	1.0022
1	'X - 24812; ; '	0.015822	0.12052	0.012175	1.265	1.2529	1.1185	0.99802
3	'1-carboxyethylvaline; Amino Acid; Leucine, Isoleucine and Valine Metabolism'	0.015912	0.20699	0.045172	1.2106	1.1655	1.1996	0.99257
4	'5,6-dihydrouridine; Nucleotide; Pyrimidine Metabolism, Uracil containing'	0.015924	0.054564	0.089882	1.1399	1.05	1.0739	1.0193
1	'1-margaroyl-GPE (17:0)*; Lipid; Lysolipid'	0.015926	0.14306	0.24165	1.372	1.1303	1.1624	1.0193
2	'1-(1-enyl-palmitoyl)-2-palmitoyl-GPC (P-16:0/16:0)*; Lipid; Plasmalogen'	0.015942	0.10309	0.079687	1.1098	1.0302	1.1042	1.0011
2	'behenoyl sphingomyelin (d18:1/22:0)*; Lipid; Sphingolipid Metabolism'	0.015976	-0.036486	-0.07493	0.94945	1.0244	0.96908	1.0056
2	'1-palmitoleoyl-2-linolenoyl-GPC (16:1/18:3)*; Lipid; Phospholipid Metabolism'	0.016167	0.1727	0.21481	1.3482	1.1334	1.1968	1.0242
2	'1-oleoyl-GPE (18:1); Lipid; Lysolipid'	0.016201	0.11623	0.11724	1.2147	1.0974	1.1373	1.0211
4	'alpha-hydroxyisocaproate; Amino Acid; Leucine, Isoleucine and Valine Metabolism'	0.016249	0.15311	0.097318	1.1578	1.0605	1.1414	0.98831
3	'1-docosapentaenoyl-GPC (22:5n6)*; Lipid; Lysolipid'	0.01629	0.19612	0.14244	1.2779	1.1355	1.2194	1.0233
3	'1-palmitoyl-GPI (16:0); Lipid; Lysolipid'	0.016464	-0.18052	-0.16248	1.0755	1.238	0.8328	1.0133
4	'2-aminoheptanoate; Lipid; Fatty Acid, Amino'	0.01649	0.09311	0.10871	1.1755	1.0668	1.0612	0.96805
4	'pyroglutamylvaline; Peptide; Dipeptide'	0.016507	0.080156	0.082707	1.1566	1.0739	1.0731	0.99298
4	'lactosyl-N-palmitoyl-sphingosine (d18:1/16:0); Lipid; Sphingolipid Metabolism'	0.016623	-0.051552	-0.060642	0.97482	1.0355	0.96488	1.0164
2	'myristate (14:0); Lipid; Long Chain Fatty Acid'	0.0167	0.19902	0.16408	1.317	1.1529	1.2107	1.0117
2	'X - 21467; ; '	0.01673	-0.16252	-0.2348	0.99152	1.2263	0.85156	1.0141
1	'p-cresol glucuronide*; Amino Acid; Phenylalanine and Tyrosine Metabolism'	0.016736	0.47514	0.45544	2.2071	1.7517	1.5164	1.0412
2	'4-hydroxyphenylacetylglutamine; ; '	0.016882	-0.17407	-0.31644	0.98156	1.298	0.83041	1.0045
2	'pro-hydroxy-pro; Amino Acid; Urea cycle; Arginine and Proline Metabolism'	0.016896	-0.078883	-0.11593	0.98577	1.1017	0.94561	1.0245
1	'quinate; Xenobiotics; Food Component/Plant'	0.016901	0.52142	0.31434	1.7665	1.4521	1.6047	1.0833
3	'1-palmitoylglycerol (16:0); Lipid; Monoacylglycerol'	0.016945	0.2479	0.95998	2.4202	1.4602	1.2295	0.98157
4	'adenine; Nucleotide; Purine Metabolism, Adenine containing'	0.01695	0.071691	0.21187	1.3001	1.0882	1.0994	1.0277
4	'octadecenedioate (C18:1-DC); Lipid; Fatty Acid, Dicarboxylate'	0.017095	-0.13924	-0.17459	0.98474	1.1593	0.87834	1.0176
2	'5-oxoproline; Amino Acid; Glutathione Metabolism'	0.017171	-0.064997	-0.077037	0.9564	1.0334	0.93979	1.0048
3	'sulfate of piperine metabolite C16H19NO3 (3)*; Xenobiotics; Food Component/Plant'	0.017281	0.40538	0.37011	1.6491	1.279	1.4017	0.99636
4	'stachydrine; Xenobiotics; Food Component/Plant'	0.017429	-0.37888	-0.3738	1.4266	1.8004	0.64287	1.0217
4	'branched-chain, straight-chain, or cyclopropyl 10:1 fatty acid (1)*; ; '	0.017507	-0.12386	-0.15993	1.118	1.278	0.91224	1.0361
2	'ceramide (d18:2/24:1, d18:1/24:2)*; Lipid; Ceramides'	0.017554	-0.097082	-0.10804	0.93631	1.0443	0.91301	1.0101
1	'indoleacetylglutamine; Amino Acid; Tryptophan Metabolism'	0.017555	0.19149	0.21379	1.5017	1.2879	1.2022	1.0107
2	'X - 13431; ; '	0.017566	-0.18734	-0.24014	1.0153	1.2555	0.83863	1.026
2	'caprylate (8:0); Lipid; Medium Chain Fatty Acid'	0.017615	0.093372	0.043318	1.2212	1.1779	1.0957	1.0023
4	'2-linoleoyl-GPE (18:2)*; Lipid; Lysolipid'	0.017632	0.14948	0.13297	1.2496	1.1167	1.1686	1.0191
2	'999946517'	0.017731	-0.092167	-0.16357	0.98241	1.146	0.90131	0.99348
3	'C-glycosyltryptophan; Amino Acid; Tryptophan Metabolism'	0.01775	-0.065246	-0.105	0.94468	1.0497	0.9478	1.013
2	'X - 21834; ; '	0.017811	-0.3241	-0.41341	1.0296	1.4431	0.66866	0.99276
2	'lactosyl-N-palmitoyl-sphingosine (d18:1/16:0); Lipid; Sphingolipid Metabolism'	0.017826	0.071484	0.072018	1.1013	1.0292	1.0819	1.0105
1	'alpha-ketoglutarate; Energy; TCA Cycle'	0.017866	0.077457	0.087876	1.1756	1.0877	1.0781	1.0007
2	'glycerol; Lipid; Glycerolipid Metabolism'	0.017885	0.11822	0.10455	1.187	1.0824	1.0984	0.98016
1	'eicosenoate (20:1); Lipid; Long Chain Fatty Acid'	0.017902	0.11664	0.11924	1.2725	1.1533	1.1164	0.99976
4	'X - 17328; ; '	0.01798	-0.31144	-1.6925	1.7178	3.4103	0.6919	1.0033
3	'thioproline; Amino Acid; Tryptophan Metabolism'	0.018086	0.084301	0.07207	1.1014	1.0293	1.0879	1.0036
1	'vanillylmandelate (VMA); Amino Acid; Phenylalanine and Tyrosine Metabolism'	0.018129	0.035064	0.10107	1.1542	1.0532	1.052	1.0169
3	'1-stearoyl-GPC (18:0); Lipid; Lysolipid'	0.018388	0.10052	0.067235	1.083	1.0157	1.1096	1.0091
1	'phenol sulfate; Amino Acid; Phenylalanine and Tyrosine Metabolism'	0.018396	0.19408	0.13354	1.4686	1.335	1.1934	0.99933
1	'pregnenediol sulfate (C21H34O5S)*; Lipid; Steroid'	0.01843	-0.19452	-0.17296	0.98438	1.1573	0.79715	0.99168
3	'eicosapentaenoate (EPA; 20:5n3); Lipid; Polyunsaturated Fatty Acid (n3 and n6)'	0.018539	-0.27991	-0.17097	1.1612	1.3322	0.7123	0.99221
4	'1-oleoyl-2-arachidonoyl-GPE (18:1/20:4)*; ; '	0.018582	0.098204	0.14736	1.2445	1.0971	1.0994	1.0011
3	'N-acetyl-1-methylhistidine*; Amino Acid; Histidine Metabolism'	0.018615	0.19629	0.30352	1.5405	1.237	1.1967	1.0004
1	'X - 23678; ; '	0.018628	0.17173	0.12864	1.2164	1.0878	1.1546	0.98284
1	'succinimide; Xenobiotics; Chemical'	0.018721	0.096269	0.091578	1.1815	1.0899	1.0739	0.97758
1	'oleoylcholine; Lipid; Phospholipid Metabolism'	0.018763	0.19145	0.28446	1.5995	1.3151	1.1981	1.0066
3	'N,N,N-trimethyl-5-aminovalerate; Amino Acid; Lysine Metabolism'	0.018835	-0.16667	-0.11602	0.97686	1.0929	0.84357	1.0102
1	'carboxyethyl-GABA; Amino Acid; Glutamate Metabolism'	0.018846	0.07245	0.071644	1.1044	1.0328	1.0734	1.0009
2	'1-stearoyl-2-docosapentaenoyl-GPE (18:0/22:5n3)*; Lipid; Phospholipid Metabolism'	0.018933	-0.18214	-0.21604	0.94589	1.1619	0.83238	1.0145
4	'N-formylphenylalanine; Amino Acid; Phenylalanine and Tyrosine Metabolism'	0.018962	-0.10264	-0.074096	0.98562	1.0597	0.89699	0.99963
1	'taurocholenate sulfate*; Lipid; Secondary Bile Acid Metabolism'	0.018969	0.12987	0.092064	1.2873	1.1953	1.1358	1.0059
3	'N-oleoyltaurine; Lipid; Endocannabinoid'	0.019038	-0.1331	-0.23616	0.95157	1.1877	0.88777	1.0209
1	'2-hydroxyhippurate (salicylurate); Xenobiotics; Benzoate Metabolism'	0.019106	0.14418	5.1477	13.2544	8.1068	1.1969	1.0527
4	'3-hydroxyhippurate; Xenobiotics; Benzoate Metabolism'	0.01922	-0.30675	-0.44287	1.3615	1.8044	0.73648	1.0432
4	'glycohyocholate; Lipid; Secondary Bile Acid Metabolism'	0.019425	-0.28164	-0.20643	1.1404	1.3468	0.67967	0.96131
4	'glutarylcarnitine (C5-DC); Amino Acid; Lysine Metabolism'	0.019431	-0.093888	-0.078975	1.014	1.093	0.91455	1.0084
4	'X - 11849; ; '	0.019527	-0.30685	-0.56377	1.1302	1.694	0.6826	0.98945
3	'sphinganine-1-phosphate; Lipid; Sphingolipid Metabolism'	0.019592	-0.067565	-0.13263	0.93903	1.0717	0.94643	1.014
1	'sphingomyelin (d18:1/17:0, d17:1/18:0, d19:1/16:0); Lipid; Sphingolipid Metabolism'	0.019651	0.055394	0.073398	1.1088	1.0354	1.064	1.0086
2	'tridecenedioate (C13:1-DC)*; Lipid; Fatty Acid, Dicarboxylate'	0.019653	-0.18644	-0.15547	0.98277	1.1382	0.86526	1.0517
2	'999946443'	0.019663	-0.22482	-0.22687	0.96655	1.1934	0.77065	0.99547
1	'X - 13835; ; '	0.019685	0.32751	0.22148	1.5089	1.2874	1.329	1.0015
3	'phosphatidylcholine (18:0/20:5, 16:0/22:5n6)*; Lipid; Phospholipid Metabolism'	0.019688	-0.20168	-0.24309	0.9349	1.178	0.80728	1.009
1	'1-methyl-5-imidazoleacetate; Amino Acid; Histidine Metabolism'	0.0197	0.25969	0.24726	1.5575	1.3103	1.2632	1.0036
4	'(S)-a-amino-omega-caprolactam; Xenobiotics; Food Component/Plant'	0.020168	0.065288	0.05806	1.104	1.0459	1.0775	1.0122
4	'theophylline; Xenobiotics; Xanthine Metabolism'	0.020313	0.23459	0.17565	1.3851	1.2094	1.2473	1.0127
4	'glutarate (C5-DC); Amino Acid; Lysine Metabolism'	0.020416	0.16312	0.32963	1.5635	1.2339	1.1094	0.94624
4	'linoleate (18:2n6); Lipid; Polyunsaturated Fatty Acid (n3 and n6)'	0.020449	0.10336	0.12886	1.2044	1.0756	1.0955	0.9921
2	'bilirubin (Z,Z); Cofactors and Vitamins; Hemoglobin and Porphyrin Metabolism'	0.020477	-0.1098	-0.065826	0.98587	1.0517	0.89095	1.0007
4	'cytidine; Nucleotide; Pyrimidine Metabolism, Cytidine containing'	0.020502	0.23372	0.1968	1.4448	1.2479	1.2292	0.99551
4	'1-palmitoleoyl-2-linolenoyl-GPC (16:1/18:3)*; Lipid; Phospholipid Metabolism'	0.020538	0.10046	0.11206	1.2481	1.1361	1.1196	1.0192
2	'sphingomyelin (d18:2/18:1)*; Lipid; Sphingolipid Metabolism'	0.020579	0.082791	0.0758	1.1259	1.0501	1.0879	1.0051
2	'3-indoxyl sulfate; Amino Acid; Tryptophan Metabolism'	0.020593	-0.10213	-0.15337	0.93462	1.088	0.93187	1.034
2	'N4-acetylcytidine; Nucleotide; Pyrimidine Metabolism, Cytidine containing'	0.020624	-0.1254	-0.18185	0.99778	1.1796	0.92472	1.0501
3	'N-acetylaspartate (NAA); Amino Acid; Alanine and Aspartate Metabolism'	0.020755	-0.055911	-0.073004	0.9472	1.0202	0.95012	1.006
1	'glycocholate; Lipid; Primary Bile Acid Metabolism'	0.020778	-0.14693	0.67201	2.3519	1.6798	0.81748	0.96442
4	'1-arachidonoyl-GPE (20:4n6)*; Lipid; Lysolipid'	0.02082	0.092724	0.079152	1.1241	1.0449	1.1119	1.0192
4	'argininate*; Amino Acid; Urea cycle; Arginine and Proline Metabolism'	0.020879	0.16685	0.16899	1.3155	1.1465	1.155	0.98813
1	'1-(1-enyl-stearoyl)-2-oleoyl-GPE (P-18:0/18:1); Lipid; Plasmalogen'	0.020898	0.13277	0.15865	1.2704	1.1117	1.1478	1.015
1	'X - 23739; ; '	0.020902	0.067289	0.071136	1.1089	1.0378	1.064	0.99666
2	'androstenediol (3beta,17beta) disulfate (2); Lipid; Steroid'	0.020916	-0.15366	-0.16073	0.89434	1.0551	0.83777	0.99143
1	'octadecenedioate (C18:1-DC); Lipid; Fatty Acid, Dicarboxylate'	0.020948	0.13467	0.17169	1.3103	1.1386	1.1365	1.0018
3	'ceramide (d18:1/20:0, d16:1/22:0, d20:1/18:0)*; Lipid; Ceramides'	0.020998	0.13188	0.11377	1.157	1.0433	1.1335	1.0016
4	'5alpha-androstan-3beta,17alpha-diol disulfate; Lipid; Steroid'	0.021068	-0.25442	-0.49175	1.1619	1.6536	0.79173	1.0461
2	'1-palmitoyl-2-linoleoyl-GPE (16:0/18:2); Lipid; Phospholipid Metabolism'	0.021151	0.23014	0.11972	1.2956	1.1759	1.2329	1.0027
3	'sphingomyelin (d18:2/14:0, d18:1/14:1)*; Lipid; Sphingolipid Metabolism'	0.021317	-0.10107	-0.1521	0.9614	1.1135	0.93252	1.0336
3	'bilirubin (E,E)*; Cofactors and Vitamins; Hemoglobin and Porphyrin Metabolism'	0.0215	0.23306	0.16005	1.343	1.183	1.2467	1.0136
2	'ascorbic acid 3-sulfate*; Cofactors and Vitamins; Ascorbate and Aldarate Metabolism'	0.021598	-0.08396	-0.094054	0.94579	1.0398	0.93423	1.0182
1	'guaiacol sulfate; Xenobiotics; Benzoate Metabolism'	0.021631	0.17119	0.12889	1.4406	1.3117	1.1549	0.98367
3	'X - 24736; ; '	0.021669	-0.20108	-0.20739	0.94984	1.1572	0.78423	0.98531
3	'1-(1-enyl-stearoyl)-2-docosahexaenoyl-GPE (P-18:0/22:6)*; Lipid; Plasmalogen'	0.021748	-0.17543	-0.12321	0.9369	1.0601	0.81206	0.98748
1	'N-acetylalliin; Xenobiotics; Food Component/Plant'	0.021755	0.37256	0.4751	2.1783	1.7032	1.3575	0.9849
1	'N-acetylhistidine; Amino Acid; Histidine Metabolism'	0.021798	0.12309	0.10331	1.1848	1.0815	1.1357	1.0127
4	'X - 21470; ; '	0.021808	0.12048	0.55721	1.734	1.1768	1.0784	0.95793
1	'pyruvate; Carbohydrate; Glycolysis, Gluconeogenesis, and Pyruvate Metabolism'	0.021914	0.078258	0.048585	1.1314	1.0828	1.0968	1.0186
1	'S-methylmethionine; Amino Acid; Methionine, Cysteine, SAM and Taurine Metabolism'	0.021951	0.3695	0.37876	1.9285	1.5497	1.2852	0.91566
1	'deoxycarnitine; Lipid; Carnitine Metabolism'	0.021953	0.063831	0.066232	1.0867	1.0204	1.0544	0.99057
4	'inosine; Nucleotide; Purine Metabolism, (Hypo)Xanthine/Inosine containing'	0.021961	0.18614	-0.023595	1.6034	1.627	1.1873	1.0011
4	'gamma-glutamyltryptophan; Peptide; Gamma-glutamyl Amino Acid'	0.021971	0.08063	0.080094	1.1232	1.0431	1.0946	1.014
1	'X - 24522; ; '	0.021997	0.15706	0.21918	1.3458	1.1266	1.172	1.0149
1	'3-methylglutarylcarnitine (2); Amino Acid; Lysine Metabolism'	0.022085	0.19387	0.32946	1.6666	1.3371	1.258	1.0641
2	'1-(1-enyl-palmitoyl)-2-docosahexaenoyl-GPC (P-16:0/22:6)*; Lipid; Plasmalogen'	0.022268	-0.13265	-0.12336	0.91402	1.0374	0.86044	0.99309
1	'glucuronate; Carbohydrate; Aminosugar Metabolism'	0.022299	0.080897	0.087943	1.1592	1.0713	1.0815	1.0006
1	'4-hydroxyphenylacetylglutamine; ; '	0.022336	0.12041	0.029074	1.3142	1.2851	1.101	0.98062
1	'sphingomyelin (d18:1/22:2, d18:2/22:1, d16:1/24:2)*; Lipid; Sphingolipid Metabolism'	0.022354	-0.074143	-0.068092	0.97498	1.0431	0.94544	1.0196
2	'cyclo(pro-val); Peptide; Dipeptide'	0.022814	-0.15939	-0.19933	0.99201	1.1913	0.86668	1.0261
4	'palmitoyl-docosahexaenoyl-glycerol (16:0/22:6) [1]*; Lipid; Diacylglycerol'	0.022839	0.17392	0.19785	1.4874	1.2895	1.1538	0.97985
4	'beta-hydroxyisovalerate; Amino Acid; Leucine, Isoleucine and Valine Metabolism'	0.023066	0.090099	0.12761	1.1848	1.0572	1.0687	0.97857
2	'phenylalanyltryptophan; Peptide; Dipeptide'	0.023284	-0.071886	-0.10992	0.94999	1.0599	0.9308	1.0027
4	'hexanoylcarnitine (C6); Lipid; Fatty Acid Metabolism(Acyl Carnitine)'	0.02334	0.07347	0.2137	1.317	1.1033	1.0445	0.971
3	'tyrosine; Amino Acid; Phenylalanine and Tyrosine Metabolism'	0.023382	0.055414	0.068786	1.0911	1.0223	1.0557	1.0002
2	'N-palmitoyl-sphingosine (d18:1/16:0); Lipid; Sphingolipid Metabolism'	0.023409	-0.11121	-0.11524	0.98182	1.0971	0.92952	1.0407
2	'1-stearoyl-2-dihomo-linolenoyl-GPC (18:0/20:3n3 or 6)*; Lipid; Phospholipid Metabolism'	0.023844	-0.094102	-0.091657	0.96313	1.0548	0.93183	1.0259
2	'N-acetylglucosaminylasparagine; Carbohydrate; Aminosugar Metabolism'	0.023858	-0.13449	-0.18352	0.87463	1.0582	0.85167	0.98616
3	'methyl-4-hydroxybenzoate sulfate; Xenobiotics; Benzoate Metabolism'	0.023894	-0.59974	-1.1563	1.9522	3.1084	0.31875	0.91849
2	'pyridoxal; Cofactors and Vitamins; Vitamin B6 Metabolism'	0.023994	-0.03892	-0.7302	0.87981	1.61	0.9565	0.99542
1	'tartronate (hydroxymalonate); Xenobiotics; Bacterial/Fungal'	0.024169	0.10357	0.10027	1.1029	1.0026	1.0902	0.98663
1	'oleoyl-arachidonoyl-glycerol (18:1/20:4) [2]*; ; '	0.024282	-0.11235	-0.16265	1.0138	1.1764	0.90567	1.018
3	'sulfate of piperine metabolite C18H21NO3 (1)*; Xenobiotics; Food Component/Plant'	0.024369	0.28068	0.29285	1.4917	1.1989	1.226	0.94536
2	'2-hydroxypalmitate; Lipid; Fatty Acid, Monohydroxy'	0.02438	0.091833	0.059272	1.104	1.0447	1.0884	0.99659
3	'1-stearoyl-2-docosahexaenoyl-GPI (18:0/22:6)*; Lipid; Phospholipid Metabolism'	0.024427	-0.24192	-0.2293	1.0107	1.24	0.80028	1.0422
4	'N-acetyltryptophan; Amino Acid; Tryptophan Metabolism'	0.024479	0.083492	0.10991	1.1973	1.0874	1.0728	0.9893
2	'docosahexaenoate (DHA; 22:6n3); Lipid; Polyunsaturated Fatty Acid (n3 and n6)'	0.024737	-0.1327	-0.16891	0.97854	1.1475	0.86225	0.99496
1	'1-palmitoyl-2-oleoyl-GPI (16:0/18:1)*; Lipid; Phospholipid Metabolism'	0.024754	-0.08874	-0.12882	1.0284	1.1572	0.96461	1.0533
1	'linolenoylcarnitine (C18:3)*; Lipid; Fatty Acid Metabolism(Acyl Carnitine)'	0.024767	0.053101	0.11121	1.1901	1.0789	1.0476	0.99453
2	'linoleate (18:2n6); Lipid; Polyunsaturated Fatty Acid (n3 and n6)'	0.024968	0.11102	0.16215	1.2384	1.0763	1.1052	0.99415
2	'X - 19438; ; '	0.024979	-0.1061	-0.0080106	1.1195	1.1275	0.89965	1.0057
2	'beta-cryptoxanthin; Xenobiotics; Food Component/Plant'	0.025	0.21491	0.096471	1.3295	1.2331	1.1579	0.94296
4	'1-methylhistidine; Amino Acid; Histidine Metabolism'	0.025114	-0.10421	-0.093907	1.0075	1.1014	0.95234	1.0566
1	'eicosenedioate (C20:1-DC)*; Lipid; Fatty Acid, Dicarboxylate'	0.025164	-0.11152	-0.191	0.94264	1.1336	0.85766	0.96918
2	'lignoceroyl sphingomyelin (d18:1/24:0); Lipid; Sphingolipid Metabolism'	0.025185	-0.057845	-0.086191	0.95543	1.0416	0.94544	1.0033
2	'999946493'	0.025282	-0.12051	-0.14009	0.99676	1.1369	0.8705	0.99101
2	'5alpha-androstan-3beta,17beta-diol monosulfate (2); Lipid; Steroid'	0.025356	-0.20754	-0.3192	0.92122	1.2404	0.79052	0.99806
4	'cholate; Lipid; Primary Bile Acid Metabolism'	0.025405	0.58762	-0.12414	3.2169	3.3411	1.5275	0.93983
1	'margaroylcarnitine (C17)*; Lipid; Fatty Acid Metabolism(Acyl Carnitine)'	0.025576	0.10945	0.23299	1.3042	1.0712	1.1351	1.0256
4	'lysine; Amino Acid; Lysine Metabolism'	0.025683	0.04431	0.035112	1.0419	1.0068	1.0463	1.002
2	'pyruvate; Carbohydrate; Glycolysis, Gluconeogenesis, and Pyruvate Metabolism'	0.025723	-0.054486	0.0094797	1.095	1.0856	0.97337	1.0279
2	'N-palmitoylglycine; Lipid; Fatty Acid Metabolism(Acyl Glycine)'	0.025779	0.084319	0.074692	1.14	1.0653	1.0897	1.0054
1	'X - 24309; ; '	0.025809	-0.10817	-0.1255	1.0072	1.1327	0.92746	1.0356
2	'4-hydroxycoumarin; Xenobiotics; Drug'	0.025878	-0.29083	-0.38435	1.1844	1.5687	0.71649	1.0073
3	'glucuronide of piperine metabolite C17H21NO3 (3)*; Xenobiotics; Food Component/Plant'	0.025999	0.38742	0.26365	1.5618	1.2982	1.342	0.95454
2	'sphingomyelin (d18:1/20:0, d16:1/22:0)*; Lipid; Sphingolipid Metabolism'	0.02607	-0.040227	-0.061554	0.95822	1.0198	0.96326	1.0035
2	'vanillylmandelate (VMA); Amino Acid; Phenylalanine and Tyrosine Metabolism'	0.026088	-0.086534	-0.099862	0.96402	1.0639	0.93849	1.025
1	'retinol (Vitamin A); Cofactors and Vitamins; Vitamin A Metabolism'	0.02609	0.058291	0.07324	1.1024	1.0292	1.0764	1.0182
2	'cinnamoylglycine; Xenobiotics; Food Component/Plant'	0.026256	0.49986	0.35042	1.888	1.5376	1.5263	1.0264
3	'4-ethylcatechol sulfate; Xenobiotics; Benzoate Metabolism'	0.026336	-0.28834	-0.69323	1.1323	1.8255	0.79134	1.0797
4	'2-naphthol sulfate; Xenobiotics; Chemical'	0.026485	0.46887	0.55183	2.3331	1.7812	1.4148	0.94589
2	'arachidoylcarnitine (C20)*; Lipid; Fatty Acid Metabolism(Acyl Carnitine)'	0.026593	-0.14256	-0.12483	0.98813	1.113	0.8867	1.0293
1	'N-acetylglucosaminylasparagine; Carbohydrate; Aminosugar Metabolism'	0.026688	-0.072599	-0.12737	0.93308	1.0604	0.91159	0.98419
1	'behenoyl dihydrosphingomyelin (d18:0/22:0)*; Lipid; Sphingolipid Metabolism'	0.026873	-0.068894	-0.11064	1.0171	1.1277	0.94582	1.0147
2	'asparagine; Amino Acid; Alanine and Aspartate Metabolism'	0.026908	0.062572	0.045301	1.055	1.0097	1.0609	0.99836
4	'cerotoylcarnitine (C26)*; Lipid; Fatty Acid Metabolism(Acyl Carnitine)'	0.027013	-0.11969	-0.080598	0.98123	1.0618	0.89032	1.01
3	'indolepropionate; Amino Acid; Tryptophan Metabolism'	0.027063	-0.18788	-0.28719	1.0247	1.3119	0.79118	0.97906
4	'ethylmalonate; Amino Acid; Leucine, Isoleucine and Valine Metabolism'	0.027114	0.13122	0.17064	1.4616	1.2909	1.1666	1.0354
4	'isoursodeoxycholate; Lipid; Secondary Bile Acid Metabolism'	0.027363	0.57544	0.65261	2.6721	2.0195	1.4841	0.90862
1	'1-margaroyl-2-arachidonoyl-GPC (17:0/20:4)*; Lipid; Phospholipid Metabolism'	0.027435	0.07696	0.13229	1.1666	1.0343	1.0756	0.99859
2	'homocitrulline; Amino Acid; Urea cycle; Arginine and Proline Metabolism'	0.027578	-0.1967	-0.22691	1.0176	1.2445	0.84535	1.0421
4	'N-acetylglucosaminylasparagine; Carbohydrate; Aminosugar Metabolism'	0.027586	0.066074	0.11022	1.1557	1.0455	1.0364	0.97035
3	'palmitoleate (16:1n7); Lipid; Long Chain Fatty Acid'	0.027674	-0.25834	-0.12421	1.1836	1.3079	0.80235	1.0607
3	'quinate; Xenobiotics; Food Component/Plant'	0.027799	-0.25346	-0.47022	1.0198	1.49	0.86736	1.1208
3	'X - 21829; ; '	0.027964	0.20208	0.21743	1.4934	1.276	1.2099	1.0078
1	'homoarginine; Amino Acid; Urea cycle; Arginine and Proline Metabolism'	0.028041	-0.057237	-0.085573	0.92462	1.0102	0.89317	0.9504
1	'stearoylcarnitine (C18); Lipid; Fatty Acid Metabolism(Acyl Carnitine)'	0.02816	0.1007	0.11081	1.188	1.0772	1.1159	1.0152
3	'methionine sulfone; Amino Acid; Methionine, Cysteine, SAM and Taurine Metabolism'	0.028396	-0.12988	-0.17756	1.0148	1.1924	0.9032	1.0331
3	'trans-urocanate; Amino Acid; Histidine Metabolism'	0.028512	-0.111	-0.22617	0.95207	1.1782	0.90154	1.0125
3	'X - 16935; ; '	0.028618	0.20669	0.15561	1.2884	1.1328	1.1304	0.9237
2	'glycochenodeoxycholate glucuronide (1); Lipid; Primary Bile Acid Metabolism'	0.028678	-0.13306	-0.39947	1.1859	1.5854	0.8245	0.95756
2	'alpha-ketobutyrate; Amino Acid; Methionine, Cysteine, SAM and Taurine Metabolism'	0.028749	-0.17464	-0.14422	0.97946	1.1237	0.84136	1.016
2	'eugenol sulfate; Xenobiotics; Food Component/Plant'	0.02878	-0.26005	-1.8844	1.1207	3.0052	0.71697	0.97702
1	'X - 15503; ; '	0.029116	0.072146	0.081953	1.1659	1.084	1.0991	1.027
3	'N-acetylthreonine; Amino Acid; Glycine, Serine and Threonine Metabolism'	0.029144	0.086504	0.037074	1.0949	1.0579	1.0937	1.0072
4	'urea; Amino Acid; Urea cycle; Arginine and Proline Metabolism'	0.029217	-0.088097	-0.060198	0.99188	1.0521	0.93876	1.0269
4	'mannitol/sorbitol; Carbohydrate; Fructose, Mannose and Galactose Metabolism'	0.029494	0.13634	0.3549	3.2182	2.8633	1.1784	1.0421
3	'1-palmitoyl-2-adrenoyl-GPC (16:0/22:4)*; Lipid; Phospholipid Metabolism'	0.029519	0.10874	0.11254	1.1937	1.0812	1.1429	1.0342
3	'leucylphenylalanine/isoleucylphenylalanine; Peptide; Dipeptide'	0.029635	0.12204	0.34501	1.9746	1.6296	1.1218	0.99979
2	'999946360'	0.0297	-0.26923	-0.21088	0.98036	1.1912	0.7208	0.99004
4	'X - 21410; ; '	0.029933	0.26217	0.2295	1.4172	1.1877	1.2121	0.94992
2	'uridine; Nucleotide; Pyrimidine Metabolism, Uracil containing'	0.030023	-0.056092	-0.051853	0.9606	1.0125	0.94791	1.004
3	'3-methylglutaconate; Amino Acid; Leucine, Isoleucine and Valine Metabolism'	0.030143	-0.17923	-0.16062	1.0735	1.2342	0.86146	1.0407
1	'priority'	0.030222	0	-0.16059	2.7767	2.9373	3	3
2	'phosphate; Energy; Oxidative Phosphorylation'	0.030602	0.06046	0.13087	1.149	1.0181	1.0612	1.0007
1	'isobutyrylglycine; Amino Acid; Leucine, Isoleucine and Valine Metabolism'	0.030693	0.089911	0.086645	1.2064	1.1198	1.0992	1.0093
2	'carboxyethyl-GABA; Amino Acid; Glutamate Metabolism'	0.030871	-0.060632	-0.098658	0.94281	1.0415	0.94503	1.0057
1	'1-linoleoyl-GPI (18:2)*; Lipid; Lysolipid'	0.030891	-0.11474	-0.069055	1.0302	1.0992	0.89055	1.0053
2	'X - 10458; ; '	0.030969	-0.2423	-0.20286	1.0516	1.2545	0.81853	1.0608
2	'X - 24295; ; '	0.031221	-0.13558	0.00095692	1.1141	1.1132	0.86578	1.0014
3	'adrenoylcarnitine (C22:4)*; Lipid; Fatty Acid Metabolism(Acyl Carnitine)'	0.031293	0.12983	0.1547	1.3118	1.1571	1.1566	1.0268
4	'1-myristoyl-2-docosahexaenoyl-GPC (14:0/22:6)*; Lipid; Phospholipid Metabolism'	0.031317	-0.13956	-0.18816	0.96848	1.1566	0.88489	1.0244
3	'1-oleoyl-2-dihomo-linoleoyl-GPC (18:1/20:2)*; Lipid; Phospholipid Metabolism'	0.03132	-0.11888	-0.11779	0.92553	1.0433	0.87776	0.99665
1	'N-delta-acetylornithine; Amino Acid; Urea cycle; Arginine and Proline Metabolism'	0.031329	0.14766	0.075548	1.2892	1.2137	1.1439	0.99622
2	'X - 11880; ; '	0.031375	0.12488	0.1562	1.1863	1.0301	1.0939	0.96898
4	'octanoylcarnitine (C8); Lipid; Fatty Acid Metabolism(Acyl Carnitine)'	0.031425	-0.13488	-0.044563	1.1313	1.1758	0.85009	0.98497
3	'beta-alanine; Nucleotide; Pyrimidine Metabolism, Uracil containing'	0.031449	0.10733	0.063676	1.1078	1.0441	1.1102	1.0028
4	'isoleucylglycine; Peptide; Dipeptide'	0.031603	-0.069681	-0.14073	1.0797	1.2204	0.95033	1.02
2	'X - 12707; ; '	0.03194	-0.15442	-0.16296	0.97755	1.1405	0.86986	1.0243
1	'cholate; Lipid; Primary Bile Acid Metabolism'	0.031972	-0.18398	-0.98	2.4198	3.3998	0.78556	0.96954
2	'X - 21829; ; '	0.032044	-0.19488	-0.30001	0.99537	1.2954	0.82294	1.0178
2	'laurate (12:0); Lipid; Medium Chain Fatty Acid'	0.032096	0.097484	0.32792	1.5871	1.2592	1.1048	1.0073
3	'ceramide (d18:1/14:0, d16:1/16:0)*; Lipid; Ceramides'	0.032104	0.12774	0.10548	1.1754	1.0699	1.1633	1.0355
3	'3-methyl catechol sulfate (1); Xenobiotics; Benzoate Metabolism'	0.032173	0.41185	0.43071	2.3803	1.9496	1.4774	1.0656
2	'glucuronide of piperine metabolite C17H21NO3 (5)*; Xenobiotics; Food Component/Plant'	0.032471	-0.2595	-0.25402	1.0892	1.3432	0.71463	0.97413
1	'palmitoyl dihydrosphingomyelin (d18:0/16:0)*; Lipid; Sphingolipid Metabolism'	0.032494	0.072437	0.039605	1.0766	1.037	1.0777	1.0053
2	'indolepropionate; Amino Acid; Tryptophan Metabolism'	0.032494	0.12739	0.29688	1.5864	1.2895	1.0922	0.96481
4	'choline; Lipid; Phospholipid Metabolism'	0.032717	0.015432	0.052818	1.0744	1.0215	1.0208	1.0054
3	'1-palmitoyl-GPC (16:0); Lipid; Lysolipid'	0.033226	0.075319	0.058274	1.0772	1.0189	1.0813	1.0059
3	'1-methyl-4-imidazoleacetate; Amino Acid; Histidine Metabolism'	0.033446	-0.058482	-0.096747	0.98542	1.0822	0.96413	1.0226
4	'2-aminobutyrate; Amino Acid; Methionine, Cysteine, SAM and Taurine Metabolism'	0.033487	-0.03489	-0.090041	0.95962	1.0497	0.96766	1.0025
1	'gamma-glutamylcitrulline*; Peptide; Gamma-glutamyl Amino Acid'	0.033967	0.11244	0.12321	1.1795	1.0563	1.12	1.0076
1	'indolelactate; Amino Acid; Tryptophan Metabolism'	0.034134	0.098597	0.080908	1.1546	1.0737	1.1008	1.0022
3	'1-stearyl-GPC (O-18:0)*; Lipid; Lyso-phospho-ether'	0.034227	0.14594	0.15781	1.2065	1.0487	1.1285	0.98257
3	'X - 24243; ; '	0.034278	0.1224	0.070212	1.0977	1.0275	1.1133	0.99091
4	'3-hydroxysebacate; Lipid; Fatty Acid, Monohydroxy'	0.034293	0.27474	0.83326	2.2262	1.3929	1.2901	1.0154
2	'1-margaroyl-2-arachidonoyl-GPC (17:0/20:4)*; Lipid; Phospholipid Metabolism'	0.034472	-0.079458	-0.10785	0.93932	1.0472	0.92614	1.0056
4	'methionine sulfone; Amino Acid; Methionine, Cysteine, SAM and Taurine Metabolism'	0.034487	-0.11682	-0.1259	1.0665	1.1924	0.91938	1.0362
4	'X - 16397; ; '	0.034649	-0.079047	-0.066118	1.0238	1.0899	0.94229	1.0213
1	'pregnenolone sulfate; Lipid; Steroid'	0.034661	-0.19518	-0.15965	1.0437	1.2033	0.77582	0.971
2	'androstenediol (3beta,17beta) monosulfate (1); Lipid; Steroid'	0.034713	-0.25102	-0.30193	0.89182	1.1938	0.74051	0.99154
1	'N-acetylneuraminate; Carbohydrate; Aminosugar Metabolism'	0.034716	-0.066152	-0.089296	0.98966	1.079	0.93435	1.0005
1	'citrate; Energy; TCA Cycle'	0.034874	0.041759	0.029146	1.0386	1.0095	1.0417	0.99993
2	'sphingomyelin (d18:2/24:2)*; Lipid; Sphingolipid Metabolism'	0.034948	0.094715	0.088191	1.1104	1.0222	1.0807	0.98603
4	'X - 12729; ; '	0.034965	-0.10917	-0.99845	0.95393	1.9524	0.78597	0.89514
3	'linolenoylcarnitine (C18:3)*; Lipid; Fatty Acid Metabolism(Acyl Carnitine)'	0.03505	0.083565	0.12951	1.2108	1.0813	1.0795	0.99598
1	'X - 10458; ; '	0.035192	0.18102	0.19314	1.4256	1.2324	1.2283	1.0472
2	'4-allylphenol sulfate; Xenobiotics; Food Component/Plant'	0.035216	-0.28038	-0.5652	1.2426	1.8078	0.78344	1.0638
3	'X - 12411; ; '	0.035239	0.22443	0.27813	1.8079	1.5298	1.2389	1.0144
1	'citrulline; Amino Acid; Urea cycle; Arginine and Proline Metabolism'	0.035256	0.036243	0.040028	1.061	1.0209	1.0517	1.0155
1	'X - 17438; ; '	0.035329	0.39748	0.079838	1.721	1.6412	1.4068	1.0093
1	'asparagine; Amino Acid; Alanine and Aspartate Metabolism'	0.035647	0.037544	0.033864	1.0431	1.0093	1.0347	0.99715
1	'4-guanidinobutanoate; Amino Acid; Guanidino and Acetamido Metabolism'	0.035781	0.15633	0.45295	1.6975	1.2445	1.1501	0.9938
1	'tyrosine; Amino Acid; Phenylalanine and Tyrosine Metabolism'	0.035862	0.037885	0.049761	1.0713	1.0216	1.0373	0.9994
4	'homoarginine; Amino Acid; Urea cycle; Arginine and Proline Metabolism'	0.035944	0.089543	0.097821	1.097	0.9992	1.036	0.9465
1	'pregnenediol disulfate (C21H34O8S2)*; Lipid; Steroid'	0.035967	-0.13879	-0.18077	0.97114	1.1519	0.82881	0.9676
3	'proline; Amino Acid; Urea cycle; Arginine and Proline Metabolism'	0.036	0.05035	0.050385	1.0743	1.0239	1.0455	0.99512
3	'docosahexaenoate (DHA; 22:6n3); Lipid; Polyunsaturated Fatty Acid (n3 and n6)'	0.036345	-0.18367	-0.098617	1.0454	1.144	0.81234	0.99602
1	'999946493'	0.03636	0.16267	0.13054	1.253	1.1225	1.1377	0.975
2	'999949014'	0.036381	-0.24268	-0.7595	1.3002	2.0597	0.78591	1.0286
2	'N-acetylserine; Amino Acid; Glycine, Serine and Threonine Metabolism'	0.036493	-0.058676	-0.049197	0.9977	1.0469	0.96347	1.0221
3	'2-arachidonoyl-GPE (20:4)*; Lipid; Lysolipid'	0.036687	0.092127	0.1198	1.2265	1.1067	1.125	1.0329
1	'maltotriose; Carbohydrate; Glycogen Metabolism'	0.036783	-0.13332	-0.22997	0.95439	1.1844	0.79627	0.92959
1	'ribitol; Carbohydrate; Pentose Metabolism'	0.036818	-0.040094	-0.055016	0.9764	1.0314	0.95962	0.99971
1	'benzoate; Xenobiotics; Benzoate Metabolism'	0.036868	-0.045736	-0.1491	0.95197	1.1011	0.93585	0.98158
2	'N-acetyl-2-aminooctanoate*; Lipid; Fatty Acid, Amino'	0.037027	-0.17267	-0.16815	1.035	1.2032	0.87001	1.0427
3	'1-palmitoyl-GPE (16:0); Lipid; Lysolipid'	0.037052	-0.13576	-0.091571	0.97009	1.0617	0.89362	1.0294
1	'glycerophosphorylcholine (GPC); Lipid; Phospholipid Metabolism'	0.037179	0.091635	0.054879	1.1975	1.1426	1.0879	0.99624
1	'4-hydroxy-2-oxoglutaric acid; Lipid; Fatty Acid, Dicarboxylate'	0.037232	-0.076644	-0.1012	1.0023	1.1035	0.93937	1.016
4	'dimethylglycine; Amino Acid; Glycine, Serine and Threonine Metabolism'	0.037367	0.077408	0.042501	1.0833	1.0408	1.075	0.99757
2	'arachidonoylcarnitine (C20:4); Lipid; Fatty Acid Metabolism(Acyl Carnitine)'	0.037439	-0.12676	-0.16796	0.96495	1.1329	0.8853	1.0121
3	'taurine; Amino Acid; Methionine, Cysteine, SAM and Taurine Metabolism'	0.037453	-0.099298	-0.075825	0.9449	1.0207	0.89059	0.98989
4	'tyramine O-sulfate; Amino Acid; Phenylalanine and Tyrosine Metabolism'	0.037567	0.336	1.7468	3.8451	2.0982	1.3508	1.0148
4	'cysteinylglycine; Amino Acid; Glutathione Metabolism'	0.037657	0.11603	0.12704	1.3058	1.1788	1.1611	1.0451
1	'N-stearoyl-sphingosine (d18:1/18:0)*; ; '	0.037851	-0.071468	-0.088023	0.97613	1.0642	0.93566	1.0071
1	'12,13-DiHOME; Lipid; Fatty Acid, Dihydroxy'	0.038134	0.06423	0.11776	1.2642	1.1464	1.0587	0.99449
2	'N-acetylhistidine; Amino Acid; Histidine Metabolism'	0.038358	-0.098579	-0.14672	0.94734	1.0941	0.92415	1.0227
3	'ethylmalonate; Amino Acid; Leucine, Isoleucine and Valine Metabolism'	0.038451	-0.046667	-0.17672	1.1302	1.3069	0.9951	1.0418
4	'999946683'	0.038491	0.11264	0.12581	1.2051	1.0793	1.0746	0.96199
2	'X - 12462; ; '	0.038494	-0.077023	-0.23556	0.95804	1.1936	0.93104	1.0081
3	'3beta-hydroxy-5-cholestenoate; Lipid; Sterol'	0.038568	0.13389	0.096253	1.1702	1.0739	1.133	0.99914
2	'trimethylamine N-oxide; Lipid; Phospholipid Metabolism'	0.038789	-0.1471	-0.22009	1.217	1.4371	0.9244	1.0715
3	'hydroxyasparagine**; Amino Acid; Alanine and Aspartate Metabolism'	0.039191	-0.076248	-0.073648	0.99319	1.0668	0.94702	1.0233
1	'phosphoethanolamine; Lipid; Phospholipid Metabolism'	0.039241	-0.03651	-0.10263	0.92052	1.0232	0.9366	0.97311
4	'X - 24431; ; '	0.039245	-0.18947	-0.101	0.98056	1.0816	0.81763	1.0071
3	'2-arachidonoyl-GPC (20:4)*; Lipid; Lysolipid'	0.039481	0.10599	0.14665	1.2307	1.0841	1.1138	1.0078
2	'5alpha-androstan-3alpha,17beta-diol monosulfate (1); Lipid; Steroid'	0.039548	-0.14903	-0.28736	0.96263	1.25	0.8329	0.98194
2	'16-hydroxypalmitate; Lipid; Fatty Acid, Monohydroxy'	0.039565	0.112	0.14213	1.2869	1.1448	1.125	1.013
3	'X - 11852; ; '	0.039605	0.25738	1.5123	5.293	3.7807	1.2789	1.0215
2	'gamma-glutamylhistidine; Peptide; Gamma-glutamyl Amino Acid'	0.039686	-0.071325	-0.09045	0.96368	1.0541	0.92577	0.99709
2	'oleoyl ethanolamide; Lipid; Endocannabinoid'	0.039778	0.1165	0.15409	1.2744	1.1203	1.1446	1.0281
1	'valine; Amino Acid; Leucine, Isoleucine and Valine Metabolism'	0.039919	0.037928	0.048008	1.0588	1.0108	1.0315	0.99361
1	'lactosyl-N-nervonoyl-sphingosine (d18:1/24:1)*; Lipid; Sphingolipid Metabolism'	0.039925	0.10858	0.093646	1.1513	1.0577	1.1195	1.0109
3	'1-(1-enyl-oleoyl)-2-docosahexaenoyl-GPE (P-18:1/22:6)*; ; '	0.039976	-0.18263	-0.13426	0.91649	1.0507	0.78624	0.96887
4	'glycine conjugate of C10H12O2*; Partially Characterized Molecules; Partially Characterized Molecules'	0.040093	0.17305	0.11147	1.2553	1.1439	1.1396	0.96657
2	'gluconate; Xenobiotics; Food Component/Plant'	0.040199	-0.09158	-0.10033	0.95123	1.0516	0.90447	0.99605
3	'beta-cryptoxanthin; Xenobiotics; Food Component/Plant'	0.04035	-0.18627	-0.25272	0.99345	1.2462	0.77837	0.96464
2	'sphingomyelin (d18:2/16:0, d18:1/16:1)*; Lipid; Sphingolipid Metabolism'	0.040479	0.035151	0.051623	1.0647	1.0131	1.0364	1.0013
4	'gamma-glutamyl-alpha-lysine; ; '	0.040491	0.038696	0.065187	1.0743	1.0091	1.0379	0.99919
3	'gamma-glutamylcitrulline*; Peptide; Gamma-glutamyl Amino Acid'	0.040502	-0.11847	-0.13269	0.93655	1.0692	0.90117	1.0196
4	'ceramide (d16:1/24:1, d18:1/22:1)*; Lipid; Ceramides'	0.040542	0.10694	0.090401	1.181	1.0906	1.1417	1.0348
4	'4-vinylphenol sulfate; Xenobiotics; Benzoate Metabolism'	0.040546	-0.18559	-0.55205	1.4034	1.9555	0.90833	1.0939
4	'3-(3-hydroxyphenyl)propionate; Amino Acid; Phenylalanine and Tyrosine Metabolism'	0.040574	-0.25103	-0.59725	1.2484	1.8457	0.68186	0.93289
3	'X - 24295; ; '	0.040584	0.075282	0.1069	1.2161	1.1092	1.0701	0.9948
3	'phenylpyruvate; Amino Acid; Phenylalanine and Tyrosine Metabolism'	0.040635	0.11504	0.062043	1.1121	1.0501	1.1157	1.0006
4	'X - 24411; ; '	0.040643	0.10078	0.13868	1.2277	1.089	1.0564	0.95563
1	'1,3,7-trimethylurate; Xenobiotics; Xanthine Metabolism'	0.040863	-0.27228	-0.35398	1.1883	1.5422	0.71851	0.99079
1	'phosphatidylcholine (18:0/20:2, 20:0/18:2)*; Lipid; Phospholipid Metabolism'	0.04118	-0.033203	-0.054161	0.98198	1.0361	0.97265	1.0059
1	'6-oxopiperidine-2-carboxylate; Amino Acid; Lysine Metabolism'	0.041257	0.097271	0.14881	1.2042	1.0554	1.0847	0.98738
4	'taurocholenate sulfate*; Lipid; Secondary Bile Acid Metabolism'	0.041282	-0.24375	-0.017667	1.1846	1.2022	0.78277	1.0265
3	'gamma-glutamyl-alpha-lysine; ; '	0.04132	0.050649	0.049168	1.06	1.0108	1.0498	0.99919
4	'pyroglutamylglutamine; Peptide; Dipeptide'	0.041528	0.018897	0.14727	1.2188	1.0715	1.0265	1.0076
3	'p-cresol sulfate; Amino Acid; Phenylalanine and Tyrosine Metabolism'	0.041539	-0.13581	-0.19101	0.96577	1.1568	0.92913	1.0649
3	'adenosine 5''-monophosphate (AMP); Nucleotide; Purine Metabolism, Adenine containing'	0.041632	-0.23327	-0.17032	0.91677	1.0871	0.72266	0.95593
4	'hexadecanedioate (C16-DC); Lipid; Fatty Acid, Dicarboxylate'	0.041634	0.11636	0.084023	1.3006	1.2165	1.1495	1.0331
3	'diacylglycerol (14:0/18:1, 16:0/16:1) [1]*; ; '	0.041774	0.16885	0.24494	1.6849	1.44	1.1795	1.0106
3	'1-(1-enyl-palmitoyl)-2-arachidonoyl-GPC (P-16:0/20:4)*; Lipid; Plasmalogen'	0.041819	0.065931	0.094178	1.1345	1.0403	1.0674	1.0015
1	'oleoyl-arachidonoyl-glycerol (18:1/20:4) [1]*; ; '	0.04206	-0.11071	-0.15194	1.0184	1.1703	0.91281	1.0235
3	'3-indoxyl sulfate; Amino Acid; Tryptophan Metabolism'	0.042074	0.18472	0.11917	1.1967	1.0775	1.2043	1.0196
2	'adenosine 5''-monophosphate (AMP); Nucleotide; Purine Metabolism, Adenine containing'	0.0422	0.13462	0.42378	1.4878	1.064	1.0722	0.93756
3	'X - 17690; ; '	0.04224	0.56802	1.7658	3.9623	2.1965	1.511	0.94296
4	'eicosenoate (20:1); Lipid; Long Chain Fatty Acid'	0.042355	0.14888	0.11433	1.269	1.1546	1.148	0.99917
2	'1-docosapentaenoyl-GPC (22:5n6)*; Lipid; Lysolipid'	0.042481	0.17441	0.23653	1.3676	1.1311	1.2038	1.0294
4	'dodecadienoate (12:2)*; Lipid; Fatty Acid, Dicarboxylate'	0.042548	-0.099786	-0.093318	0.95109	1.0444	0.8705	0.97029
3	'sphingomyelin (d18:1/22:1, d18:2/22:0, d16:1/24:1)*; Lipid; Sphingolipid Metabolism'	0.042619	0.05656	0.030796	1.0393	1.0085	1.0486	0.99204
4	'gentisate; Amino Acid; Phenylalanine and Tyrosine Metabolism'	0.043288	-0.15207	-0.35077	1.0732	1.4239	0.82879	0.98086
3	'N-acetyltyrosine; Amino Acid; Phenylalanine and Tyrosine Metabolism'	0.043298	0.13051	0.11076	1.2104	1.0997	1.1307	1.0002
3	'1-linolenoyl-GPC (18:3)*; Lipid; Lysolipid'	0.043339	-0.075688	-0.10768	1.027	1.1347	0.9561	1.0318
3	'X - 24337; ; '	0.043345	0.15225	0.086946	1.2358	1.1489	1.1543	1.002
3	'999952772'	0.043425	0.07172	0.11477	1.169	1.0542	1.05	0.97829
1	'999954877'	0.043484	0.12964	0.078189	1.1671	1.0889	1.1129	0.98326
3	'1-stearoyl-2-arachidonoyl-GPI (18:0/20:4); Lipid; Phospholipid Metabolism'	0.043521	0.057049	0.062975	1.0908	1.0278	1.0649	1.0078
1	'N-acetyl-1-methylhistidine*; Amino Acid; Histidine Metabolism'	0.043522	0.12869	0.06731	1.3105	1.2432	1.1313	1.0026
4	'sphingomyelin (d18:1/18:1, d18:2/18:0); Lipid; Sphingolipid Metabolism'	0.043729	0.055939	0.057232	1.077	1.0198	1.0566	1.0006
2	'glycine conjugate of C10H12O2*; Partially Characterized Molecules; Partially Characterized Molecules'	0.04376	-0.16427	-0.14957	1.0067	1.1563	0.81953	0.9838
3	'arachidonoylcholine; Lipid; Phospholipid Metabolism'	0.043814	-0.18766	-0.29491	0.98187	1.2768	0.85237	1.04
1	'dihomo-linolenate (20:3n3 or n6); Lipid; Polyunsaturated Fatty Acid (n3 and n6)'	0.043928	-0.065491	-0.095424	1.0054	1.1008	0.94425	1.0097
4	'stearoylcholine*; Lipid; Fatty Acid Metabolism (Acyl Choline)'	0.044005	-0.21032	-0.21622	1.0959	1.3121	0.81547	1.0258
2	'2-hydroxydecanoate; Lipid; Fatty Acid, Monohydroxy'	0.044041	0.10107	0.15357	1.3811	1.2276	1.1156	1.0145
4	'oleate/vaccenate (18:1); Lipid; Long Chain Fatty Acid'	0.044699	0.11748	0.1093	1.1635	1.0542	1.1267	1.0092
1	'arachidate (20:0); Lipid; Long Chain Fatty Acid'	0.044717	0.056515	0.043136	1.106	1.0629	1.0564	0.99992
3	'gentisate; Amino Acid; Phenylalanine and Tyrosine Metabolism'	0.044788	-0.21519	-0.26266	1.1517	1.4144	0.76411	0.9793
3	'X - 22162; ; '	0.044823	-0.063955	-0.12225	0.99423	1.1165	0.97728	1.0412
3	'1-stearoyl-2-oleoyl-GPS (18:0/18:1); Lipid; Phosphatidylserine (PS)'	0.044915	-0.20683	-0.22851	0.99142	1.2199	0.79303	0.99986
2	'3-phenylpropionate (hydrocinnamate); Amino Acid; Phenylalanine and Tyrosine Metabolism'	0.045027	0.35428	0.25963	1.5421	1.2825	1.3718	1.0175
2	'linolenate [alpha or gamma; (18:3n3 or 6)]; Lipid; Polyunsaturated Fatty Acid (n3 and n6)'	0.04506	0.13654	0.18174	1.3289	1.1472	1.1221	0.98553
1	'lactate; Carbohydrate; Glycolysis, Gluconeogenesis, and Pyruvate Metabolism'	0.045067	0.080048	0.062049	1.1619	1.0999	1.0908	1.0107
2	'hexadecadienoate (16:2n6); Lipid; Long Chain Fatty Acid'	0.045109	0.14589	0.16734	1.3128	1.1455	1.1457	0.99978
3	'X - 15503; ; '	0.045205	0.090649	0.071015	1.1577	1.0867	1.1215	1.0308
3	'S-methylmethionine; Amino Acid; Methionine, Cysteine, SAM and Taurine Metabolism'	0.045507	-0.39682	-0.31929	1.2708	1.5901	0.56471	0.96153
1	'999949014'	0.045714	0.21851	0.57312	2.5637	1.9906	1.2256	1.0071
2	'docosadioate (C22-DC); Lipid; Fatty Acid, Dicarboxylate'	0.045723	0.12913	0.080278	1.2609	1.1807	1.1061	0.97695
2	'X - 23587; ; '	0.045772	-0.22195	-0.85433	1.1185	1.9728	0.75969	0.98164
2	'1-linoleoyl-GPI (18:2)*; Lipid; Lysolipid'	0.045801	0.052641	0.16025	1.2487	1.0884	1.0429	0.99029
2	'1-(1-enyl-oleoyl)-GPC (P-18:1)*; Lipid; Lysoplasmalogen'	0.046215	0.14836	0.16106	1.214	1.053	1.1357	0.98733
2	'2-piperidinone; Xenobiotics; Food Component/Plant'	0.046278	-0.20786	-0.29881	1.2795	1.5783	0.76682	0.97468
3	'lactosyl-N-palmitoyl-sphingosine (d18:1/16:0); Lipid; Sphingolipid Metabolism'	0.046318	0.032199	0.057663	1.0877	1.03	1.0443	1.0121
3	'laurate (12:0); Lipid; Medium Chain Fatty Acid'	0.04675	-0.14855	-0.16968	1.109	1.2787	0.87533	1.0239
3	'phenol sulfate; Amino Acid; Phenylalanine and Tyrosine Metabolism'	0.046826	0.1785	0.31603	1.6487	1.3326	1.1868	1.0083
1	'X - 18913; ; '	0.046851	-0.069479	-0.15893	1.007	1.1659	0.92879	0.99827
3	'X - 11632; ; '	0.047047	0.1018	0.12188	1.178	1.0561	1.1095	1.0077
3	'oxalate (ethanedioate); Cofactors and Vitamins; Ascorbate and Aldarate Metabolism'	0.047233	-0.032461	-0.075272	0.93799	1.0133	0.98647	1.0189
4	'N-acetyl-beta-alanine; Nucleotide; Pyrimidine Metabolism, Uracil containing'	0.047298	0.065558	0.058559	1.1014	1.0429	1.0695	1.0039
3	'S-methylcysteine; Amino Acid; Methionine, Cysteine, SAM and Taurine Metabolism'	0.047315	-0.11722	-0.17684	1.0557	1.2325	0.87248	0.9897
3	'sulfate of piperine metabolite C16H19NO3 (2)*; Xenobiotics; Food Component/Plant'	0.047351	0.43002	0.32207	1.5893	1.2672	1.4142	0.98417
3	'999947013'	0.047524	-0.15475	-0.22077	1.0048	1.2256	0.88139	1.0361
2	'2-oleoyl-GPC (18:1)*; Lipid; Lysolipid'	0.0477	0.098506	0.12354	1.2272	1.1037	1.1249	1.0264
4	'1-stearoyl-2-oleoyl-GPI (18:0/18:1)*; Lipid; Phospholipid Metabolism'	0.0478	-0.11263	-0.13051	0.98476	1.1153	0.9117	1.0243
1	'N6,N6,N6-trimethyllysine; Amino Acid; Lysine Metabolism'	0.04815	0.11803	0.14624	1.2841	1.1379	1.1182	1.0002
1	'androstenediol (3beta,17beta) disulfate (2); Lipid; Steroid'	0.048159	-0.12792	-0.11183	0.94389	1.0557	0.86468	0.9926
4	'2''-O-methylcytidine; Nucleotide; Pyrimidine Metabolism, Cytidine containing'	0.04822	-0.082071	-0.064624	0.96771	1.0323	0.93189	1.014
2	'5-hydroxylysine; Amino Acid; Lysine Metabolism'	0.048241	-0.1265	-0.15034	1.0288	1.1792	0.90603	1.0325
1	'1-palmitoyl-GPC (16:0); Lipid; Lysolipid'	0.04835	0.027953	0.039653	1.0581	1.0184	1.0322	1.0042
3	'6-hydroxyindole sulfate; Xenobiotics; Chemical'	0.048388	0.20317	0.11013	1.2339	1.1238	1.2348	1.0316
3	'7-alpha-hydroxy-3-oxo-4-cholestenoate (7-Hoca); Lipid; Sterol'	0.048388	0.12661	0.060911	1.1229	1.062	1.1228	0.99616
1	'X - 15461; ; '	0.049303	0.086687	0.07231	1.1408	1.0684	1.0869	1.0002
3	'X - 13431; ; '	0.049382	0.17891	0.061244	1.3047	1.2434	1.1935	1.0146
4	'glycoursodeoxycholate; Lipid; Secondary Bile Acid Metabolism'	0.049449	0.23248	0.66179	2.4701	1.8083	1.2035	0.97099
1	'sulfate of piperine metabolite C18H21NO3 (1)*; Xenobiotics; Food Component/Plant'	0.049757	0.12134	0.20158	1.398	1.1965	1.0835	0.96213
2	'1-oleoylglycerol (18:1); Lipid; Monoacylglycerol'	0.049873	-0.15874	-0.23014	1.1191	1.3492	0.89092	1.0497
2	'tryptophan betaine; Amino Acid; Tryptophan Metabolism'	0.049905	0.054906	0.29725	1.7262	1.4289	1.0745	1.0196
3	'arachidoylcarnitine (C20)*; Lipid; Fatty Acid Metabolism(Acyl Carnitine)'	0.050102	0.09289	0.071404	1.1766	1.1052	1.1109	1.018
1	'2-palmitoyl-GPC (16:0)*; Lipid; Lysolipid'	0.050109	0.04517	0.054123	1.1198	1.0657	1.0577	1.0126
1	'1-linoleoyl-GPE (18:2)*; Lipid; Lysolipid'	0.050223	-0.068163	-0.083052	1.0218	1.1049	0.96266	1.0308
3	'3-ureidopropionate; Nucleotide; Pyrimidine Metabolism, Uracil containing'	0.050245	0.15396	0.18229	1.2828	1.1006	1.1546	1.0007
1	'1-margaroyl-2-oleoyl-GPC (17:0/18:1)*; Lipid; Phospholipid Metabolism'	0.050651	0.065085	0.12039	1.1606	1.0402	1.0805	1.0154
4	'stearoyl sphingomyelin (d18:1/18:0); Lipid; Sphingolipid Metabolism'	0.050685	0.077136	0.046433	1.064	1.0175	1.0686	0.99145
3	'1-(1-enyl-palmitoyl)-2-linoleoyl-GPC (P-16:0/18:2)*; Lipid; Plasmalogen'	0.050838	-0.11074	-0.057704	0.96768	1.0254	0.88964	1.0004
3	'X - 24307; ; '	0.05095	0.11588	0.24325	1.3919	1.1487	1.1342	1.0184
2	'X - 24411; ; '	0.051171	-0.15248	-0.11552	0.98656	1.1021	0.81401	0.96649
3	'N-acetylglutamate; Amino Acid; Glutamate Metabolism'	0.051179	-0.13461	-0.11887	0.95618	1.075	0.86618	1.0008
2	'C-glycosyltryptophan; Amino Acid; Tryptophan Metabolism'	0.05128	-0.058776	-0.077468	0.9719	1.0494	0.95406	1.0128
1	'4-ethylcatechol sulfate; Xenobiotics; Benzoate Metabolism'	0.051583	0.096074	0.51505	2.2808	1.7658	1.1471	1.051
1	'serine; Amino Acid; Glycine, Serine and Threonine Metabolism'	0.05159	0.039712	0.037742	1.035	0.99728	1.0306	0.99086
2	'N-palmitoyl-sphinganine (d18:0/16:0); Lipid; Sphingolipid Metabolism'	0.051604	-0.10738	-0.10377	0.98758	1.0913	0.9071	1.0145
4	'arabitol/xylitol; Carbohydrate; Pentose Metabolism'	0.051649	0.052053	0.0443	1.1149	1.0706	1.0686	1.0165
3	'X - 18886; ; '	0.051664	0.12758	0.24817	1.3865	1.1383	1.1335	1.0059
1	'vanillactate; ; '	0.05199	0.071816	0.0958	1.2261	1.1303	1.0841	1.0122
4	'gamma-glutamylmethionine; Peptide; Gamma-glutamyl Amino Acid'	0.051999	-0.08029	-0.043481	0.98024	1.0237	0.90595	0.98624
1	'N-acetylphenylalanine; Amino Acid; Phenylalanine and Tyrosine Metabolism'	0.052046	0.099906	0.023623	1.1531	1.1294	1.1169	1.017
2	'glycocholate; Lipid; Primary Bile Acid Metabolism'	0.052215	-0.21285	-0.43278	1.3093	1.7421	0.74358	0.95643
1	'bilirubin (Z,Z); Cofactors and Vitamins; Hemoglobin and Porphyrin Metabolism'	0.052344	0.068028	0.074276	1.1186	1.0443	1.0568	0.98877
3	'glycerate; Carbohydrate; Glycolysis, Gluconeogenesis, and Pyruvate Metabolism'	0.052445	-0.09354	-0.069365	0.94608	1.0154	0.92156	1.0151
1	'2''-O-methyluridine; Nucleotide; Pyrimidine Metabolism, Uracil containing'	0.052559	0.092759	0.061671	1.1484	1.0868	1.0952	1.0024
1	'palmitoyl-linoleoyl-glycerol (16:0/18:2) [1]*; Lipid; Diacylglycerol'	0.052605	-0.10263	-0.22015	1.0209	1.241	0.89555	0.99818
2	'3-methyl catechol sulfate (1); Xenobiotics; Benzoate Metabolism'	0.052761	-0.21027	-0.91006	1.0878	1.9979	0.87166	1.0819
3	'5,6-dihydrothymine; Nucleotide; Pyrimidine Metabolism, Thymine containing'	0.05285	0.046158	0.067262	1.1007	1.0335	1.0506	1.0045
2	'N-stearoyltaurine; Lipid; Endocannabinoid'	0.053084	-0.10964	-0.21339	0.94236	1.1558	0.92403	1.0337
2	'1-(1-enyl-oleoyl)-2-docosahexaenoyl-GPE (P-18:1/22:6)*; ; '	0.053124	-0.14432	-0.11833	0.93257	1.0509	0.82438	0.9687
3	'1-carboxyethylisoleucine; Amino Acid; Leucine, Isoleucine and Valine Metabolism'	0.053219	0.17086	-0.00045321	1.2293	1.2298	1.1505	0.97964
3	'X - 11795; ; '	0.053311	0.16243	0.50398	1.8877	1.3837	1.1598	0.99735
3	'1-myristoyl-2-palmitoyl-GPC (14:0/16:0); Lipid; Phospholipid Metabolism'	0.053319	-0.1496	-0.16329	1.0489	1.2122	0.90726	1.0569
3	'tartarate; Xenobiotics; Food Component/Plant'	0.053597	-0.2552	-0.5827	1.1338	1.7165	0.78176	1.037
4	'21-hydroxypregnenolone disulfate; Lipid; Steroid'	0.05381	-0.089828	-0.095785	1.0137	1.1095	0.90462	0.99444
4	'malate; Energy; TCA Cycle'	0.054156	0.044951	0.1407	1.1882	1.0475	1.0536	1.0087
1	'lithocholate sulfate (1); Lipid; Secondary Bile Acid Metabolism'	0.054178	-0.14784	-0.2636	1.1267	1.3903	0.86893	1.0168
4	'nicotinamide; Cofactors and Vitamins; Nicotinate and Nicotinamide Metabolism'	0.054182	0.070767	0.08099	1.216	1.135	1.0298	0.95907
4	'X - 23997; ; '	0.054206	-0.11795	-0.1207	1.0534	1.1741	0.93973	1.0577
4	'1-(1-enyl-stearoyl)-GPE (P-18:0)*; Lipid; Lysoplasmalogen'	0.054365	-0.068911	-0.10317	0.95606	1.0592	0.91	0.97891
1	'palmitoylcholine; Lipid; Fatty Acid Metabolism (Acyl Choline)'	0.054369	0.13679	0.24148	1.4968	1.2554	1.1518	1.0151
4	'vanillactate; ; '	0.054509	0.082685	0.086229	1.2188	1.1325	1.0983	1.0156
3	'ursodeoxycholate; Lipid; Secondary Bile Acid Metabolism'	0.054615	0.4484	0.14506	2.0059	1.8608	1.4166	0.96822
2	'tricosanoyl sphingomyelin (d18:1/23:0)*; Lipid; Sphingolipid Metabolism'	0.054747	-0.074511	-0.070398	0.96997	1.0404	0.9404	1.0149
4	'1-linolenoyl-GPC (18:3)*; Lipid; Lysolipid'	0.054971	-0.1322	-0.11507	1.0219	1.1369	0.90427	1.0365
2	'X - 12411; ; '	0.05506	-0.11277	0.17096	1.7043	1.5333	0.92398	1.0368
2	'1-palmitoyl-2-linoleoyl-GPI (16:0/18:2); Lipid; Phospholipid Metabolism'	0.055134	0.1356	0.15607	1.3347	1.1787	1.1358	1.0002
3	'palmitoleoyl-arachidonoyl-glycerol (16:1/20:4) [2]*; Lipid; Diacylglycerol'	0.055519	0.31231	0.13146	1.3965	1.265	1.2787	0.96643
3	'tridecenedioate (C13:1-DC)*; Lipid; Fatty Acid, Dicarboxylate'	0.055519	0.062298	0.16187	1.2879	1.126	1.1029	1.0406
2	'X - 11299; ; '	0.055609	-0.17104	-0.37065	1.1837	1.5543	0.87802	1.0491
3	'tetradecadienedioate (C14:2-DC)*; Lipid; Fatty Acid, Dicarboxylate'	0.055706	0.15037	0.088265	1.3162	1.2279	1.2022	1.0518
2	'X - 12906; ; '	0.055765	-0.048022	-0.13331	0.96062	1.0939	0.97166	1.0197
3	'N-palmitoyl-sphinganine (d18:0/16:0); Lipid; Sphingolipid Metabolism'	0.05587	0.11048	0.13791	1.2201	1.0822	1.1152	1.0047
1	'ursodeoxycholate; Lipid; Secondary Bile Acid Metabolism'	0.056055	-0.32154	-0.54987	1.3505	1.9004	0.7059	1.0274
3	'sphingomyelin (d18:2/21:0, d16:2/23:0)*; Lipid; Sphingolipid Metabolism'	0.056158	-0.086101	-0.10507	0.97316	1.0782	0.93075	1.0168
1	'linoleoylcarnitine (C18:2)*; Lipid; Fatty Acid Metabolism(Acyl Carnitine)'	0.056398	0.062389	0.072003	1.1454	1.0734	1.0486	0.98621
1	'glycochenodeoxycholate 3-sulfate; Lipid; Primary Bile Acid Metabolism'	0.056483	-0.14828	-0.089875	1.2054	1.2953	0.8252	0.97348
4	'1-stearoyl-2-oleoyl-GPC (18:0/18:1); Lipid; Phospholipid Metabolism'	0.056629	0.040996	0.05221	1.0973	1.0451	1.0589	1.0179
2	'isoleucylglycine; Peptide; Dipeptide'	0.056747	-0.17844	-0.029367	1.1851	1.2145	0.84157	1.02
3	'X - 21310; ; '	0.056827	0.11528	0.067997	1.093	1.025	1.1232	1.0079
1	'indoleacetate; Amino Acid; Tryptophan Metabolism'	0.056899	0.11371	0.088558	1.2011	1.1125	1.1075	0.99384
1	'glutamine conjugate of C6H10O2 (1)*; Partially Characterized Molecules; Partially Characterized Molecules'	0.05695	0.13938	0.26902	1.6068	1.3378	1.1532	1.0138
3	'hexanoylglutamine; ; '	0.057042	0.27271	0.41513	1.7588	1.3436	1.2805	1.0078
1	'N-oleoyltaurine; Lipid; Endocannabinoid'	0.057236	0.15069	0.12521	1.2955	1.1703	1.1526	1.0019
1	'1-dihomo-linolenylglycerol (20:3); Lipid; Monoacylglycerol'	0.057578	-0.15957	-0.16363	1.119	1.2826	0.86164	1.0212
1	'3-indoleglyoxylic acid; Xenobiotics; Food Component/Plant'	0.057828	0.044216	0.086331	1.1685	1.0822	1.0458	1.0016
3	'1-stearoyl-2-dihomo-linolenoyl-GPC (18:0/20:3n3 or 6)*; Lipid; Phospholipid Metabolism'	0.058089	0.089972	0.08527	1.1332	1.048	1.104	1.014
2	'1-oleoyl-2-arachidonoyl-GPE (18:1/20:4)*; ; '	0.058872	0.18413	0.15982	1.2596	1.0998	1.1967	1.0126
3	'O-sulfo-L-tyrosine; Xenobiotics; Chemical'	0.058872	0.097205	0.072402	1.1249	1.0525	1.1053	1.0081
1	'stearoyl-arachidonoyl-glycerol (18:0/20:4) [2]*; Lipid; Diacylglycerol'	0.058942	-0.084365	-0.047764	1.0497	1.0975	0.93154	1.0159
1	'999946603'	0.059102	0.13437	0.094364	1.1678	1.0735	1.1251	0.99078
2	'7-methylguanine; Nucleotide; Purine Metabolism, Guanine containing'	0.05953	-0.042904	-0.025861	0.99621	1.0221	0.96894	1.0118
4	'androstenediol (3beta,17beta) monosulfate (2); Lipid; Steroid'	0.059599	0.18893	0.17608	1.3703	1.1942	1.183	0.99403
2	'cysteine-glutathione disulfide; Amino Acid; Glutathione Metabolism'	0.059642	0.18176	0.28516	1.6098	1.3247	1.2171	1.0353
2	'X - 11850; ; '	0.059674	0.8069	-0.084504	3.2345	3.319	1.7883	0.98135
2	'acisoga; Amino Acid; Polyamine Metabolism'	0.059985	-0.064261	-0.10273	0.99752	1.1002	0.94106	1.0053
3	'methionine sulfoxide; Amino Acid; Methionine, Cysteine, SAM and Taurine Metabolism'	0.060139	-0.043338	-0.06555	0.95357	1.0191	0.94474	0.98807
2	'alpha-tocopherol; Cofactors and Vitamins; Tocopherol Metabolism'	0.060188	-0.03815	-0.056923	0.98349	1.0404	0.97401	1.0122
3	'sphingomyelin (d17:1/16:0, d18:1/15:0, d16:1/17:0)*; Lipid; Sphingolipid Metabolism'	0.060238	0.058923	0.047465	1.0917	1.0442	1.0779	1.019
3	'X - 12544; ; '	0.060275	0.20769	12.9547	18.9294	5.9746	1.2261	1.0184
3	'X - 18913; ; '	0.060554	0.094529	-0.0036432	1.152	1.1556	1.0829	0.98838
1	'5alpha-pregnan-3beta,20alpha-diol monosulfate (2); Lipid; Steroid'	0.060634	-0.13796	-1.871	2.1667	4.0377	0.85406	0.99203
2	'3-methoxytyrosine; Amino Acid; Phenylalanine and Tyrosine Metabolism'	0.060749	-0.027372	-0.11898	0.94489	1.0639	0.96097	0.98834
3	'1-arachidonylglycerol (20:4); Lipid; Monoacylglycerol'	0.060951	-0.14654	-0.036776	1.1851	1.2219	0.88002	1.0266
3	'galactonate; Carbohydrate; Fructose, Mannose and Galactose Metabolism'	0.061125	-0.19163	-0.66438	1.1368	1.8012	0.88172	1.0734
2	'1-linoleoyl-GPA (18:2)*; Lipid; Lysolipid'	0.06138	0.15358	0.12064	1.3197	1.1991	1.1794	1.0258
2	'X - 13684; ; '	0.061556	-0.31672	-0.36321	1.1245	1.4877	0.84658	1.1633
4	'dihydroorotate; Nucleotide; Pyrimidine Metabolism, Orotate containing'	0.06207	-0.35466	-0.22209	1.1327	1.3548	0.78334	1.138
4	'1-palmitoyl-GPE (16:0); Lipid; Lysolipid'	0.062202	-0.083912	-0.06348	0.99841	1.0619	0.946	1.0299
3	'2-hydroxyphenylacetate; Amino Acid; Phenylalanine and Tyrosine Metabolism'	0.062265	0.088316	0.072874	1.1805	1.1077	1.0979	1.0095
1	'2-linoleoyl-GPC (18:2)*; Lipid; Lysolipid'	0.062291	0.070324	0.084049	1.1705	1.0864	1.0723	1.0019
1	'4-hydroxyhippurate; Xenobiotics; Benzoate Metabolism'	0.062377	0.15236	0.24463	1.6259	1.3813	1.1124	0.96002
2	'dihomo-linoleate (20:2n6); Lipid; Polyunsaturated Fatty Acid (n3 and n6)'	0.062845	0.15714	0.13926	1.2541	1.1149	1.1529	0.99571
1	'N-acetyl-isoputreanine; Amino Acid; Polyamine Metabolism'	0.063242	0.056051	0.066241	1.1399	1.0736	1.0738	1.0177
1	'1-stearoyl-2-oleoyl-GPE (18:0/18:1); Lipid; Phospholipid Metabolism'	0.063298	-0.06696	-0.14206	1.0258	1.1679	0.96375	1.0307
3	'2-aminobutyrate; Amino Acid; Methionine, Cysteine, SAM and Taurine Metabolism'	0.06356	0.070261	0.098909	1.1401	1.0412	1.068	0.99778
1	'beta-citrylglutamate; ; '	0.06367	-0.098728	-0.072167	0.9787	1.0509	0.88968	0.98841
2	'branched-chain, straight-chain, or cyclopropyl 12:1 fatty acid*; ; '	0.063758	0.20385	0.10693	1.2482	1.1413	1.1956	0.99171
1	'cerotoylcarnitine (C26)*; Lipid; Fatty Acid Metabolism(Acyl Carnitine)'	0.063847	0.10298	0.063218	1.1164	1.0532	1.0908	0.98785
4	'uracil; Nucleotide; Pyrimidine Metabolism, Uracil containing'	0.064025	-0.069285	-0.0671	0.9893	1.0564	0.90917	0.97846
1	'X - 23644; ; '	0.064349	0.1772	0.67101	2.6942	2.0232	1.1655	0.98827
2	'eicosenedioate (C20:1-DC)*; Lipid; Fatty Acid, Dicarboxylate'	0.064464	0.13212	0.16831	1.2831	1.1148	1.0845	0.95239
4	'phenol sulfate; Amino Acid; Phenylalanine and Tyrosine Metabolism'	0.064625	0.23713	0.55393	1.8677	1.3137	1.2458	1.0086
2	'glycerophosphoethanolamine; Lipid; Phospholipid Metabolism'	0.064655	0.056376	0.14548	1.1624	1.017	1.0331	0.97668
2	'X - 12822; ; '	0.064671	-0.083293	-0.19414	0.94377	1.1379	0.90614	0.98943
2	'X - 24307; ; '	0.064958	-0.090936	-0.1403	1.0233	1.1636	0.93265	1.0236
1	'S-1-pyrroline-5-carboxylate; Amino Acid; Glutamate Metabolism'	0.065768	-0.055169	-0.017031	1.0337	1.0507	0.92935	0.98452
3	'vanillylmandelate (VMA); Amino Acid; Phenylalanine and Tyrosine Metabolism'	0.066014	-0.074089	-0.077877	0.98488	1.0628	0.95016	1.0242
1	'trans-2-hexenoylglycine; Lipid; Fatty Acid Metabolism(Acyl Glycine)'	0.066065	0.21422	0.19026	1.603	1.4128	1.2188	1.0046
1	'myristoylcarnitine (C14); Lipid; Fatty Acid Metabolism(Acyl Carnitine)'	0.06613	0.079242	0.10286	1.1964	1.0936	1.0834	1.0041
1	'nonadecanoate (19:0); Lipid; Long Chain Fatty Acid'	0.066263	0.050545	0.10073	1.1607	1.0599	1.0427	0.99214
3	'gamma-glutamylphenylalanine; Peptide; Gamma-glutamyl Amino Acid'	0.066274	0.055129	0.090824	1.1294	1.0386	1.0617	1.0066
3	'X - 21353; ; '	0.066326	0.12208	0.15933	1.2912	1.1319	1.0938	0.97168
4	'palmitoyl ethanolamide; Lipid; Endocannabinoid'	0.066334	0.069945	0.042094	1.0773	1.0352	1.0756	1.0057
2	'1-dihomo-linolenoyl-GPE (20:3n3 or 6)*; Lipid; Lysolipid'	0.066842	0.11531	0.1404	1.278	1.1376	1.1405	1.0252
1	'3-(4-hydroxyphenyl)lactate; Amino Acid; Phenylalanine and Tyrosine Metabolism'	0.066851	0.089659	0.054468	1.1287	1.0742	1.0934	1.0037
1	'sphingomyelin (d18:1/24:1, d18:2/24:0)*; Lipid; Sphingolipid Metabolism'	0.067327	0.050899	0.056292	1.0637	1.0074	1.0485	0.99756
1	'pseudouridine; Nucleotide; Pyrimidine Metabolism, Uracil containing'	0.067461	0.015518	0.035698	1.0723	1.0366	1.031	1.0155
4	'N6-acetyllysine; Amino Acid; Lysine Metabolism'	0.067566	0.02404	0.052044	1.0913	1.0393	1.0386	1.0146
4	'1-palmitoyl-2-oleoyl-GPC (16:0/18:1); Lipid; Phospholipid Metabolism'	0.067746	0.017793	0.033511	1.0646	1.031	1.0339	1.0161
1	'N-stearoyl-sphinganine (d18:0/18:0)*; Lipid; Sphingolipid Metabolism'	0.067828	-0.16286	-0.15936	1.1616	1.321	0.88754	1.0504
3	'4-acetamidobutanoate; Amino Acid; Polyamine Metabolism'	0.067963	-0.10644	-0.081891	0.99563	1.0775	0.91719	1.0236
1	'1-stearyl-2-arachidonoyl-GPC (O-18:0/20:4)*; Lipid; Phospholipid Metabolism'	0.068186	-0.064174	-0.057955	0.98832	1.0463	0.93842	1.0026
2	'glycosyl-N-stearoyl-sphingosine (d18:1/18:0); Lipid; Sphingolipid Metabolism'	0.068266	0.077065	0.08358	1.1247	1.0411	1.0784	1.0013
1	'cys-gly, oxidized; Amino Acid; Glutathione Metabolism'	0.068275	0.084756	0.10746	1.2	1.0926	1.1068	1.022
2	'1-adrenoyl-GPC (22:4)*; Lipid; Lysolipid'	0.068402	0.094296	0.13042	1.208	1.0776	1.0975	1.0032
2	'threonine; Amino Acid; Glycine, Serine and Threonine Metabolism'	0.068608	0.08555	0.089203	1.11	1.0208	1.0835	0.99796
1	'X - 24728; ; '	0.068816	0.075803	0.097788	1.224	1.1262	1.1054	1.0296
4	'X - 11444; ; '	0.068855	0.152	0.13474	1.2162	1.0814	1.1577	1.0057
1	'3-hydroxyisobutyrate; Amino Acid; Leucine, Isoleucine and Valine Metabolism'	0.068896	0.067149	0.23724	1.3596	1.1223	1.0654	0.99828
3	'urea; Amino Acid; Urea cycle; Arginine and Proline Metabolism'	0.069029	0.033104	0.055146	1.1018	1.0467	1.0501	1.017
3	'hydantoin-5-propionate; Amino Acid; Histidine Metabolism'	0.069182	0.22675	0.1529	1.3085	1.1556	1.2268	1
1	'999946517'	0.069236	0.18801	0.11191	1.244	1.1321	1.1734	0.98538
4	'lanthionine; Xenobiotics; Chemical'	0.069237	-0.15599	-0.13284	1.0706	1.2034	0.86064	1.0166
1	'X - 24588; ; '	0.069346	0.094475	0.10394	1.1827	1.0788	1.1102	1.0157
2	'octadecenedioylcarnitine (C18:1-DC)*; Lipid; Fatty Acid Metabolism(Acyl Carnitine)'	0.069348	-0.044366	-0.18079	0.98786	1.1686	0.96462	1.009
1	'phenyllactate (PLA); Amino Acid; Phenylalanine and Tyrosine Metabolism'	0.070131	0.042191	0.062555	1.1359	1.0733	1.047	1.0048
4	'taurodeoxycholate; Lipid; Secondary Bile Acid Metabolism'	0.070143	0.27008	0.36633	2.4198	2.0534	1.2678	0.99773
1	'thyroxine; Amino Acid; Phenylalanine and Tyrosine Metabolism'	0.070214	-0.036678	-0.042313	0.98112	1.0234	0.96076	0.99744
2	'X - 11483; ; '	0.070216	-0.21292	-0.36407	1.2149	1.5789	0.8076	1.0205
1	'X - 13684; ; '	0.070222	0.25284	0.1386	1.6041	1.4655	1.3838	1.131
1	'dopamine 3-O-sulfate; Amino Acid; Phenylalanine and Tyrosine Metabolism'	0.070631	0.077537	0.31629	1.5732	1.2569	1.0824	1.0049
1	'2-linoleoyl-GPE (18:2)*; Lipid; Lysolipid'	0.070636	-0.13587	-0.096381	1.0337	1.1301	0.89395	1.0298
3	'dopamine 3-O-sulfate; Amino Acid; Phenylalanine and Tyrosine Metabolism'	0.070975	-0.060436	-0.17993	1.1044	1.2843	0.95483	1.0153
4	'sphingomyelin (d17:1/16:0, d18:1/15:0, d16:1/17:0)*; Lipid; Sphingolipid Metabolism'	0.071241	-0.055154	-0.05768	0.99149	1.0492	0.96858	1.0237
3	'X - 12847; ; '	0.071394	0.46269	0.95153	3.126	2.1745	1.4014	0.93875
4	'threonine; Amino Acid; Glycine, Serine and Threonine Metabolism'	0.071643	-0.049581	-0.045904	0.98089	1.0268	0.9529	1.0025
1	'methylsuccinoylcarnitine; Amino Acid; Leucine, Isoleucine and Valine Metabolism'	0.071745	0.1253	0.060048	1.3182	1.2582	1.1486	1.0233
4	'X - 11880; ; '	0.071887	0.097957	0.11901	1.149	1.03	1.0668	0.96885
3	'3-hydroxy-3-methylglutarate; Lipid; Mevalonate Metabolism'	0.071952	-0.061721	-0.090456	1.008	1.0985	0.95545	1.0172
2	'4-ethylcatechol sulfate; Xenobiotics; Benzoate Metabolism'	0.072147	0.25561	0.5895	2.366	1.7765	1.3048	1.0492
3	'hydroxypalmitoyl sphingomyelin (d18:1/16:0(OH))**; Lipid; Sphingomyelins'	0.072183	-0.060831	-0.059871	0.95546	1.0153	0.93669	0.99752
1	'N4-acetylcytidine; Nucleotide; Pyrimidine Metabolism, Cytidine containing'	0.072196	-0.079126	-0.11311	1.0666	1.1797	0.97332	1.0524
1	'X - 17690; ; '	0.072243	0.12273	1.2115	3.3915	2.18	1.0676	0.94485
3	'1-palmitoyl-2-linoleoyl-GPC (16:0/18:2); Lipid; Phospholipid Metabolism'	0.072381	0.031596	0.023333	1.0307	1.0073	1.0334	1.0018
1	'4-cholesten-3-one; Lipid; Sterol'	0.072543	-0.073067	-0.0428	1.0154	1.0582	0.93636	1.0094
1	'tryptophan; Amino Acid; Tryptophan Metabolism'	0.072566	0.018989	0.027615	1.0269	0.9993	1.013	0.99402
3	'iminodiacetate (IDA); Xenobiotics; Chemical'	0.072832	0.087544	0.088458	1.1819	1.0934	1.0861	0.99851
2	'1-dihomo-linoleoyl-GPC (20:2)*; Lipid; Lysolipid'	0.0731	0.074567	0.12517	1.1866	1.0615	1.0739	0.9993
2	'9,10-DiHOME; Lipid; Fatty Acid, Dihydroxy'	0.073147	0.16523	0.12851	1.2415	1.113	1.1361	0.97092
4	'X - 12680; ; '	0.074025	0.16632	0.17308	1.3449	1.1718	1.1592	0.99288
3	'glutamate, gamma-methyl ester; Amino Acid; Glutamate Metabolism'	0.074334	0.092341	0.079143	1.1056	1.0265	1.0893	0.997
3	'1-linoleoyl-GPC (18:2); Lipid; Lysolipid'	0.07446	0.089796	0.068383	1.0964	1.0281	1.0873	0.99752
2	'1-eicosenoyl-GPC (20:1)*; Lipid; Lysolipid'	0.074661	0.094034	0.087554	1.1435	1.056	1.0867	0.99268
4	'1-methylxanthine; Xenobiotics; Xanthine Metabolism'	0.074974	-0.188	-0.26793	1.0512	1.3191	0.85995	1.048
2	'galactonate; Carbohydrate; Fructose, Mannose and Galactose Metabolism'	0.075027	-0.24204	-0.45246	1.3433	1.7958	0.83308	1.0751
1	'cortisone; Lipid; Steroid'	0.075086	0.015782	0.057441	1.0695	1.0121	1.0196	1.0038
2	'taurocholenate sulfate*; Lipid; Secondary Bile Acid Metabolism'	0.075096	-0.11539	-0.23806	0.97327	1.2113	0.90835	1.0237
2	'glucuronide of piperine metabolite C17H21NO3 (4)*; Xenobiotics; Food Component/Plant'	0.075219	-0.13576	-0.24411	1.1024	1.3465	0.84312	0.97888
4	'N-acetylalliin; Xenobiotics; Food Component/Plant'	0.075643	-0.3489	-0.35174	1.4007	1.7524	0.67531	1.0242
1	'cysteine; Amino Acid; Methionine, Cysteine, SAM and Taurine Metabolism'	0.076095	0.060148	0.049985	1.081	1.031	1.0646	1.0045
3	'ceramide (d18:2/24:1, d18:1/24:2)*; Lipid; Ceramides'	0.076108	0.072576	0.11322	1.1489	1.0357	1.0773	1.0047
2	'trans-urocanate; Amino Acid; Histidine Metabolism'	0.076261	0.11994	0.099676	1.2654	1.1657	1.1205	1.0005
2	'X - 24306; ; '	0.076454	-0.13199	-0.16227	1.0009	1.1632	0.87034	1.0023
1	'hypoxanthine; Nucleotide; Purine Metabolism, (Hypo)Xanthine/Inosine containing'	0.077113	0.07219	0.039382	1.1776	1.1382	1.091	1.0188
3	'xanthine; Nucleotide; Purine Metabolism, (Hypo)Xanthine/Inosine containing'	0.077229	0.078921	0.0818	1.1503	1.0685	1.0759	0.99699
2	'1-margaroyl-GPE (17:0)*; Lipid; Lysolipid'	0.077292	0.070851	0.1206	1.2604	1.1398	1.0909	1.02
2	'isoursodeoxycholate; Lipid; Secondary Bile Acid Metabolism'	0.077514	-0.27169	-0.24645	1.8185	2.0649	0.65396	0.92565
2	'4-hydroxyphenylpyruvate; Amino Acid; Phenylalanine and Tyrosine Metabolism'	0.077796	-0.068207	-0.082556	1.0393	1.1218	0.94883	1.017
3	'1-(1-enyl-stearoyl)-2-oleoyl-GPC (P-18:0/18:1); Lipid; Plasmalogen'	0.077953	-0.10785	-0.17123	0.96157	1.1328	0.90594	1.0138
3	'(S)-3-hydroxybutyrylcarnitine; Lipid; Fatty Acid Metabolism(Acyl Carnitine)'	0.078103	-0.10086	-0.21116	1.0203	1.2314	0.89833	0.99919
2	'alpha-ketoglutarate; Energy; TCA Cycle'	0.078182	-0.055319	-0.099362	0.998	1.0974	0.95193	1.0073
3	'2-oxoarginine*; ; '	0.078398	0.14793	0.21183	1.4505	1.2386	1.1409	0.99301
4	'tartarate; Xenobiotics; Food Component/Plant'	0.07841	-0.20867	0.40887	2.0904	1.6815	0.83934	1.048
3	'docosahexaenoylcarnitine (C22:6)*; Lipid; Fatty Acid Metabolism(Acyl Carnitine)'	0.07854	-0.18288	-0.18442	1.0373	1.2217	0.79525	0.97813
1	'1-linoleoyl-GPC (18:2); Lipid; Lysolipid'	0.079001	0.039306	0.056318	1.0831	1.0267	1.0359	0.99658
3	'palmitoyl sphingomyelin (d18:1/16:0); Lipid; Sphingolipid Metabolism'	0.079121	0.041616	0.028395	1.0396	1.0112	1.0388	0.99717
2	'N-formylphenylalanine; Amino Acid; Phenylalanine and Tyrosine Metabolism'	0.079255	-0.069983	-0.11367	0.94631	1.06	0.92888	0.99886
3	'4-hydroxy-2-oxoglutaric acid; Lipid; Fatty Acid, Dicarboxylate'	0.079859	-0.10371	-0.14665	0.95485	1.1015	0.90673	1.0104
4	'1-stearoyl-2-linoleoyl-GPC (18:0/18:2)*; Lipid; Phospholipid Metabolism'	0.079929	-0.033551	-0.029025	0.98027	1.0093	0.96968	1.0032
3	'fumarate; Energy; TCA Cycle'	0.080098	-0.050994	-0.060119	1.0035	1.0636	0.96538	1.0164
4	'X - 22162; ; '	0.080168	-0.046179	-0.078381	1.0379	1.1163	0.99383	1.04
1	'1-oleoyl-2-arachidonoyl-GPE (18:1/20:4)*; ; '	0.080271	-0.052632	-0.094899	1.0167	1.1116	0.96912	1.0217
1	'S-adenosylhomocysteine (SAH); Amino Acid; Methionine, Cysteine, SAM and Taurine Metabolism'	0.081416	0.026707	0.079685	1.1479	1.0682	1.0471	1.0204
1	'6-hydroxyindole sulfate; Xenobiotics; Chemical'	0.081453	0.08301	0.11858	1.2386	1.12	1.1159	1.0329
2	'1,5-anhydroglucitol (1,5-AG); Carbohydrate; Glycolysis, Gluconeogenesis, and Pyruvate Metabolism'	0.081629	-0.05109	-0.075366	0.91931	0.99467	0.93988	0.99097
2	'trigonelline (N''-methylnicotinate); Cofactors and Vitamins; Nicotinate and Nicotinamide Metabolism'	0.081693	0.19354	0.11756	1.5685	1.451	1.2061	1.0126
1	'imidazole propionate; Amino Acid; Histidine Metabolism'	0.082158	0.10143	0.1375	1.6797	1.5422	1.0715	0.97009
1	'X - 24736; ; '	0.082163	0.099126	0.11212	1.2523	1.1402	1.0742	0.97508
4	'ornithine; Amino Acid; Urea cycle; Arginine and Proline Metabolism'	0.082323	-0.057047	-0.048894	0.98359	1.0325	0.96097	1.018
4	'carboxyethyl-GABA; Amino Acid; Glutamate Metabolism'	0.082818	-0.062705	-0.04783	0.99226	1.0401	0.94658	1.0093
1	'X - 11381; ; '	0.082935	0.044128	0.10209	1.127	1.025	1.0526	1.0085
4	'X - 24522; ; '	0.083018	-0.14922	-0.097929	1.0478	1.1457	0.87532	1.0245
1	'cis-4-decenoate (10:1n6)*; Lipid; Medium Chain Fatty Acid'	0.083731	-0.080412	-0.13739	1.0277	1.1651	0.89369	0.9741
1	'1-linolenoyl-GPE (18:3)*; Lipid; Lysolipid'	0.083743	-0.097305	-0.16956	1.0782	1.2477	0.9262	1.0235
2	'tetradecadienoate (14:2)*; Lipid; Polyunsaturated Fatty Acid (n3 and n6)'	0.084298	0.12286	0.1654	1.3106	1.1452	1.098	0.97519
2	'carotene diol (1); Xenobiotics; Food Component/Plant'	0.085049	0.14979	0.089814	1.1928	1.103	1.1471	0.9973
4	'X - 24699; ; '	0.08508	-0.053159	-0.025914	1.0128	1.0387	0.95819	1.0114
3	'1-oleoyl-2-arachidonoyl-GPE (18:1/20:4)*; ; '	0.085773	-0.13739	-0.12784	0.98219	1.11	0.88746	1.0249
3	'myristoleate (14:1n5); Lipid; Long Chain Fatty Acid'	0.086046	-0.21176	-0.051505	1.1906	1.2421	0.82453	1.0363
3	'3-methoxycatechol sulfate (1); Xenobiotics; Benzoate Metabolism'	0.0861	0.30463	0.92613	3.2791	2.353	1.1843	0.87969
3	'undecenoylcarnitine (C11:1); Lipid; Fatty Acid Metabolism (Acyl Carnitine, Monounsaturated)'	0.086368	0.1578	0.081002	1.1615	1.0805	1.1695	1.0117
1	'choline; Lipid; Phospholipid Metabolism'	0.086376	0.033132	0.047928	1.0693	1.0214	1.0396	1.0065
2	'1-(1-enyl-stearoyl)-2-docosahexaenoyl-GPE (P-18:0/22:6)*; Lipid; Plasmalogen'	0.086379	-0.080543	-0.1031	0.95667	1.0598	0.9018	0.98234
2	'glucuronide of piperine metabolite C17H21NO3 (3)*; Xenobiotics; Food Component/Plant'	0.086484	-0.10032	-0.20213	1.1141	1.3162	0.86993	0.97025
3	'N-acetylserine; Amino Acid; Glycine, Serine and Threonine Metabolism'	0.087161	-0.030967	-0.05657	0.99037	1.0469	0.99106	1.022
3	'cystine; Amino Acid; Methionine, Cysteine, SAM and Taurine Metabolism'	0.087241	-0.10697	-0.11747	1.0812	1.1987	0.93744	1.0444
3	'sphingomyelin (d18:1/21:0, d17:1/22:0, d16:1/23:0)*; Lipid; Sphingolipid Metabolism'	0.087344	0.096422	0.055469	1.1179	1.0624	1.1185	1.0221
2	'indoleacetylglutamine; Amino Acid; Tryptophan Metabolism'	0.087461	-0.19168	-0.29298	1.0199	1.3129	0.83542	1.0271
1	'1,2-dipalmitoyl-GPC (16:0/16:0); Lipid; Phospholipid Metabolism'	0.08747	0.022458	0.026432	1.0416	1.0152	1.0256	1.0032
3	'octadecenedioylcarnitine (C18:1-DC)*; Lipid; Fatty Acid Metabolism(Acyl Carnitine)'	0.087714	0.14502	0.10223	1.2596	1.1574	1.1515	1.0065
2	'ceramide (d18:1/14:0, d16:1/16:0)*; Lipid; Ceramides'	0.087947	-0.097063	-0.078423	0.99836	1.0768	0.94692	1.044
3	'methylsuccinate; Amino Acid; Leucine, Isoleucine and Valine Metabolism'	0.088172	-0.045715	-0.11152	0.99765	1.1092	0.99259	1.0383
4	'3-indoleglyoxylic acid; Xenobiotics; Food Component/Plant'	0.088186	-0.062893	-0.062685	1.0284	1.091	0.94153	1.0044
1	'(16 or 17)-methylstearate (a19:0 or i19:0); Lipid; Fatty Acid, Branched'	0.088201	0.091078	0.34078	1.4476	1.1068	1.0971	1.006
4	'hydroxy-N6,N6,N6-trimethyllysine*; Amino Acid; Lysine Metabolism'	0.088241	0.080027	0.045521	1.1019	1.0564	1.0532	0.97316
4	'1,3-dimethylurate; Xenobiotics; Xanthine Metabolism'	0.088398	0.23736	0.064413	1.3037	1.2393	1.2743	1.037
4	'sphingomyelin (d18:1/25:0, d19:0/24:1, d20:1/23:0, d19:1/24:0)*; Lipid; Sphingolipid Metabolism'	0.088494	-0.10165	-0.07055	1.0178	1.0884	0.93241	1.0341
2	'1-palmitoyl-2-docosahexaenoyl-GPE (16:0/22:6)*; Lipid; Phospholipid Metabolism'	0.088797	-0.16194	-0.131	0.99306	1.1241	0.84848	1.0104
1	'tetradecadienoate (14:2)*; Lipid; Polyunsaturated Fatty Acid (n3 and n6)'	0.08911	-0.087738	-0.17409	0.989	1.1631	0.89574	0.98348
2	'1-palmitoyl-2-(hydroxylinoleoyl)-GPC (16:0/18:2(OH))*; Lipid; Phospholipid Metabolism'	0.089202	0.12261	0.14121	1.2092	1.0679	1.1303	1.0077
1	'glycocholenate sulfate*; Lipid; Secondary Bile Acid Metabolism'	0.089269	-0.076443	-0.075729	1.0222	1.0979	0.9348	1.0112
1	'1-methyl-4-imidazoleacetate; Amino Acid; Histidine Metabolism'	0.089917	0.048896	0.097567	1.1698	1.0722	1.0676	1.0187
2	'N-behenoyl-sphingadienine (d18:2/22:0)*; Lipid; Sphingolipid Metabolism'	0.089924	-0.0959	-0.090585	0.96738	1.058	0.90206	0.99796
[truncated: 1,961 more rows]

## Sheet: Microbiome
archetype #	Feature Name	P value (Mann-Whitney)	Median Difference	Mean Difference	Mean First	Mean Rest	Median First	Median Rest
4	Christensenellaceae_R-7_group	1.04e-14	-0.0044323	-0.0088239	0.0044561	0.01328	0.00045018	0.0048825
4	Lachnospiraceae_UCG-001	2.88e-14	-0.0027752	-0.0030702	0.0023118	0.005382	0.00033218	0.0031074
4	Ruminococcaceae_UCG-014	2.32e-13	-0.0036236	-0.0061968	0.0042831	0.01048	0	0.0036236
4	Ruminococcaceae_UCG-005	8.77e-13	-0.0033143	-0.0035444	0.0036272	0.0071716	0.0008008	0.0041151
4	Faecalibacterium	7.61e-12	-0.039121	-0.031548	0.060766	0.092314	0.051816	0.090937
4	Lachnospiraceae_NK4A136_group	1.83e-11	-0.0046789	-0.0058372	0.0059632	0.0118	0.0031094	0.0077883
4	Observed	2.72e-11	-55	-58.1729	235.406	293.579	224.5	279.5
4	Lachnoclostridium	2.79e-11	0.0086682	0.012168	0.027016	0.014849	0.018838	0.010169
4	Chao1	2.28e-10	-54.4405	-62.1568	253.543	315.7	244.082	298.523
4	Shannon	2.97e-10	-0.29523	-0.30174	4.0182	4.32	4.0646	4.3599
4	Family_XIII_UCG-001	3.45e-10	-0.00033138	-0.00025187	0.00027581	0.00052768	9.26e-05	0.00042398
4	Ruminococcaceae_UCG-010	5.02e-10	-0.00043803	-0.00086802	0.0014941	0.0023621	0	0.00043803
4	Lachnospira	6.14e-10	-0.0077118	-0.0076906	0.011645	0.019336	0.0083503	0.016062
4	Marvinbryantia	1.59e-09	-0.00084411	-0.001704	0.0011512	0.0028552	0.00062398	0.0014681
4	Ruminococcaceae_UCG-013	2.38e-09	-0.0021016	-0.0024678	0.003912	0.0063798	0.0028249	0.0049265
4	Intestinimonas	6.15e-09	-0.0006714	-0.00060776	0.0011673	0.001775	0.00061179	0.0012832
4	GCA-900066575	7.78e-09	-0.00030165	-0.00029077	0.00039692	0.00068769	0.0001665	0.00046815
4	GCA-900066225	1.01e-08	-0.0001537	-0.0003158	0.00012328	0.00043908	0	0.0001537
4	Romboutsia	1.32e-08	-0.00080938	-0.0025983	0.0015104	0.0041087	0.00030858	0.001118
4	Oscillospira	1.48e-08	-0.00033448	-0.00040202	0.00050016	0.00090218	7.63e-05	0.00041076
4	Ruminococcaceae_NK4A214_group	1.49e-08	-0.0027129	-0.0036152	0.0030027	0.0066179	0.00086366	0.0035766
4	Ruminococcus_1	3.41e-08	-0.01066	-0.0062118	0.016778	0.022989	0.0025435	0.013203
4	Lachnospiraceae_ND3007_group	7.41e-08	-0.0019296	-0.0021276	0.0024533	0.0045809	0.00089966	0.0028292
4	Ruminiclostridium_6	7.63e-08	-0.00078487	-0.0054482	0.0029059	0.0083541	0	0.00078487
4	Anaerostipes	1.65e-07	-0.0054772	-0.0061801	0.011378	0.017558	0.0068949	0.012372
4	Ruminococcaceae_UCG-002	3.28e-07	-0.0064752	-0.0051382	0.0084264	0.013565	0.0032197	0.009695
4	Family_XIII_AD3011_group	4.44e-07	-0.0005093	-0.00079365	0.0010103	0.001804	0.00065901	0.0011683
4	Erysipelotrichaceae_UCG-003	1.01e-06	-0.0054817	-0.0048858	0.0079329	0.012819	0.0019324	0.0074141
4	Coprococcus_2	2.14e-06	0	-0.0051774	0.0030416	0.008219	0	0
4	Megasphaera	2.24e-06	0	0.0021468	0.0029809	0.00083404	0	0
4	Bacteroides	2.28e-06	0.096155	0.087376	0.30423	0.21685	0.28479	0.18863
4	Lachnospiraceae_FCS020_group	2.86e-06	-0.00034222	-0.00019135	0.0007236	0.00091496	0.00024547	0.00058769
1	Marvinbryantia	3.52e-06	0.0010529	0.0019845	0.0046479	0.0026634	0.0024107	0.0013579
4	CAG-56	6.14e-06	-0.00085605	-0.0010231	0.0015988	0.0026219	0	0.00085605
4	Acidaminococcus	8.21e-06	0	0.0039836	0.0048935	0.00090995	0	0
4	Escherichia/Shigella	1.13e-05	0.00031714	0.0078635	0.011507	0.0036431	0.00039587	7.87e-05
4	Fusicatenibacter	1.19e-05	-0.0036857	-0.0041821	0.010117	0.014299	0.0070504	0.010736
4	Erysipelatoclostridium	2.16e-05	-0.00041898	-0.00060002	0.0016775	0.0022775	0.00038852	0.00080749
4	Turicibacter	2.96e-05	-0.00015076	-0.00085896	0.00048756	0.0013465	0	0.00015076
4	Fusobacterium	3.25e-05	0	0.0037099	0.0045423	0.00083235	0	0
4	Shuttleworthia	5.28e-05	-7.9e-05	-0.000211	0.00020931	0.00042031	0	7.9e-05
4	Adlercreutzia	5.54e-05	-0.00040207	-0.00049034	0.00057726	0.0010676	0.00011366	0.00051573
4	Alistipes	6.06e-05	-0.0045579	-0.0071924	0.017837	0.025029	0.015207	0.019765
4	Roseburia	6.28e-05	-0.0042505	-0.0056137	0.014463	0.020077	0.011279	0.015529
4	Coprococcus_1	7.01e-05	-0.0012658	-0.00085126	0.0019937	0.002845	0.0010245	0.0022902
1	GCA-900066575	8.17e-05	0.00018118	0.00031786	0.00097396	0.0006561	0.00063733	0.00045616
1	Anaerostipes	8.32e-05	0.005015	0.009313	0.026058	0.016745	0.016985	0.01197
3	Streptococcus	0.00011091	-0.0011034	-0.0043359	0.0043546	0.0086905	0.0015453	0.0026487
1	Ruminococcaceae_UCG-005	0.00011957	0.0027925	0.0025197	0.0093815	0.0068618	0.0066164	0.0038239
4	Lachnospiraceae_UCG-003	0.00015935	0	-0.00053451	1.54e-05	0.00054995	0	0
4	Subdoligranulum	0.0002489	-0.0088093	-0.0060409	0.025149	0.03119	0.017535	0.026344
4	Lachnospiraceae_UCG-004	0.00032808	-0.0010555	-0.00045254	0.0024023	0.0028548	0.0010375	0.002093
4	Barnesiella	0.00045428	-7.73e-05	-0.0019162	0.0028146	0.0047308	0	7.73e-05
1	Lachnoclostridium	0.00046524	-0.0031176	-0.0033973	0.012224	0.015621	0.0074479	0.010566
1	Erysipelatoclostridium	0.00047212	0.00037789	0.00083171	0.0030343	0.0022026	0.0011473	0.00076944
4	Methanobrevibacter	0.00075003	0	-0.0012606	0.00024602	0.0015066	0	0
1	Bifidobacterium	0.00076131	-0.0020125	-0.0047711	0.0097987	0.01457	0.0016583	0.0036708
4	Anaerosporobacter	0.00085508	0	-0.00025919	0.00042375	0.00068294	0	0
4	Ruminococcaceae_UCG-003	0.00089206	-0.0011273	-0.00052971	0.002539	0.0030687	0.0010077	0.002135
1	Acidaminococcus	0.00089348	0	-0.0010165	0.00014091	0.0011575	0	0
3	Shuttleworthia	0.00090038	-7.87e-05	-0.00010123	0.00031344	0.00041467	0	7.87e-05
1	Family_XIII_UCG-001	0.0010873	0.00014554	0.00016245	0.00066904	0.00050658	0.00054864	0.0004031
4	Clostridium_sensu_stricto_1	0.0012572	-0.00030381	-0.0019936	0.0023364	0.00433	0.00015957	0.00046338
4	Akkermansia	0.0014518	-0.001164	-0.0021289	0.0069585	0.0090873	0.00015262	0.0013167
4	Ruminiclostridium_5	0.0015892	-0.00086368	-0.0017269	0.0048369	0.0065638	0.0025018	0.0033655
4	Prevotella_2	0.0021167	0	0.001328	0.0038639	0.0025359	0	0
3	Lachnospiraceae_UCG-004	0.0021734	0.00077726	0.00064364	0.0034483	0.0028047	0.0027958	0.0020186
1	Oscillospira	0.0026198	0.00014456	0.00040623	0.0012666	0.00086036	0.00053969	0.00039513
3	Lactobacillus	0.0030219	0	3.37e-05	0.00099712	0.00096344	0	0
4	Klebsiella	0.003234	0	0.0016442	0.0035182	0.0018739	0	0
3	Hungatella	0.0032454	0	-0.00026253	0.00015007	0.00041259	0	0
3	Ruminococcaceae_UCG-005	0.0036898	-0.0016217	-0.0022091	0.0048902	0.0070993	0.0024194	0.0040411
4	Ruminococcaceae_UCG-004	0.0039619	-0.00070722	-0.00051516	0.0015878	0.0021029	0.0010711	0.0017783
3	Paraprevotella	0.0040356	0	0.0011338	0.0038777	0.0027439	0	0
4	Terrisporobacter	0.0041655	0	-0.00039085	0.00017775	0.0005686	0	0
1	Ruminococcus_1	0.0042575	-0.0036807	-0.0043671	0.018567	0.022934	0.0092167	0.012897
1	Fusicatenibacter	0.0044129	0.0025855	0.0029896	0.016922	0.013933	0.012987	0.010402
1	Ruminiclostridium_9	0.0045287	0.00040402	0.00060852	0.0038886	0.0032801	0.0030289	0.0026249
1	Shuttleworthia	0.004676	0.00015555	0.00012863	0.00053169	0.00040306	0.00023306	7.75e-05
1	Romboutsia	0.005516	0.00098759	0.0018558	0.0057369	0.0038811	0.0020089	0.0010213
2	Sellimonas	0.0057624	0.00015271	0.00052953	0.0011963	0.00066672	0.00015271	0
4	Coprobacter	0.0062428	0	2.19e-05	0.0006539	0.00063197	0	0
3	Agathobacter	0.0063513	0.01442	0.011923	0.059762	0.047839	0.051829	0.037409
3	Erysipelatoclostridium	0.0070425	-0.00027142	-0.0011954	0.0011062	0.0023016	0.00053257	0.00080399
1	Adlercreutzia	0.0070597	-0.00029755	-0.00015397	0.00089864	0.0010526	0.00020341	0.00050096
2	Barnesiella	0.010257	-7.67e-05	-0.0011224	0.0035708	0.0046931	0	7.67e-05
1	DTU089	0.010659	-8.52e-05	-0.00057389	0.00089134	0.0014652	8.14e-05	0.0001666
3	UBA1819	0.01066	-0.00013588	-0.00045441	0.00053016	0.00098457	0.000258	0.00039389
4	Desulfovibrio	0.010867	0	-0.00020197	0.00069986	0.00090182	0	0
4	DTU089	0.011188	-1.46e-05	0.0002038	0.0016274	0.0014236	0.00015237	0.00016699
4	Ruminococcus_2	0.011247	-0.0083926	-0.0059964	0.022322	0.028318	0.008462	0.016855
3	DTU089	0.011547	-8.84e-05	-0.00061701	0.00084368	0.0014607	7.93e-05	0.00016769
1	Barnesiella	0.012425	0.0018574	0.0011408	0.0057164	0.0045756	0.0018574	0
4	CAG-352	0.013857	0	-0.002449	0.0018461	0.0042951	0	0
4	Butyricicoccus	0.014283	-0.0013175	-0.00030332	0.0064116	0.0067149	0.004332	0.0056495
1	Lachnospiraceae_UCG-004	0.014352	-0.00043136	-0.00054009	0.002323	0.0028631	0.0016414	0.0020728
2	Ruminococcus_2	0.014384	0.0090333	0.0072978	0.034975	0.027678	0.025121	0.016088
4	Intestinibacter	0.014953	-0.00018918	-0.0013212	0.0013344	0.0026556	0.00022801	0.00041719
2	Akkermansia	0.015051	0.0027801	0.0013388	0.010259	0.0089205	0.0039569	0.0011768
4	Sutterella	0.015292	0.0013419	0.003818	0.0090771	0.0052591	0.0015068	0.00016489
3	Prevotella_7	0.015867	0	0.0018436	0.0031622	0.0013186	0	0
3	Phascolarctobacterium	0.018902	0.0025541	0.0014179	0.0079569	0.006539	0.0074237	0.0048696
1	Megasphaera	0.018907	0	-0.00093507	5.38e-05	0.00098891	0	0
4	Flavonifractor	0.018914	0.0003769	0.0010436	0.002836	0.0017925	0.0011709	0.00079403
2	Rikenellaceae_RC9_gut_group	0.019476	0	-0.00080087	0.00011638	0.00091726	0	0
1	Family_XIII_AD3011_group	0.019535	0.00025081	0.00097109	0.0026831	0.001712	0.0013931	0.0011423
1	Alistipes	0.020603	0.0029297	0.0037201	0.028198	0.024478	0.02234	0.01941
3	Lachnospiraceae_UCG-010	0.021011	0.00028541	0.00034155	0.001796	0.0014545	0.0012253	0.00093989
1	Slackia	0.021692	0	-6.56e-05	0.00032558	0.00039116	0	0
1	Bacteroides	0.023283	-0.029803	-0.028232	0.19438	0.22261	0.16375	0.19355
4	Catenibacterium	0.024811	0	0.0021941	0.0047994	0.0026054	0	0
3	Bilophila	0.025202	0.00047752	0.00034332	0.0022908	0.0019474	0.0017166	0.001239
2	Erysipelotrichaceae_UCG-003	0.025607	-0.0028213	-0.0030205	0.0097099	0.01273	0.0044832	0.0073045
1	Erysipelotrichaceae_UCG-003	0.026154	0.0019445	0.0051305	0.01743	0.0123	0.0089962	0.0070517
3	Ruminococcaceae_UCG-014	0.027624	-0.0014203	-0.0036237	0.0067191	0.010343	0.0019292	0.0033494
2	Ruminococcus_1	0.028053	0.0043292	0.0034435	0.025968	0.022525	0.016665	0.012336
3	Eggerthella	0.028427	-7.69e-05	-0.00028664	0.0003449	0.00063154	0	7.69e-05
3	Candidatus_Stoquefichus	0.02865	0	-4.94e-05	0.00038885	0.00043829	0	0
1	Ruminococcaceae_UCG-002	0.02873	0.0033044	0.0022803	0.015472	0.013192	0.012369	0.0090643
1	Collinsella	0.02894	-0.00095789	-0.0029574	0.0064479	0.0094053	0.0036064	0.0045643
1	Klebsiella	0.029216	0	-0.00066053	0.0013289	0.0019894	0	0
1	Lactococcus	0.029297	0	-0.00021032	0.00029795	0.00050827	0	0
3	Oscillibacter	0.029726	-0.00030047	-0.00084205	0.0022895	0.0031316	0.0017258	0.0020263
1	Ruminiclostridium_6	0.03143	0.0012457	-0.00010923	0.0079896	0.0080988	0.0018788	0.00063301
3	Parasutterella	0.034103	0.00025657	0.0010804	0.0070428	0.0059624	0.0020006	0.001744
1	GCA-900066225	0.034898	7.83e-05	0.00013889	0.00055511	0.00041622	0.00016916	9.09e-05
4	Dorea	0.035405	-0.0016928	-0.0010456	0.013405	0.01445	0.010661	0.012354
1	Odoribacter	0.037041	-0.00043115	-0.00059213	0.0019286	0.0025208	0.001099	0.0015302
3	Acidaminococcus	0.038264	0	0.00064253	0.0017152	0.0010726	0	0
3	Eisenbergiella	0.039829	0	-0.00038119	0.00014754	0.00052874	0	0
3	GCA-900066225	0.040101	-7.47e-05	-0.00020464	0.00022834	0.00043298	7.78e-05	0.00015252
4	Ruminiclostridium_9	0.041514	-0.0004244	-0.00039029	0.0029422	0.0033325	0.002235	0.0026594
2	UBA1819	0.042692	0.00013588	0.0003574	0.0013046	0.00094719	0.0005227	0.00038682
2	DTU089	0.042768	8.33e-05	0.0016329	0.0029873	0.0013544	0.00024722	0.00016389
3	Veillonella	0.042837	0	-0.00040777	0.00015945	0.00056722	0	0
4	Collinsella	0.043626	0.0015844	0.0034566	0.012532	0.0090754	0.0060519	0.0044675
4	Faecalitalea	0.044448	7.75e-05	0.00049452	0.001547	0.0010525	7.75e-05	0
1	Coprococcus_1	0.045007	0.00074886	0.00052612	0.003301	0.0027749	0.0029567	0.0022078
1	Lachnospiraceae_UCG-001	0.045399	0.00060751	0.00071229	0.0059075	0.0051952	0.0034929	0.0028854
3	Blautia	0.046635	-0.0072253	-0.010821	0.05795	0.068771	0.053227	0.060452
2	Negativibacillus	0.046885	0.00029956	0.00026994	0.0018757	0.0016058	0.0010823	0.00078278
3	Sellimonas	0.047786	0	-0.00052324	0.00019223	0.00071547	0	0
1	Christensenellaceae_R-7_group	0.050048	0.002888	0.0036569	0.016311	0.012654	0.0073937	0.0045057
3	Collinsella	0.051745	0.001594	-0.0002368	0.0090149	0.0092517	0.0060891	0.0044951
3	Ruminococcaceae_UCG-003	0.056931	0.00058418	0.00063806	0.0036531	0.003015	0.0026713	0.0020871
3	Ruminococcaceae_UCG-004	0.057803	-0.00024583	-0.00049827	0.001602	0.0021002	0.0015254	0.0017712
1	Parabacteroides	0.058032	-0.0018362	-0.00062184	0.016079	0.016701	0.0092113	0.011048
3	Ruminococcaceae_NK4A214_group	0.058046	-0.0012425	-0.0015308	0.0049814	0.0065121	0.0022	0.0034425
1	Ruminococcaceae_UCG-013	0.058207	0.00076015	0.0021143	0.0082584	0.0061441	0.0055942	0.004834
1	Alloprevotella	0.059372	0	0.00057578	0.0024956	0.0019198	0	0
4	Holdemania	0.061387	-6.6e-05	-7.62e-05	0.00037767	0.00045384	0.0002509	0.00031694
3	Prevotella_9	0.0619	0	0.022456	0.050848	0.028392	0	0
1	Catenibacterium	0.062106	0	-0.00015958	0.0025599	0.0027195	0	0
2	Butyricimonas	0.063386	-0.00039157	-0.00018494	0.0012588	0.0014437	0	0.00039157
3	Tyzzerella_3	0.064773	0	-0.00017244	0.00064215	0.00081458	0	0
1	Ruminococcaceae_UCG-010	0.065079	0.00052686	0.00036671	0.0026668	0.0023001	0.00086844	0.00034159
3	Ruminococcus_2	0.066685	-0.0074686	-0.0069804	0.021359	0.028339	0.0094703	0.016939
3	Marvinbryantia	0.068834	-0.00030014	-0.00098096	0.0018359	0.0028168	0.0011319	0.0014321
4	Haemophilus	0.069936	0	-0.0001895	0.00036487	0.00055438	0	0
4	Parabacteroides	0.070362	0.0015092	0.0077552	0.024049	0.016294	0.012325	0.010816
3	Alistipes	0.072389	-0.0018041	-0.004438	0.020442	0.02488	0.017936	0.01974
1	Butyricicoccus	0.072417	0.0009746	0.00096859	0.0076153	0.0066467	0.006516	0.0055414
2	Oscillibacter	0.072539	0.00027449	0.00037108	0.0034475	0.0030764	0.0022575	0.001983
3	Sutterella	0.075739	0.0016579	0.0013969	0.0067773	0.0053805	0.0018243	0.00016639
3	Family_XIII_UCG-001	0.075916	-9.64e-05	-4.92e-05	0.00046853	0.00051777	0.0003177	0.0004141
3	Ruminiclostridium_5	0.077155	-0.00040491	-0.0018559	0.0047071	0.006563	0.0029427	0.0033476
1	Methanobrevibacter	0.079081	0	0.00068757	0.0020955	0.001408	0	0
3	Alloprevotella	0.079144	0	0.0017026	0.0035791	0.0018765	0	0
2	Phascolarctobacterium	0.081396	-0.0020361	-0.0012732	0.0053901	0.0066633	0.0030035	0.0050396
3	Christensenellaceae_R-7_group	0.082488	-0.00093508	-0.0046616	0.0084013	0.013063	0.0037575	0.0046926
3	Clostridium_sensu_stricto_1	0.08275	-0.00014198	-0.00034437	0.0039052	0.0042496	0.00031088	0.00045287
1	Lachnospiraceae_ND3007_group	0.08343	0.00045214	0.00054282	0.0049915	0.0044487	0.0031561	0.002704
3	Coprococcus_3	0.08574	0.00096323	0.0012008	0.0064054	0.0052046	0.0049223	0.0039591
2	Lachnospiraceae_UCG-010	0.090525	-0.00018917	-0.00016124	0.0013162	0.0014774	0.00077178	0.00096095
3	Intestinimonas	0.093631	-0.00025062	-0.00030638	0.001453	0.0017594	0.0010194	0.00127
1	Intestinimonas	0.09374	0.000155	0.00034713	0.0020737	0.0017266	0.0014015	0.0012466
3	Oscillospira	0.093811	-5.17e-05	-0.0002131	0.00067921	0.00089232	0.00034646	0.0003982
2	Prevotellaceae_NK3B31_group	0.096061	0	-0.00065688	0.00083273	0.0014896	0	0
2	Anaerosporobacter	0.096467	0	0.00032365	0.0009785	0.00065485	0	0
1	Haemophilus	0.099232	0	5.64e-05	0.00059854	0.00054216	0	0
3	Escherichia/Shigella	0.10266	-7.96e-05	-0.00050789	0.0035349	0.0040428	0	7.96e-05
2	Coprococcus_3	0.10396	-0.00068773	-0.0009303	0.0043724	0.0053027	0.003352	0.0040398
1	Lachnospiraceae_NK4A136_group	0.10445	0.0010536	0.0023564	0.013746	0.01139	0.0085656	0.007512
3	Rikenellaceae_RC9_gut_group	0.10691	0	0.0014384	0.0022533	0.00081492	0	0
2	Eisenbergiella	0.10849	0	6.97e-05	0.0005782	0.00050851	0	0
1	Lachnospira	0.10933	0.0027701	0.0022931	0.021132	0.018839	0.018417	0.015647
1	CAG-56	0.11338	0.00067994	0.00067649	0.0032118	0.0025353	0.0014503	0.00077032
2	Adlercreutzia	0.11523	0.00016786	0.0002724	0.0013033	0.0010309	0.00064882	0.00048096
3	Ruminococcaceae_UCG-002	0.11564	-0.0024586	-0.0022613	0.011157	0.013418	0.0070786	0.0095372
3	Slackia	0.1165	0	-4.4e-05	0.00034551	0.00038947	0	0
2	Alloprevotella	0.11895	0	-0.0012101	0.00080023	0.0020103	0	0
3	Dorea	0.12114	0.0010622	0.001708	0.016033	0.014325	0.013267	0.012205
1	Streptococcus	0.12208	0.00027672	0.0017015	0.010106	0.0084043	0.0028408	0.0025641
1	Lachnospiraceae_UCG-003	0.12304	0	0.00016246	0.00067775	0.00051529	0	0
3	Turicibacter	0.12341	-1.64e-05	-0.00031461	0.0010046	0.0013192	7.61e-05	9.24e-05
2	Flavonifractor	0.12527	0.00025172	0.00010742	0.0019448	0.0018373	0.0010492	0.00079751
3	Coprococcus_2	0.12715	0	-0.0025338	0.0055489	0.0080827	0	0
2	Marvinbryantia	0.12798	-0.00010509	-0.00059742	0.0022049	0.0028023	0.0013126	0.0014177
1	Ruminococcaceae_NK4A214_group	0.13134	0.0017821	0.0010864	0.0074706	0.0063842	0.0051014	0.0033192
2	Dorea	0.13367	-0.002558	-0.0013378	0.013127	0.014465	0.0097364	0.012294
3	Lachnoclostridium	0.13398	0.0014558	-0.000424	0.015027	0.015451	0.011783	0.010327
1	Tyzzerella_4	0.1505	0	2.28e-05	0.00058039	0.00055758	0	0
2	Haemophilus	0.15089	0	5.71e-07	0.00054583	0.00054526	0	0
4	Butyrivibrio	0.15253	0	-0.001063	0.00064841	0.0017114	0	0
2	Turicibacter	0.15419	7.75e-05	-1.57e-05	0.0012904	0.0013061	0.00016142	8.39e-05
4	Senegalimassilia	0.15532	0	-0.00017714	0.00021068	0.00038782	0	0
1	Lachnospiraceae_FCS020_group	0.15736	-0.00013406	-2.67e-05	0.00088054	0.00090726	0.00043884	0.00057289
4	Candidatus_Stoquefichus	0.15889	0	-6.15e-06	0.00043025	0.0004364	0	0
2	Eggerthella	0.1604	6.49e-06	0.00023852	0.00084585	0.00060733	8.15e-05	7.5e-05
2	Ruminococcaceae_UCG-003	0.167	-0.00068364	-0.00011762	0.0029313	0.003049	0.0014449	0.0021285
3	Megasphaera	0.168	0	0.0003543	0.0012757	0.00092137	0	0
1	Megamonas	0.17191	0	-0.00064062	0.00018655	0.00082717	0	0
3	Faecalibacterium	0.17684	0.0036866	0.0076617	0.098123	0.090462	0.092838	0.089152
1	Paraprevotella	0.17974	0	0.000674	0.0034307	0.0027567	0	0
3	Ruminiclostridium_9	0.18217	-0.00013381	-0.00050581	0.0028304	0.0033362	0.0025153	0.0026491
3	Ruminococcaceae_UCG-010	0.18375	-0.00031393	0.00080821	0.0030929	0.0022847	7.82e-05	0.0003921
3	Parabacteroides	0.18636	0.001098	0.00066964	0.017306	0.016637	0.01194	0.010842
2	Hungatella	0.19084	0	0.0015194	0.0018469	0.00032752	0	0
1	Dialister	0.19339	0	-0.00040642	0.0058542	0.0062606	0	0
2	Butyrivibrio	0.1942	0	-5.83e-05	0.0016049	0.0016632	0	0
1	Butyrivibrio	0.19525	0	-0.001119	0.00060346	0.0017225	0	0
2	Paraprevotella	0.19697	0	-0.0015303	0.0013377	0.0028681	0	0
4	Eisenbergiella	0.19958	0	-0.00024097	0.00028246	0.00052344	0	0
2	Senegalimassilia	0.20187	0	-4.11e-05	0.0003402	0.00038131	0	0
2	Clostridium_sensu_stricto_1	0.20273	-0.00022465	-0.0020431	0.00229	0.0043331	0.00023354	0.00045819
3	Holdemania	0.20337	5.44e-06	4.58e-05	0.00049397	0.00044816	0.00032085	0.00031541
3	Holdemanella	0.20798	0	0.00063874	0.0067815	0.0061427	0	0
3	CAG-352	0.2096	0	-0.0019531	0.0023109	0.004264	0	0
2	Lachnospiraceae_UCG-003	0.21073	0	-0.00034485	0.00019613	0.00054098	0	0
3	Terrisporobacter	0.21223	0	1.93e-05	0.00056832	0.00054899	0	0
1	Observed	0.21229	-13.5	-9.941	281.399	291.34	263.5	277
2	Ruminococcaceae_UCG-010	0.21547	0.00016437	-0.00026386	0.0020694	0.0023332	0.00054159	0.00037722
2	Family_XIII_AD3011_group	0.21914	0.00016662	0.00027663	0.0020292	0.0017525	0.0013104	0.0011438
1	Clostridium_sensu_stricto_1	0.22087	0.00016751	0.0019419	0.0060685	0.0041266	0.00057871	0.0004112
1	Chao1	0.22132	-15.0046	-11.3581	301.99	313.348	281.072	296.076
3	Intestinibacter	0.22137	-0.00017717	0.00058679	0.003153	0.0025663	0.00023934	0.00041651
2	Dialister	0.22402	0.00015198	0.0010562	0.0072432	0.006187	0.00015198	0
2	Bifidobacterium	0.22451	0.0032292	-0.00055797	0.013774	0.014332	0.0066646	0.0034354
4	Coprococcus_3	0.22781	-0.00066366	-0.00022601	0.0050425	0.0052685	0.0033938	0.0040574
1	Sutterella	0.23199	-0.00024197	-0.0010676	0.0044339	0.0055015	0	0.00024197
3	Lachnospiraceae_UCG-003	0.2364	0	-0.00020119	0.00033201	0.0005332	0	0
3	Bacteroides	0.24378	0.022918	0.011602	0.23213	0.22053	0.21339	0.19047
1	Subdoligranulum	0.244	0.0033138	0.0014663	0.032285	0.030819	0.029061	0.025747
4	Rikenellaceae_RC9_gut_group	0.25252	0	-0.00072522	0.0001881	0.00091333	0	0
2	Christensenellaceae_R-7_group	0.25394	0.0016601	2.15e-07	0.012857	0.012857	0.006207	0.0045469
1	Ruminococcaceae_UCG-004	0.25576	0.00037006	0.00012756	0.0021987	0.0020711	0.002098	0.001728
1	CAG-352	0.26169	0	0.0016908	0.0057745	0.0040838	0	0
3	Barnesiella	0.26292	0.00069865	1.69e-05	0.004655	0.0046381	0.00069865	0
2	Ruminiclostridium_9	0.26293	0.00022491	0.00028064	0.0035809	0.0033002	0.0028596	0.0026347
1	Turicibacter	0.26505	-5.46e-05	-0.00013086	0.0011817	0.0013126	3.75e-05	9.21e-05
1	Bilophila	0.27617	0.00014892	0.00033949	0.0022833	0.0019438	0.0014029	0.001254
1	Prevotella_7	0.27688	0	-0.00061238	0.00082171	0.0014341	0	0
4	Prevotellaceae_NK3B31_group	0.27763	0	0.0013975	0.0027883	0.0013908	0	0
4	Butyricimonas	0.2809	-0.00038508	-0.00015279	0.0012893	0.0014421	0	0.00038508
3	Haemophilus	0.28347	0	-0.00020356	0.00035073	0.00055429	0	0
1	Coprococcus_3	0.2846	5.85e-05	4.28e-06	0.0052617	0.0052574	0.0040728	0.0040143
1	Faecalibacterium	0.28609	0.010997	0.0042716	0.094835	0.090564	0.10008	0.089086
2	Chao1	0.28724	14.6299	7.147	319.519	312.372	309.773	295.143
3	Coprobacter	0.28737	0	-5.54e-05	0.0005801	0.00063547	0	0
4	Odoribacter	0.28849	-0.00010647	0.0001142	0.0025966	0.0024824	0.0013838	0.0014903
2	Observed	0.28851	10	5.3299	295.861	290.531	286	276
2	Escherichia/Shigella	0.28858	-7.97e-05	0.0026584	0.0065502	0.0038918	0	7.97e-05
4	Lactobacillus	0.28881	0	0.001994	0.0028633	0.00086926	0	0
2	GCA-900066225	0.28974	6.17e-05	3.62e-05	0.00045837	0.00042218	0.00016171	0.0001
1	Tyzzerella_3	0.29461	0	0.00012025	0.00092053	0.00080029	0	0
3	Odoribacter	0.29678	0.00030857	-4.55e-05	0.0024445	0.0024899	0.0017916	0.001483
2	Bacteroides	0.30462	0.030239	0.0024937	0.22342	0.22092	0.21966	0.18942
1	Ruminococcus_2	0.30814	0.0018181	0.0036595	0.031487	0.027828	0.018291	0.016473
3	Akkermansia	0.30846	-0.00033901	-0.0027547	0.0063524	0.009107	0.00093483	0.0012738
1	Negativibacillus	0.31231	8.72e-05	0.00015407	0.0017643	0.0016103	0.00087404	0.00078684
1	Hungatella	0.31258	0	-0.00022216	0.00019114	0.00041331	0	0
2	Alistipes	0.31416	0.0016528	0.0029581	0.027499	0.024541	0.021178	0.019525
1	Eisenbergiella	0.31477	0	-9.34e-05	0.0004237	0.00051706	0	0
1	Coprococcus_2	0.31698	0	-0.00032213	0.0076664	0.0079885	0	0
1	Holdemania	0.31944	3.92e-06	4.92e-05	0.00049665	0.00044745	0.00031933	0.00031541
4	Bilophila	0.31987	0.00021801	0.00063689	0.0025689	0.0019321	0.0014664	0.0012484
3	Coprococcus_1	0.32284	0.00021236	0.00013602	0.0029341	0.0027981	0.0024291	0.0022167
3	Roseburia	0.32685	0.0020272	0.0013071	0.021057	0.01975	0.017325	0.015298
2	Odoribacter	0.32979	0.0003711	0.00054326	0.0030049	0.0024617	0.0018539	0.0014828
1	Anaerosporobacter	0.33673	0	-0.00029729	0.0003897	0.000687	0	0
4	UBA1819	0.34054	1.87e-05	-0.00038239	0.00060043	0.00098282	0.00040701	0.00038835
4	Veillonella	0.34553	0	0.0014181	0.0018993	0.00048115	0	0
3	Family_XIII_AD3011_group	0.35251	-8.11e-05	-0.00032478	0.0014555	0.0017803	0.0010699	0.001151
1	Intestinibacter	0.3544	1.08e-05	0.0014092	0.0039232	0.002514	0.00041396	0.00040321
4	Sellimonas	0.35868	0	-0.00020261	0.00049943	0.00070205	0	0
2	Terrisporobacter	0.35913	0	0.0013881	0.0018708	0.00048273	0	0
3	Prevotella_2	0.36277	0	0.00194	0.0044538	0.0025138	0	0
1	Agathobacter	0.36357	-0.007007	-0.0023149	0.04618	0.048495	0.03139	0.038397
1	Butyricimonas	0.369	-0.00017064	-0.00015122	0.0012919	0.0014431	0.00021113	0.00038177
4	Holdemanella	0.37201	0	0.0019154	0.0079945	0.0060791	0	0
4	Paraprevotella	0.37407	0	-0.0012094	0.0016427	0.0028521	0	0
3	Catenibacterium	0.3744	0	6.96e-05	0.0027771	0.0027075	0	0
2	Agathobacter	0.37445	-0.001744	-0.0039445	0.044613	0.048557	0.036346	0.03809
3	CAG-56	0.37822	0.00015586	8.97e-05	0.0026585	0.0025688	0.00093961	0.00078376
2	Coprobacter	0.37902	0	2.25e-05	0.00065441	0.00063193	0	0
4	Blautia	0.37993	-0.0036748	-0.0014182	0.066942	0.06836	0.056687	0.060362
2	Ruminococcaceae_UCG-002	0.38029	0.0005553	0.0011311	0.014395	0.013263	0.0099293	0.009374
2	Ruminococcaceae_UCG-014	0.38624	-0.001462	-0.0020871	0.0081964	0.010283	0.0018011	0.003263
1	Ruminococcaceae_UCG-014	0.39016	0.00074172	0.0012134	0.011329	0.010115	0.0039079	0.0031662
2	Veillonella	0.39179	0	0.00070176	0.001217	0.00051526	0	0
2	CAG-56	0.39692	-0.00038594	-0.00013039	0.0024487	0.0025791	0.00042463	0.00081057
3	Senegalimassilia	0.40879	0	-5.86e-05	0.0003233	0.00038192	0	0
4	Eggerthella	0.40889	-7.63e-05	-0.00027406	0.00035794	0.00063201	0	7.63e-05
1	Prevotella_9	0.40999	0	-0.013804	0.016347	0.030151	0	0
3	Flavonifractor	0.41113	0.00023429	-1.77e-05	0.0018256	0.0018433	0.0010299	0.00079558
4	Hungatella	0.41519	0	0.0002694	0.00065746	0.00038806	0	0
2	Streptococcus	0.41521	0.00016039	0.0012974	0.0097334	0.008436	0.0027292	0.0025688
3	Megamonas	0.4178	0	-6.68e-05	0.00072777	0.00079459	0	0
3	Dialister	0.41874	0	0.00018923	0.0064189	0.0062297	0	0
2	Ruminococcaceae_UCG-005	0.42229	0.00025006	0.00034173	0.0073268	0.006985	0.004163	0.0039129
1	Eggerthella	0.42503	-7.64e-05	0.00010284	0.00071599	0.00061316	0	7.64e-05
2	Parabacteroides	0.43502	0.00072478	-0.0012143	0.015511	0.016725	0.011644	0.010919
2	Holdemania	0.43514	4.99e-06	2.12e-05	0.00047034	0.00044916	0.0003199	0.00031491
2	Tyzzerella_4	0.43627	0	0.0004781	0.0010138	0.00053572	0	0
2	Faecalibacterium	0.43797	-0.0070673	-0.0039837	0.087009	0.090993	0.082661	0.089729
2	Tyzzerella_3	0.44077	0	0.00014113	0.00094126	0.00080013	0	0
1	Lachnospiraceae_UCG-010	0.44314	-0.00010302	-9.12e-06	0.001461	0.0014701	0.00085217	0.00095519
3	Fusicatenibacter	0.44558	0.00040428	0.00069421	0.014762	0.014068	0.01093	0.010526
4	Alloprevotella	0.44755	0	0.001075	0.0029752	0.0019002	0	0
2	Faecalitalea	0.4478	0	-5.12e-05	0.0010275	0.0010787	0	0
2	Shannon	0.45271	0.047933	0.023151	4.3275	4.3044	4.3993	4.3513
2	Roseburia	0.45349	0.0012764	0.00039961	0.020188	0.019788	0.016592	0.015316
2	Lachnospiraceae_UCG-004	0.45355	0.00013025	0.00011136	0.0029391	0.0028277	0.0021701	0.0020398
1	UBA1819	0.45371	9.05e-06	9.23e-06	0.0009732	0.00096396	0.00039749	0.00038844
1	Dorea	0.45434	0.0012552	5.63e-05	0.014453	0.014397	0.013445	0.01219
2	Ruminococcaceae_NK4A214_group	0.45615	0.00043727	-9.31e-05	0.0063558	0.0064489	0.0037665	0.0033292
1	Parasutterella	0.46092	-0.00019894	-0.00019341	0.0058275	0.006021	0.0015729	0.0017718
4	Slackia	0.4696	0	4.21e-05	0.00042757	0.00038551	0	0
4	Tyzzerella	0.47476	0	5.45e-05	0.0010756	0.0010211	0	0
3	Ruminococcus_1	0.47556	0.0018283	0.0016817	0.024299	0.022617	0.014346	0.012518
2	Lachnospiraceae_UCG-001	0.48133	0.00015747	-0.00021454	0.0050306	0.0052451	0.0030872	0.0029297
2	CAG-352	0.48755	0	-0.001605	0.0026502	0.0042552	0	0
1	Escherichia/Shigella	0.48887	-4.16e-05	-0.0013615	0.0027343	0.0040959	3.8e-05	7.95e-05
3	Lactococcus	0.4999	0	-0.00029366	0.00021594	0.00050959	0	0
2	Tyzzerella	0.50443	0	-9.79e-05	0.0009306	0.0010285	0	0
3	Chao1	0.50677	-2.7859	-8.3535	304.734	313.087	292.959	295.745
2	Collinsella	0.51223	0.00032063	0.0010881	0.010277	0.0091886	0.0048544	0.0045337
3	Romboutsia	0.51619	-3.74e-05	-0.00047732	0.0035278	0.0040051	0.001014	0.0010514
4	Lachnospiraceae_UCG-010	0.52358	0.00015689	0.00026903	0.0017257	0.0014567	0.0011003	0.00094344
2	Lachnospiraceae_ND3007_group	0.52634	-0.00023744	-0.00021608	0.0042732	0.0044892	0.0024907	0.0027281
2	Ruminiclostridium_5	0.52717	-0.00011004	0.0031184	0.0094486	0.0063302	0.0032191	0.0033292
2	Fusicatenibacter	0.52873	0.00037488	-0.0004118	0.013707	0.014119	0.010864	0.010489
3	Lachnospiraceae_UCG-001	0.53297	8.07e-05	0.00015879	0.0053865	0.0052277	0.0030093	0.0029286
2	Prevotella_7	0.53353	0	3.38e-05	0.0014323	0.0013985	0	0
3	Tyzzerella_4	0.53479	0	-0.00032734	0.00024598	0.00057332	0	0
3	Adlercreutzia	0.53521	-9.87e-05	-0.00025626	0.00079914	0.0010554	0.00039142	0.00049012
2	Candidatus_Stoquefichus	0.55208	0	-0.00010088	0.0003401	0.00044098	0	0
2	Megamonas	0.55593	0	4.63e-05	0.0008357	0.00078939	0	0
4	Phascolarctobacterium	0.5593	0.00060013	0.0010543	0.0076054	0.0065511	0.0055278	0.0049277
3	Observed	0.56719	-3	-6.1093	284.949	291.058	274	277
1	Shannon	0.56756	-0.011549	-0.012798	4.2934	4.3062	4.3424	4.3539
2	Coprococcus_1	0.56765	-3.81e-06	-5.87e-05	0.0027482	0.002807	0.0022401	0.0022439
1	Lactobacillus	0.56861	0	-0.00052538	0.00046869	0.00099407	0	0
1	Veillonella	0.56939	0	-0.00020262	0.0003578	0.00056043	0	0
2	Bilophila	0.57496	4.06e-05	-0.00016743	0.0018033	0.0019707	0.0012937	0.001253
3	Methanobrevibacter	0.57739	0	-0.00070976	0.00076774	0.0014775	0	0
2	Prevotella_2	0.57874	0	-0.00022312	0.0023873	0.0026104	0	0
1	Phascolarctobacterium	0.57988	0.00085837	-1.66e-05	0.006586	0.0066027	0.0057439	0.0048855
1	Ruminiclostridium_5	0.58294	2.54e-05	0.00080008	0.0072367	0.0064366	0.0033379	0.0033125
2	Erysipelatoclostridium	0.5833	3.33e-05	-0.00016176	0.0020948	0.0022565	0.00081599	0.00078272
2	Klebsiella	0.59674	0	0.0013884	0.003274	0.0018857	0	0
4	Parasutterella	0.59789	-0.00027672	0.0023254	0.008224	0.0058987	0.0015173	0.001794
3	Ruminiclostridium_6	0.60139	-0.00027872	0.00026316	0.0083442	0.0080811	0.00042866	0.00070738
4	Streptococcus	0.60457	-0.00023768	0.004706	0.012979	0.008273	0.0023464	0.0025841
2	GCA-900066575	0.6061	-3.91e-07	7.84e-05	0.00074833	0.00066995	0.0004615	0.00046189
2	Ruminococcaceae_UCG-013	0.60614	0.0004655	0.00080261	0.0070252	0.0062226	0.0053055	0.00484
2	Ruminiclostridium_6	0.60945	0.0001228	0.0023415	0.010321	0.0079795	0.00081103	0.00068823
3	Lachnospira	0.61322	-0.00051157	-0.0008085	0.018194	0.019002	0.015269	0.015781
3	Klebsiella	0.61586	0	-0.00090703	0.0010859	0.0019929	0	0
4	Dialister	0.6287	0.00014965	-0.00020633	0.0060416	0.0062479	0.00014965	0
4	Oscillibacter	0.63501	0.00033231	0.00028227	0.0033631	0.0030808	0.002317	0.0019846
3	Bifidobacterium	0.63976	-4.16e-06	-0.0035705	0.010893	0.014463	0.0035033	0.0035074
2	Fusobacterium	0.65025	0	-0.00014731	0.00087015	0.0010175	0	0
3	Ruminococcaceae_UCG-013	0.65101	-0.00011108	-0.0005896	0.0056979	0.0062875	0.0047589	0.00487
2	Parasutterella	0.65269	-0.00030987	-0.00054349	0.005493	0.0060365	0.0014626	0.0017724
1	Holdemanella	0.65841	0	0.0012741	0.0073744	0.0061003	0	0
2	Blautia	0.66235	-0.0029151	-0.0020579	0.066334	0.068392	0.057536	0.060451
2	Sutterella	0.66398	-0.00022974	-0.00014202	0.0053071	0.0054491	0	0.00022974
1	Blautia	0.67246	-0.0010697	-0.0019397	0.06646	0.0684	0.05929	0.060359
2	Desulfovibrio	0.68082	0	-0.00023347	0.00066996	0.00090342	0	0
2	Lachnospira	0.6863	-0.00071329	-0.00052377	0.018468	0.018992	0.015049	0.015762
2	Slackia	0.68704	0	1.33e-05	0.00040017	0.00038688	0	0
1	Desulfovibrio	0.69135	0	0.00028688	0.0011631	0.00087622	0	0
3	Enterococcus	0.6962	0	-0.00021535	0.00038076	0.00059611	0	0
2	Methanobrevibacter	0.70161	0	9.4e-05	0.0015356	0.0014416	0	0
3	Prevotellaceae_NK3B31_group	0.70966	0	-0.00083204	0.00066261	0.0014947	0	0
3	Shannon	0.7189	-0.00028734	0.031701	4.3358	4.3041	4.3528	4.3531
1	Sellimonas	0.7259	0	-0.00027359	0.00043391	0.0007075	0	0
1	Candidatus_Stoquefichus	0.72886	0	-1.58e-05	0.00042119	0.00043698	0	0
1	Rikenellaceae_RC9_gut_group	0.73238	0	0.00099753	0.0018207	0.0008232	0	0
3	GCA-900066575	0.73399	4.84e-06	-6.53e-05	0.0006113	0.00067663	0.0004664	0.00046156
4	Tyzzerella_4	0.74344	0	-0.00019771	0.00037061	0.00056833	0	0
2	Enterococcus	0.74971	0	0.0008509	0.0013963	0.00054544	0	0
4	Prevotella_7	0.75299	0	-0.00046194	0.00096034	0.0014223	0	0
2	Anaerostipes	0.75415	0.00026264	-0.0010813	0.016233	0.017314	0.012392	0.012129
4	Negativibacillus	0.76139	8.38e-05	0.00021696	0.0018254	0.0016084	0.00087096	0.00078715
1	Prevotella_2	0.76353	0	-1.56e-05	0.002585	0.0026005	0	0
2	Prevotella_9	0.77526	0	-0.010651	0.019249	0.0299	0	0
4	Megamonas	0.77635	0	0.0014095	0.0021335	0.00072401	0	0
1	Roseburia	0.78202	4.78e-05	0.00011063	0.019912	0.019802	0.015374	0.015326
4	Lactococcus	0.78269	0	-0.00011128	0.00039066	0.00050194	0	0
1	Akkermansia	0.79189	0.00028869	0.0025454	0.011389	0.008844	0.0015421	0.0012534
3	Desulfovibrio	0.79692	0	0.00015247	0.0010379	0.00088539	0	0
3	Butyricicoccus	0.79732	0.00026159	-0.00037566	0.0063413	0.006717	0.0058196	0.005558
2	Intestinibacter	0.80218	0.00015269	-0.00087298	0.0017614	0.0026344	0.00055349	0.0004008
3	Anaerostipes	0.80417	-0.00013866	-0.0018477	0.015496	0.017343	0.012028	0.012166
1	Ruminococcaceae_UCG-003	0.80857	-0.00043724	-0.00023916	0.0028174	0.0030565	0.001681	0.0021183
1	Faecalitalea	0.81034	0	1.36e-05	0.0010891	0.0010755	0	0
3	Lachnospiraceae_NK4A136_group	0.81676	0.00050975	-0.0014884	0.010098	0.011586	0.008046	0.0075362
3	Butyrivibrio	0.81916	0	-0.00049326	0.0011889	0.0016822	0	0
1	Terrisporobacter	0.83721	0	1.34e-05	0.00056251	0.0005491	0	0
2	Acidaminococcus	0.83779	0	0.00065552	0.0017249	0.0010694	0	0
1	Coprobacter	0.83834	0	-7.36e-05	0.00056354	0.0006371	0	0
2	Coprococcus_2	0.83951	0	-1.54e-05	0.007956	0.0079714	0	0
4	Prevotella_9	0.8488	0	0.0037774	0.032981	0.029204	0	0
4	Agathobacter	0.849	0.0025458	0.0050335	0.053158	0.048125	0.040566	0.03802
3	Butyricimonas	0.85074	0.00018829	-6.84e-05	0.0013694	0.0014378	0.00050748	0.00031918
2	Intestinimonas	0.85096	-4.7e-05	2.58e-05	0.0017704	0.0017446	0.0012152	0.0012621
3	Subdoligranulum	0.85837	-0.00060208	7.96e-05	0.030976	0.030897	0.025364	0.025966
1	Oscillibacter	0.85869	9.92e-05	-0.00021847	0.002888	0.0031064	0.0020887	0.0019896
2	Lachnospiraceae_NK4A136_group	0.86261	-0.000825	0.00062539	0.012116	0.01149	0.0067351	0.0075601
2	Romboutsia	0.86278	0.00012129	1.15e-05	0.0039949	0.0039835	0.0011677	0.0010464
3	Anaerosporobacter	0.87416	0	2.96e-05	0.0006988	0.00066919	0	0
1	Flavonifractor	0.87658	-6.64e-05	-0.00016813	0.0016837	0.0018519	0.00074731	0.00081372
1	Enterococcus	0.87906	0	-0.0005143	0.00010081	0.00061511	0	0
3	Erysipelotrichaceae_UCG-003	0.88467	0.00023157	-0.00028899	0.012308	0.012597	0.0073463	0.0071147
4	Bifidobacterium	0.88508	0.0011326	0.0036165	0.017748	0.014132	0.0046068	0.0034742
3	Tyzzerella	0.88778	0	-0.00010615	0.00092229	0.0010284	0	0
1	Prevotellaceae_NK3B31_group	0.89616	0	0.00043222	0.0018661	0.0014339	0	0
4	Enterococcus	0.89943	0	0.0019222	0.0024166	0.00049436	0	0
2	Lactococcus	0.90517	0	5.51e-05	0.00054904	0.00049394	0	0
3	Lachnospiraceae_FCS020_group	0.9082	1.56e-05	-1.25e-05	0.00089379	0.00090633	0.0005832	0.00056765
3	Fusobacterium	0.91028	0	-0.00098969	6.44e-05	0.0010541	0	0
2	Lachnospiraceae_FCS020_group	0.92035	-4.23e-05	3.35e-05	0.00093769	0.00090416	0.00053002	0.0005723
2	Family_XIII_UCG-001	0.92874	1.78e-05	7.33e-06	0.00052257	0.00051524	0.00042474	0.00040697
2	Catenibacterium	0.94226	0	0.00052533	0.0032105	0.0026852	0	0
2	Oscillospira	0.94466	-1.83e-06	7.27e-05	0.00095211	0.00087938	0.00039579	0.00039761
3	Lachnospiraceae_ND3007_group	0.94629	4.12e-05	-0.00033229	0.0041612	0.0044935	0.0027653	0.002724
2	Megasphaera	0.94708	0	-2.52e-05	0.00091308	0.00093825	0	0
2	Lachnoclostridium	0.94862	-0.00011744	0.00034369	0.01576	0.015416	0.010314	0.010431
1	Fusobacterium	0.95701	0	-0.00096069	0.00010294	0.0010636	0	0
1	Senegalimassilia	0.95868	0	-2.55e-05	0.0003552	0.00038074	0	0
2	Lactobacillus	0.96357	0	0.0021304	0.0029923	0.00086192	0	0
3	Faecalitalea	0.96546	0	-0.00056155	0.00053953	0.0011011	0	0
2	Holdemanella	0.9686	0	-9.53e-05	0.0060803	0.0061756	0	0
2	Butyricicoccus	0.97705	-3.46e-05	0.00012687	0.0068211	0.0066943	0.005545	0.0055796
2	Shuttleworthia	0.98522	2.82e-06	5.65e-05	0.00046399	0.00040746	8.07e-05	7.79e-05
1	Tyzzerella	0.98737	0	-6.06e-05	0.00096647	0.0010271	0	0
4	Tyzzerella_3	0.98965	0	-8.62e-05	0.00072491	0.00081109	0	0
2	Ruminococcaceae_UCG-004	0.9907	2.32e-05	2.2e-05	0.0020992	0.0020771	0.001764	0.0017408
2	Subdoligranulum	0.99406	0.0011571	-0.0013283	0.029636	0.030965	0.027083	0.025926
3	Negativibacillus	0.99794	-4.84e-06	-0.00031767	0.0013152	0.0016329	0.00078293	0.00078777

## Sheet: Proteomics
archetype #	symbol	P value (Mann-Whitney)	Median Difference	Mean Difference	Mean First	Mean Rest	Median First	Median Rest
1	'IGFBP1'	6.2e-07	0.43652	0.4945	5.8511	5.3566	5.8732	5.4367
1	'IGFBP2'	8.68e-10	0.37425	0.41321	8.3559	7.9427	8.3704	7.9962
1	'CCL25'	1.05e-05	0.33671	0.26316	6.385	6.1219	6.4283	6.0916
1	'EPCAM'	0.00072318	0.33	0.35704	7.2881	6.931	7.2476	6.9176
1	'CXCL9'	0.00010786	0.32197	0.2574	7.1095	6.8521	7.0836	6.7616
1	'MMP3'	0.0052053	0.28272	0.15438	6.4704	6.316	6.5598	6.277
1	'GDF15'	1.53e-07	0.25547	0.2303	6.0141	5.7838	5.9857	5.7302
1	'SCGB3A2'	0.00018318	0.25187	0.20402	3.4525	3.2485	3.4554	3.2035
1	'HAVCR1'	0.00018958	0.22715	0.25006	8.0131	7.763	7.9694	7.7422
1	'REN'	0.0013623	0.22015	0.18554	8.2682	8.0827	8.2759	8.0558
1	'CHIT1'	0.011916	0.19201	0.15623	6.4379	6.2817	6.6339	6.4419
1	'PON3'	0.0043747	0.18953	0.18193	6.4286	6.2466	6.5166	6.327
1	'NOTCH3'	3.37e-05	0.17611	0.15172	5.2872	5.1355	5.3119	5.1358
1	'NPPB'	9.25e-05	0.1759	0.16714	2.0178	1.8507	1.8975	1.7216
1	'CDCP1'	5.57e-05	0.16778	0.22092	3.345	3.1241	3.2252	3.0574
1	'IL1RL1'	0.0019426	0.16719	0.14398	4.7334	4.5894	4.767	4.5998
1	'MB'	7.12e-05	0.15087	0.22686	7.2651	7.0383	7.1422	6.9913
1	'FLT3LG'	5.79e-05	0.15022	0.16238	10.3702	10.2078	10.3535	10.2032
1	'FABP2'	0.0060745	0.14463	0.18575	9.2568	9.0711	9.2396	9.095
1	'MMP2'	7.96e-05	0.13547	0.14246	4.6036	4.4612	4.6209	4.4854
1	'CCL11'	0.0020655	0.13511	0.14716	7.7373	7.5901	7.7345	7.5994
1	'MMP12'	0.011263	0.12952	0.13871	7.1419	7.0032	7.1046	6.9751
1	'CVD3_NT_proBNP'	0.011829	0.12828	0.12086	4.0902	3.9693	4.0741	3.9458
1	'PAPPA'	0.0057637	0.12666	0.13529	3.6119	3.4767	3.5973	3.4706
1	'CST5'	0.0058591	0.12302	0.1221	7.2219	7.0998	7.1847	7.0617
1	'MMP10'	0.0068869	0.11896	0.15094	5.9242	5.7733	5.8642	5.7453
1	'CX3CL1'	0.013294	0.11712	0.089007	6.5516	6.4626	6.5754	6.4583
1	'DCN'	4.24e-05	0.11049	0.10713	5.785	5.6779	5.7913	5.6808
1	'ACE2'	0.015869	0.10647	0.11564	3.7314	3.6158	3.6741	3.5676
1	'TNFRSF11B'	0.0010154	0.10527	0.10282	10.2962	10.1934	10.2853	10.18
1	'F3'	5.59e-05	0.10471	0.13344	7.2198	7.0864	7.19	7.0853
1	'PLAU'	0.00095099	0.1019	0.11097	10.1928	10.0818	10.2125	10.1106
1	'MMP7'	0.02265	0.098942	0.1432	9.6919	9.5487	9.7421	9.6431
1	'IL17D'	0.0011951	0.098778	0.072644	3.0295	2.9568	3.0351	2.9363
1	'CCL28'	8.33e-05	0.095743	0.13514	2.6356	2.5005	2.5599	2.4641
1	'Q8NF90'	9.05e-05	0.095164	0.10386	1.858	1.7542	1.8276	1.7324
1	'KITLG'	0.0142	0.091956	0.099157	10.2172	10.118	10.264	10.172
1	'CTSL'	0.0069754	0.07938	0.098173	7.5408	7.4426	7.5096	7.4302
1	'HMOX1'	0.050617	0.076875	0.079274	12.6411	12.5619	12.6455	12.5686
1	'LGALS4'	0.038772	0.073525	0.10864	4.1709	4.0623	4.1066	4.0331
1	'DNER'	0.0079185	0.05891	0.072844	9.5599	9.4871	9.5637	9.5047
1	'VEGFD'	0.051401	0.058755	0.085802	7.9208	7.835	7.9146	7.8559
1	'LIFR'	0.013305	0.048703	0.062828	3.3498	3.287	3.3418	3.2931
1	'PIGR'	0.0030895	0.045363	0.038137	7.346	7.3079	7.3492	7.3038
1	'TFF3'	0.04928	-0.02396	-0.22413	4.1071	4.3312	4.0913	4.1152
1	'SOD2'	0.046943	-0.03921	-0.040755	9.8585	9.8993	9.8755	9.9147
1	'LIF'	0.020209	-0.041693	-0.12992	-0.57009	-0.44017	-0.65269	-0.61099
1	'TNFSF10'	0.015665	-0.053442	-0.048897	8.4641	8.513	8.4727	8.5262
1	'CD84'	0.039027	-0.056695	-0.093445	6.597	6.6905	6.6606	6.7173
1	'CSF1'	0.00018982	-0.058313	-0.086188	9.8267	9.9129	9.8504	9.9087
1	'RETN'	0.017464	-0.063045	-0.11232	6.8091	6.9214	6.8374	6.9005
1	'CD4'	0.013303	-0.068298	-0.055397	5.7894	5.8448	5.7661	5.8344
1	'AMBP'	0.00085565	-0.072285	-0.052997	8.465	8.518	8.4481	8.5204
1	'FST'	0.036164	-0.0745	-0.10663	11.6056	11.7123	11.6124	11.6869
1	'IL33'	0.007118	-0.074661	-0.047556	1.1531	1.2007	1.1043	1.1789
1	'LTBR'	0.0089059	-0.075325	-0.074716	4.6993	4.774	4.6884	4.7637
1	'CTSZ'	0.0043904	-0.078597	-0.11313	5.4557	5.5689	5.49	5.5686
1	'TNFRSF13B'	0.023274	-0.08516	-0.063932	9.5467	9.6107	9.5135	9.5986
1	'THPO'	0.017318	-0.08681	-0.079159	3.9202	3.9993	3.907	3.9938
1	'IL17C'	0.0096069	-0.092452	-0.11378	1.0202	1.134	0.9836	1.076
1	'TFPI'	0.024313	-0.097011	-0.078932	10.0825	10.1615	10.0695	10.1665
1	'HSPG2'	0.010561	-0.10228	-0.070001	7.2352	7.3052	7.2083	7.3106
1	'VEGFA'	0.0031601	-0.10321	-0.10032	10.0336	10.1339	9.9961	10.0993
1	'IL18'	0.020071	-0.10532	-0.093948	8.5658	8.6598	8.5359	8.6412
1	'IL12B'	0.03889	-0.10672	-0.12009	5.1022	5.2223	5.0915	5.1982
1	'IL18R1'	0.0012572	-0.11042	-0.12907	7.8392	7.9683	7.8375	7.9479
1	'MPO'	0.0025089	-0.11298	-0.1099	5.589	5.6989	5.6044	5.7173
1	'STK4'	0.014807	-0.11298	-0.17675	6.954	7.1308	7.2058	7.3188
1	'IL18'	0.010445	-0.11692	-0.10941	8.883	8.9924	8.8568	8.9737
1	'DKK1'	0.014	-0.12108	-0.13363	9.6643	9.7979	9.7091	9.8302
1	'PRTN3'	0.0046711	-0.12329	-0.13233	5.374	5.5064	5.3983	5.5216
1	'ANGPT1'	0.02602	-0.12646	-0.19608	9.9294	10.1254	10.0947	10.2211
1	'PDGFB'	0.0027187	-0.12661	-0.21206	10.8005	11.0126	11.013	11.1396
1	'IL7'	0.0031521	-0.1381	-0.19654	3.3926	3.5891	3.4822	3.6203
1	'CXCL1'	0.012241	-0.14124	-0.15089	9.5506	9.7015	9.6803	9.8216
1	'TGFB1'	0.012031	-0.14609	-0.098969	7.83	7.9289	7.7745	7.9205
1	'CXCL1'	0.02758	-0.1462	-0.13079	10.3927	10.5235	10.4864	10.6326
1	'STAMBP'	0.037325	-0.15274	-0.23059	6.3432	6.5738	6.4807	6.6335
1	'TREML2'	8e-05	-0.156	-0.16018	5.5168	5.677	5.5079	5.6639
1	'SULT1A1'	0.009494	-0.15636	-0.26302	3.8179	4.0809	4.0162	4.1726
1	'AXIN1'	0.026678	-0.15876	-0.27396	5.6029	5.8769	5.7386	5.8974
1	'IDUA'	0.00011406	-0.16319	-0.17683	6.1721	6.349	6.21	6.3732
1	'AGRP'	0.00070088	-0.16986	-0.13037	4.6091	4.7395	4.5599	4.7297
1	'TNFSF11'	0.002058	-0.17517	-0.18308	4.3205	4.5036	4.319	4.4941
1	'IL6'	0.00072924	-0.17843	-0.24367	3.762	4.0056	3.6661	3.8446
1	'TNFSF14'	0.00275	-0.18004	-0.17786	4.6481	4.826	4.6047	4.7847
1	'CCL16'	0.0073051	-0.18438	-0.15413	6.818	6.9722	6.8272	7.0116
1	'RARRES2'	6.38e-08	-0.18988	-0.20115	11.9541	12.1552	11.9856	12.1755
1	'PCSK9'	2.08e-05	-0.19209	-0.15785	3.0596	3.2175	3.0125	3.2046
1	'IL6'	0.001538	-0.19381	-0.22779	2.9078	3.1356	2.7792	2.973
1	'OSM'	0.001715	-0.20293	-0.23293	3.9449	4.1778	3.9313	4.1342
1	'SERPINE1'	6.13e-05	-0.20306	-0.31623	6.0937	6.4099	6.2294	6.4325
1	'PLAT'	0.014433	-0.20947	-0.28893	7.1358	7.4248	6.9376	7.1471
1	'PECAM1'	0.021406	-0.21252	-0.19608	6.0191	6.2152	5.9107	6.1232
1	'CASP3'	0.026095	-0.21388	-0.26507	9.1541	9.4191	9.2635	9.4773
1	'CD40LG'	0.014978	-0.21486	-0.26034	7.0758	7.3361	7.1931	7.4079
1	'IKBKG'	0.0045394	-0.21642	-0.27676	6.8499	7.1266	7.0148	7.2312
1	'LDLR'	1.15e-06	-0.21728	-0.27856	4.9723	5.2508	5.005	5.2223
1	'HBEGF'	0.001495	-0.22235	-0.18994	5.2838	5.4737	5.2238	5.4462
1	'DECR1'	0.013416	-0.22305	-0.30046	7.376	7.6765	7.5456	7.7687
1	'CCL24'	0.049586	-0.23465	-0.17003	5.4956	5.6657	5.3908	5.6254
1	'PDGFA'	0.00061584	-0.23559	-0.29749	4.7206	5.0181	4.7952	5.0308
1	'CCL19'	0.0075183	-0.24218	-0.089709	9.2124	9.3021	8.956	9.1982
1	'SELP'	0.0055265	-0.25008	-0.23928	11.2918	11.5311	11.2557	11.5058
1	'SERPINA12'	0.0025288	-0.26012	-0.2934	0.75019	1.0436	0.61493	0.87504
1	'FABP4'	8.92e-05	-0.2925	-0.32198	5.9805	6.3025	5.9701	6.2626
1	'IL1RN'	1.2e-06	-0.29842	-0.33645	4.0763	4.4128	3.9533	4.2518
1	'CCL20'	0.00016366	-0.3039	-0.32591	0.89623	1.2221	0.73155	1.0354
1	'ITGB1BP2'	0.0034699	-0.34621	-0.35635	5.466	5.8224	5.5839	5.9301
1	'SIRT2'	0.0049277	-0.35604	-0.3658	6.0303	6.3961	6.216	6.5721
1	'F11R'	0.0041795	-0.35875	-0.33952	7.265	7.6045	7.1592	7.5179
1	'FGF21'	0.0011216	-0.39609	-0.37066	4.2142	4.5848	4.1873	4.5834
1	'FGF21'	0.0010142	-0.48994	-0.43692	5.6239	6.0608	5.6142	6.1042
1	'LEP'	4.34e-11	-0.83464	-0.77057	5.838	6.6086	5.919	6.7536
1	'GH1'	0.1055	0.42449	0.3156	8.5988	8.2832	8.596	8.1715
1	'CHI3L1'	0.60961	0.091028	0.022625	6.6016	6.5789	6.5894	6.4983
1	'GLO1'	0.33721	0.09096	-0.12162	6.8585	6.9801	7.0165	6.9256
1	'SPP1'	0.13249	0.08557	0.070824	6.978	6.9071	6.9925	6.9069
1	'CXCL8'	0.36182	0.07373	0.025426	5.7769	5.7515	5.7812	5.7074
1	'AGER'	0.11673	0.070292	0.051775	5.4931	5.4413	5.5225	5.4522
1	'VSIG2'	0.097984	0.069078	0.069527	3.6546	3.5851	3.6257	3.5566
1	'FCGR2B'	0.24496	0.068425	0.088671	3.3446	3.256	3.4283	3.3599
1	'FABP6'	0.16796	0.066905	0.086941	2.7262	2.6393	2.631	2.564
1	'TNFRSF11B'	0.060597	0.064355	0.052263	4.3282	4.276	4.3176	4.2532
1	'IGFBP7'	0.062572	0.062542	0.066016	8.1502	8.0842	8.151	8.0884
1	'MMP1'	0.60185	0.061635	-0.087149	13.3745	13.4617	13.5239	13.4623
1	'KITLG'	0.075001	0.058363	0.081864	10.8572	10.7753	10.8859	10.8276
1	'IL24'	0.2735	0.054208	0.11119	0.21907	0.10789	0.08753	0.033322
1	'CCL3'	0.72482	0.04943	0.021575	2.9205	2.8989	2.9013	2.8519
1	'PTX3'	0.56316	0.048512	0.009271	4.402	4.3928	4.4559	4.4074
1	'CCL2'	0.16315	0.048004	0.048453	10.8795	10.8311	10.846	10.798
1	'PLAU'	0.095378	0.045417	0.049242	6.3213	6.272	6.2963	6.2509
1	'TNFSF12-TNFSF13'	0.076724	0.041613	0.070812	10.625	10.5542	10.629	10.5874
1	'ACP5'	0.29991	0.039635	0.043135	4.8365	4.7933	4.8418	4.8022
1	'BOC'	0.52405	0.039183	0.015401	5.465	5.4496	5.5012	5.462
1	'BMP6'	0.85092	0.036839	0.043486	6.0787	6.0352	6.1307	6.0939
1	'TGM2'	0.477	0.03427	0.069742	8.4865	8.4167	8.4775	8.4433
1	'TNFRSF10C'	0.88168	0.0322	0.011469	6.9765	6.9651	7.0563	7.0241
1	'PRSS27'	0.88781	0.030703	-0.0086135	9.564	9.5726	9.5892	9.5585
1	'FAS'	0.086159	0.030449	0.055018	6.0843	6.0293	6.0356	6.0051
1	'IL10RB'	0.61107	0.030237	0.013446	6.4196	6.4062	6.4404	6.4102
1	'GIF'	0.99743	0.029308	-0.027949	6.8546	6.8825	6.9114	6.8821
1	'TIMP4'	0.96578	0.028774	-0.016583	4.0443	4.0609	4.0515	4.0227
1	'CPA1'	0.78152	0.027238	-0.021891	6.3683	6.3902	6.3991	6.3719
1	'ANPEP'	0.17541	0.025006	0.052597	5.6071	5.5545	5.5801	5.555
1	'TNFRSF9'	0.68484	0.024093	0.027071	6.6789	6.6518	6.6504	6.6263
1	'SLAMF1'	0.63036	0.023345	0.0067802	2.8302	2.8234	2.817	2.7937
1	'CCL23'	0.42423	0.023282	-0.036018	10.5223	10.5583	10.5875	10.5642
1	'MERTK'	0.071317	0.021558	0.083757	6.9182	6.8345	6.8488	6.8273
1	'CNTN1'	0.53422	0.021462	0.032818	4.8899	4.8571	4.8886	4.8671
1	'GDF2'	0.32781	0.020822	-0.083473	8.2351	8.3186	8.2996	8.2788
1	'GDNF'	0.74074	0.020423	0.015467	2.2522	2.2368	2.2425	2.2221
1	'PRELP'	0.17021	0.018675	0.040127	7.3734	7.3332	7.3637	7.345
1	'AXL'	0.15739	0.018575	0.053472	9.4968	9.4433	9.4714	9.4528
1	'SORT1'	0.78899	0.018292	0.0091017	8.6368	8.6277	8.6538	8.6355
1	'KLK6'	0.58352	0.015135	0.0078442	6.2057	6.1979	6.2166	6.2015
1	'IL18BP'	0.52912	0.012603	0.019747	6.6834	6.6637	6.6797	6.6671
1	'IL2RB'	0.94817	0.012036	-0.026727	1.3288	1.3555	1.3098	1.2977
1	'HSPB1'	0.41999	0.01177	0.014704	11.2729	11.2582	11.2735	11.2617
1	'SPON1'	0.69053	0.01135	0.0045299	1.3026	1.2981	1.2986	1.2872
1	'CCL7'	0.86274	0.010811	-0.056847	1.5449	1.6017	1.5317	1.5209
1	'CXCL10'	0.61819	0.0094625	0.098622	8.8175	8.7189	8.63	8.6205
1	'COL1A1'	0.61201	0.0084925	0.022091	3.6015	3.5794	3.5927	3.5842
1	'CCL4L1'	0.68013	0.007565	0.019566	2.4518	2.4322	2.4167	2.4091
1	'CCL2'	0.81692	0.0059475	-0.0034139	4.3215	4.3249	4.3033	4.2974
1	'CCL15'	0.48748	0.005235	0.027626	7.7886	7.761	7.6879	7.6826
1	'SRC'	0.87599	0.005025	-0.020384	8.0069	8.0273	8.1304	8.1254
1	'GRN'	0.8223	0.003185	-0.00089887	6.7308	6.7317	6.7361	6.7329
1	'NGF'	0.86695	0.0025462	-0.018424	1.7399	1.7584	1.7224	1.7198
1	'CD93'	0.22828	0.00183	0.042869	11.6755	11.6326	11.6512	11.6494
1	'TNFRSF10B'	0.65237	0.00158	0.041748	5.6272	5.5855	5.5577	5.5561
1	'FGF23'	0.59625	0.00115	0.020183	3.0045	2.9843	2.9422	2.9411
1	'CCL13'	0.30945	0.0011437	0.10561	14.5504	14.4448	14.4491	14.4479
1	'IL2'	0.67126	-0.0004275	-0.0077778	0.54303	0.55081	0.54747	0.5479
1	'CD163'	0.78064	-0.0004725	0.02785	7.8212	7.7933	7.7864	7.7869
1	'IL1A'	0.73789	-0.00086125	-0.066184	0.98362	1.0498	0.94159	0.94245
1	'ARTN'	0.23877	-0.0015025	-0.067709	0.14997	0.21768	0.14877	0.15027
1	'EGFR'	0.80927	-0.0019775	-0.0033994	3.6873	3.6907	3.6917	3.6937
1	'SFTPD'	0.71575	-0.002335	-0.037005	2.6678	2.7048	2.6551	2.6574
1	'CCL17'	0.68176	-0.002905	0.041816	9.4023	9.3605	9.3533	9.3562
1	'CCL8'	0.33173	-0.0040175	-0.064867	8.393	8.4579	8.477	8.4811
1	'IL13'	0.57636	-0.004645	-0.08312	-0.1069	-0.023784	-0.13118	-0.12653
1	'VWF'	0.5666	-0.0051575	0.050884	7.4339	7.383	7.2387	7.2438
1	'IL4R'	0.52577	-0.005795	-0.020863	2.7475	2.7684	2.7371	2.7429
1	'CXCL16'	0.99618	-0.005925	-0.0047787	5.9347	5.9395	5.9335	5.9394
1	'LPL'	0.67243	-0.0066675	0.025272	10.3323	10.307	10.3595	10.3661
1	'ADA'	0.94709	-0.0070825	0.0022348	3.8645	3.8623	3.8285	3.8355
1	'IL2RA'	0.31071	-0.0080525	-0.042446	4.5433	4.5858	4.5611	4.5692
1	'TEK'	0.59586	-0.009565	-0.0059959	8.4668	8.4728	8.4637	8.4732
1	'EPHB4'	0.7936	-0.00988	-0.0071175	5.206	5.2131	5.1906	5.2005
1	'PDCD1LG2'	0.83747	-0.010337	-0.003164	3.3986	3.4018	3.3845	3.3949
1	'CEACAM8'	0.66092	-0.011863	-0.00071594	4.0485	4.0492	3.9953	4.0072
1	'TGFA'	0.74123	-0.011987	0.0088658	3.3736	3.3648	3.3441	3.3561
1	'IL10RA'	0.66955	-0.012084	-0.045363	-1.3658	-1.3204	-1.5039	-1.4918
1	'PGF'	0.67395	-0.012638	0.025663	8.3792	8.3535	8.3497	8.3623
1	'SPON2'	0.30639	-0.013753	-0.022512	10.8865	10.909	10.915	10.9287
1	'TNFRSF11A'	0.68171	-0.013948	-0.02697	6.167	6.194	6.148	6.162
1	'FGF23'	0.80453	-0.016267	-0.02523	3.3756	3.4009	3.3349	3.3511
1	'PLAUR'	0.91342	-0.01758	-0.0018817	5.7427	5.7446	5.7155	5.7331
1	'Q8WWJ7'	0.21115	-0.01792	-0.058259	5.4658	5.524	5.5088	5.5267
1	'NRTN'	0.38985	-0.017953	-0.039043	0.64165	0.68069	0.58689	0.60484
1	'OSCAR'	0.56263	-0.01841	-0.0088244	10.8711	10.8799	10.8779	10.8963
1	'PGLYRP1'	0.1211	-0.01866	-0.091412	7.7768	7.8682	7.8297	7.8484
1	'BLMH'	0.59489	-0.019305	-0.021053	6.1523	6.1734	6.144	6.1633
1	'OLR1'	0.45064	-0.019907	-0.039887	6.7071	6.747	6.6875	6.7074
1	'SELPLG'	0.60648	-0.020012	-0.0019317	6.3025	6.3044	6.2857	6.3057
1	'IL15RA'	0.4206	-0.021015	-0.012673	0.98445	0.99712	0.97393	0.99494
1	'TFRC'	0.59994	-0.021162	-0.01778	6.6062	6.624	6.6093	6.6305
1	'F2R'	0.11229	-0.023397	-0.091094	9.7851	9.8762	9.9064	9.9298
1	'THBD'	0.83355	-0.023528	0.0028036	10.4872	10.4844	10.4713	10.4948
1	'IFNG'	0.22943	-0.02389	-0.024825	0.70464	0.72947	0.69151	0.7154
1	'IL17A'	0.17281	-0.024067	-0.041252	0.41588	0.45713	0.34759	0.37166
1	'IL1R2'	0.46238	-0.026732	-0.0098473	5.6806	5.6904	5.6758	5.7026
1	'IL20RA'	0.23377	-0.028717	-0.028225	-0.13294	-0.10472	-0.26204	-0.23333
1	'ADAMTS13'	0.1511	-0.029237	-0.011337	6.0977	6.109	6.0781	6.1073
1	'ALCAM'	0.56759	-0.029365	-0.0071668	5.9652	5.9724	5.9533	5.9826
1	'CD244'	0.14128	-0.029408	-0.063304	6.9391	7.0024	6.9261	6.9555
1	'PRSS8'	0.30782	-0.03109	-0.032402	9.5674	9.5998	9.5744	9.6055
1	'ADM'	0.74317	-0.031176	-0.028712	8.43	8.4587	8.418	8.4492
1	'LTA'	0.10516	-0.03218	-0.045016	4.7787	4.8237	4.8071	4.8393
1	'IL22RA1'	0.088685	-0.032188	-0.054132	0.14455	0.19868	0.20206	0.23425
1	'CD274'	0.32914	-0.03251	-0.060226	4.8674	4.9277	4.836	4.8685
1	'TNF'	0.50067	-0.034385	0.009116	0.34091	0.3318	0.16608	0.20047
1	'LGALS3'	0.51986	-0.03463	-0.017645	6.5476	6.5653	6.527	6.5616
1	'MARCO'	0.37102	-0.034795	-0.010805	7.7252	7.736	7.6928	7.7276
1	'SELE'	0.20801	-0.035565	-0.086954	13.0217	13.1087	13.0892	13.1247
1	'TNFRSF1B'	0.4208	-0.037074	-0.00068995	5.6605	5.6612	5.6058	5.6429
1	'IL1R1'	0.21114	-0.0375	-0.024678	6.8539	6.8785	6.8502	6.8877
1	'S100A12'	0.68228	-0.037676	0.031682	1.8833	1.8517	1.7162	1.7539
1	'IL6R'	0.6435	-0.03866	-0.0030303	13.0441	13.0471	13.0305	13.0691
1	'CVD2_Q8NEV9_Q14213'	0.37967	-0.0393	-0.018073	5.7234	5.7415	5.6938	5.7331
1	'TNFRSF1A'	0.15582	-0.039858	-0.040658	6.8752	6.9158	6.8608	6.9007
1	'CCL3'	0.61618	-0.042575	-0.00010596	1.3952	1.3954	1.3068	1.3494
1	'TNFSF13B'	0.076066	-0.042721	-0.056406	7.3854	7.4418	7.3859	7.4286
1	'THBS2'	0.21347	-0.043135	-0.016562	6.5912	6.6078	6.5553	6.5984
1	'NTF3'	0.7324	-0.046697	-0.037497	2.0303	2.0678	1.9194	1.9661
1	'ITGB2'	0.22176	-0.048875	-0.034572	6.735	6.7695	6.6993	6.7481
1	'CTSD'	0.31233	-0.049205	-0.020208	4.2275	4.2477	4.1874	4.2366
1	'IL4'	0.90458	-0.049625	-0.014268	-0.74199	-0.72772	-0.92369	-0.87407
1	'IL20'	0.1119	-0.04984	-0.035957	1.0462	1.0822	0.96381	1.0137
1	'DLK1'	0.96384	-0.050793	0.031801	6.9535	6.9217	6.8806	6.9314
1	'HGF'	0.25657	-0.052542	-0.042205	8.6978	8.74	8.6641	8.7167
1	'FGF19'	0.57939	-0.054058	-0.029993	7.8409	7.8709	7.7351	7.7892
1	'MEPE'	0.068342	-0.054735	-0.076245	6.231	6.3072	6.269	6.3238
1	'SIRPA'	0.40174	-0.05839	-0.037625	3.9486	3.9862	3.9479	4.0063
1	'TSLP'	0.16218	-0.06212	-0.061382	0.040712	0.10209	0.03476	0.09688
1	'HAO1'	0.30524	-0.062642	-0.13424	3.8335	3.9677	3.6781	3.7407
1	'CVD2_O00182'	0.21957	-0.062657	-0.038533	9.4069	9.4454	9.3783	9.4409
1	'CDH5'	0.62135	-0.06329	-0.0054038	4.2642	4.2696	4.194	4.2573
1	'CD5'	0.088913	-0.06428	-0.051213	4.5858	4.637	4.553	4.6173
1	'TNFRSF10A'	0.05571	-0.066982	-0.059085	3.0867	3.1458	3.054	3.121
1	'IL10'	0.2338	-0.067658	-0.069968	3.5119	3.5819	3.4223	3.4899
1	'IL17RA'	0.11474	-0.071675	-0.078903	4.4888	4.5677	4.4833	4.5549
1	'TNFRSF14'	0.10181	-0.072197	-0.07945	5.5473	5.6267	5.4967	5.5689
1	'CPB1'	0.19491	-0.073915	-0.079578	5.9803	6.0599	5.9438	6.0177
1	'IL16'	0.12918	-0.078367	-0.05753	6.7023	6.7599	6.6888	6.7672
1	'XCL1'	0.15474	-0.079878	-0.044357	5.3657	5.4101	5.2818	5.3616
1	'IL1RL2'	0.053884	-0.079948	-0.068803	4.5351	4.6039	4.5474	4.6274
1	'SLAMF7'	0.10715	-0.08182	-0.078802	3.612	3.6908	3.573	3.6548
1	'ICAM2'	0.15628	-0.08369	-0.050564	5.4871	5.5377	5.4849	5.5686
1	'CSTB'	0.34417	-0.088242	-0.029304	6.0485	6.0778	5.9815	6.0697
1	'MMP9'	0.052863	-0.089415	-0.12633	5.3437	5.47	5.3827	5.4722
1	'PARP1'	0.15906	-0.092328	-0.068464	3.378	3.4465	3.29	3.3824
1	'CXCL11'	0.18245	-0.095604	-0.12447	7.7329	7.8574	7.7079	7.8035
1	'CD40'	0.064344	-0.09925	-0.11492	11.3227	11.4376	11.3149	11.4141
1	'CA5A'	0.060307	-0.11707	-0.15119	2.646	2.7972	2.5275	2.6445
1	'CASP8'	0.23207	-0.11923	-0.073906	3.6499	3.7238	3.5547	3.674
1	'PI3'	0.18528	-0.11998	-0.031586	3.6699	3.7015	3.588	3.708
1	'IL5'	0.37688	-0.12149	-0.10283	0.36451	0.46734	-0.067991	0.053504
1	'EIF4EBP1'	0.13688	-0.12411	-0.12469	8.3714	8.4961	8.3975	8.5216
1	'CXCL6'	0.060923	-0.14339	-0.13581	8.7676	8.9034	8.7698	8.9132
1	'CTRC'	0.069042	-0.19402	-0.11516	10.8171	10.9322	10.7723	10.9664
1	'CXCL5'	0.094599	-0.23582	-0.16156	11.8324	11.994	11.8991	12.1349
2	'GH1'	2.53e-10	1.6423	1.295	9.5325	8.2375	9.7567	8.1144
2	'IGFBP1'	1.77e-08	0.56415	0.62048	5.9751	5.3546	6.0116	5.4474
2	'PON3'	1.87e-05	0.29875	0.28246	6.5257	6.2432	6.6202	6.3215
2	'SERPINA12'	0.01445	0.28355	0.34522	1.3549	1.0097	1.1389	0.85539
2	'IGFBP2'	0.010741	0.22388	0.1857	8.1432	7.9575	8.2385	8.0146
2	'TFRC'	0.0076135	0.21405	0.20544	6.8182	6.6128	6.8386	6.6246
2	'LPL'	8.02e-05	0.1789	0.19001	10.4891	10.2991	10.5349	10.356
2	'GDF2'	1.26e-05	0.17268	0.2323	8.5347	8.3024	8.4449	8.2723
2	'VEGFD'	0.0003936	0.14715	0.1418	7.9747	7.833	7.9989	7.8517
2	'AGER'	0.00096027	0.13694	0.12058	5.5589	5.4383	5.5868	5.4498
2	'CNTN1'	0.0026081	0.10661	0.10137	4.9554	4.854	4.9708	4.8642
2	'NPPB'	0.0050092	0.10656	0.10945	1.9644	1.8549	1.8332	1.7266
2	'CVD3_NT_proBNP'	0.0017479	0.09789	0.2011	4.1675	3.9664	4.0445	3.9466
2	'ADAMTS13'	0.00025115	0.0749	0.066565	6.1716	6.1051	6.1791	6.1042
2	'BOC'	0.028425	0.05786	0.066058	5.5133	5.4472	5.5205	5.4626
2	'THBS2'	0.0035026	0.050327	0.063821	6.6675	6.6037	6.6448	6.5944
2	'IFNG'	0.01575	-0.028135	-0.053825	0.67686	0.73068	0.68729	0.71542
2	'IL15RA'	0.0062378	-0.03931	-0.06544	0.93418	0.99962	0.95662	0.99594
2	'PRELP'	0.036893	-0.040427	-0.044235	7.2935	7.3377	7.3078	7.3482
2	'GRN'	0.0090504	-0.053682	-0.07878	6.6567	6.7355	6.6827	6.7364
2	'AMBP'	0.00068085	-0.057269	-0.060972	8.4569	8.5179	8.4603	8.5176
2	'TNFRSF11B'	0.049902	-0.060544	-0.065708	4.2165	4.2822	4.1993	4.2599
2	'EGFR'	0.0006702	-0.064113	-0.072598	3.6215	3.6941	3.6315	3.6957
2	'ADA'	0.0073779	-0.077445	-0.085524	3.7811	3.8666	3.761	3.8384
2	'CD274'	0.0052901	-0.078947	-0.082197	4.846	4.9282	4.7952	4.8742
2	'PLAUR'	0.039636	-0.079397	-0.070433	5.6775	5.7479	5.6574	5.7368
2	'F3'	0.0040841	-0.086195	-0.088385	7.01	7.0984	7.0089	7.0951
2	'PLAU'	0.041086	-0.088823	-0.076069	6.2026	6.2786	6.1722	6.261
2	'FGF23'	0.022658	-0.089265	-0.010785	3.3892	3.3999	3.2661	3.3554
2	'GDNF'	0.026394	-0.09268	-0.059862	2.1807	2.2406	2.1364	2.2291
2	'CST5'	0.0072234	-0.09461	-0.11818	6.9945	7.1127	6.9822	7.0768
2	'MARCO'	2.79e-05	-0.096293	-0.10946	7.6313	7.7408	7.6341	7.7303
2	'AXL'	0.001011	-0.10086	-0.10451	9.347	9.4516	9.3586	9.4595
2	'CD5'	0.040989	-0.10149	-0.045969	4.5904	4.6363	4.5161	4.6176
2	'CDH5'	0.0017728	-0.1019	-0.12384	4.1515	4.2754	4.1593	4.2612
2	'IL2RA'	0.023481	-0.10356	-0.10524	4.4833	4.5886	4.4703	4.5738
2	'TNFRSF11A'	0.0012886	-0.10575	-0.1473	6.0524	6.1997	6.0612	6.167
2	'ANPEP'	4.01e-06	-0.10801	-0.14137	5.4231	5.5645	5.4507	5.5587
2	'TEK'	0.00020185	-0.10816	-0.081807	8.3947	8.4765	8.3682	8.4764
2	'Q8WWJ7'	0.0078274	-0.10911	-0.10513	5.4207	5.5258	5.4211	5.5302
2	'SELPLG'	3.38e-05	-0.11168	-0.096698	6.2124	6.3091	6.1984	6.3101
2	'SPP1'	0.016931	-0.112	-0.12534	6.7921	6.9174	6.805	6.917
2	'MMP7'	0.033755	-0.11288	-0.14297	9.421	9.564	9.5424	9.6552
2	'LGALS4'	0.014302	-0.11922	-0.13064	3.9444	4.075	3.9204	4.0396
2	'IL10'	0.00666	-0.12416	-0.030096	3.5492	3.5793	3.3734	3.4976
2	'PI3'	0.001807	-0.12456	-0.16492	3.5429	3.7078	3.5859	3.7104
2	'TNFRSF14'	0.013779	-0.12644	-0.090497	5.5361	5.6266	5.4427	5.5692
2	'PGF'	7.98e-06	-0.12788	-0.13296	8.2286	8.3615	8.2402	8.3681
2	'CD4'	7.15e-05	-0.128	-0.11548	5.7318	5.8473	5.7101	5.8381
2	'LGALS3'	0.001093	-0.12976	-0.10802	6.4616	6.5696	6.4385	6.5682
2	'TNFRSF10B'	2.1e-06	-0.13001	-0.16725	5.4289	5.5961	5.4312	5.5612
2	'TNFRSF9'	0.00038197	-0.13639	-0.12809	6.5316	6.6597	6.4993	6.6357
2	'CCL15'	0.0034561	-0.13807	-0.11047	7.6576	7.7681	7.5514	7.6895
2	'MMP9'	0.00019941	-0.1396	-0.2621	5.2135	5.4756	5.3373	5.4769
2	'MMP12'	0.0014821	-0.14205	-0.20292	6.8183	7.0212	6.8445	6.9866
2	'IL6R'	1.42e-05	-0.14357	-0.17833	12.8774	13.0558	12.9303	13.0739
2	'MERTK'	0.0014	-0.14442	-0.11832	6.7268	6.8451	6.69	6.8344
2	'TNFSF10'	6.79e-06	-0.14459	-0.13639	8.3805	8.5169	8.3819	8.5264
2	'TNFRSF1B'	2.82e-05	-0.14478	-0.17327	5.4964	5.6697	5.5051	5.6499
2	'IL1R2'	4.08e-05	-0.15056	-0.12687	5.5693	5.6961	5.5575	5.708
2	'HSPG2'	4.22e-06	-0.15246	-0.15091	7.1577	7.3086	7.1605	7.313
2	'BLMH'	0.002228	-0.15307	-0.11957	6.0585	6.178	6.0158	6.1689
2	'PAPPA'	0.00096159	-0.15353	-0.16549	3.3271	3.4926	3.3269	3.4804
2	'FST'	0.012381	-0.15863	-0.10915	11.6024	11.7115	11.529	11.6876
2	'PGLYRP1'	0.00013711	-0.16	-0.17606	7.6956	7.8716	7.6991	7.8591
2	'PRSS8'	1.09e-05	-0.16157	-0.16013	9.4457	9.6058	9.4485	9.6101
2	'IL18BP'	5.68e-07	-0.16219	-0.17211	6.5012	6.6733	6.5157	6.6778
2	'VSIG2'	0.00015462	-0.1634	-0.16185	3.4352	3.5971	3.4058	3.5692
2	'CTSZ'	4.82e-05	-0.16373	-0.16714	5.4034	5.5706	5.4116	5.5753
2	'TNFSF11'	0.0025525	-0.16467	-0.19642	4.3063	4.5027	4.3334	4.4981
2	'IGFBP7'	2.32e-07	-0.16695	-0.19064	7.9068	8.0974	7.9378	8.1048
2	'CD163'	3.8e-06	-0.16759	-0.26164	7.5462	7.8078	7.6275	7.7951
2	'THBD'	6.51e-05	-0.1694	-0.12329	10.3674	10.4907	10.3293	10.4987
2	'RARRES2'	0.00026272	-0.17307	-0.11171	12.0374	12.1491	11.9969	12.1699
2	'CXCL8'	0.0002643	-0.17454	-0.15219	5.6082	5.7604	5.5451	5.7196
2	'SERPINE1'	0.0065062	-0.17635	-0.21673	6.1855	6.4023	6.2542	6.4305
2	'CASP8'	0.004628	-0.17808	-0.17276	3.5553	3.728	3.4996	3.6776
2	'HMOX1'	2.93e-06	-0.1784	-0.17932	12.3959	12.5753	12.4016	12.58
2	'VEGFA'	0.00025503	-0.18082	-0.13128	10.0033	10.1346	9.9229	10.1037
2	'CCL2'	6.19e-08	-0.1828	-0.18758	10.6556	10.8431	10.6267	10.8095
2	'OLR1'	4.69e-05	-0.18931	-0.16131	6.5914	6.7527	6.5237	6.713
2	'CTSL'	7.7e-06	-0.19566	-0.1561	7.2999	7.456	7.2477	7.4433
2	'IL18R1'	1.05e-07	-0.1987	-0.22079	7.7509	7.9717	7.7518	7.9505
2	'CCL13'	0.00040695	-0.20011	-0.20603	14.2551	14.4611	14.2529	14.453
2	'CCL25'	8.77e-05	-0.20118	-0.2378	5.911	6.1488	5.9161	6.1172
2	'ADM'	0.00048474	-0.20186	-0.17235	8.2932	8.4656	8.2571	8.459
2	'CCL2'	1.42e-08	-0.20293	-0.1899	4.1442	4.3341	4.1051	4.3081
2	'IL18'	2.1e-06	-0.20414	-0.22451	8.4409	8.6654	8.4469	8.651
2	'HGF'	8.49e-09	-0.20605	-0.22199	8.5265	8.7485	8.5201	8.7262
2	'CPB1'	6.13e-05	-0.21122	-0.24617	5.8212	6.0674	5.8145	6.0258
2	'CXCL10'	0.00079113	-0.21284	-0.27074	8.4672	8.738	8.4221	8.6349
2	'TNFRSF1A'	1.55e-07	-0.21305	-0.1882	6.7346	6.9228	6.6895	6.9025
2	'CEACAM8'	1.01e-05	-0.21499	-0.21916	3.8408	4.0599	3.7998	4.0148
2	'IL18'	5.39e-06	-0.21589	-0.22111	8.7759	8.997	8.7612	8.9771
2	'CTSD'	3.62e-08	-0.21684	-0.20863	4.0482	4.2568	4.0237	4.2406
2	'CHIT1'	0.00076483	-0.22182	-0.66442	5.6591	6.3235	6.2453	6.4671
2	'FAS'	5.28e-10	-0.22389	-0.17335	5.8677	6.041	5.7995	6.0234
2	'CCL11'	6.37e-06	-0.22675	-0.19513	7.4131	7.6083	7.39	7.6167
2	'CXCL9'	4.5e-05	-0.2302	-0.29166	6.5897	6.8814	6.5541	6.7843
2	'CPA1'	0.00018339	-0.23178	-0.24813	6.153	6.4011	6.1519	6.3837
2	'CDCP1'	2.06e-09	-0.23181	-0.34184	2.8119	3.1538	2.8484	3.0802
2	'FGF21'	0.0045397	-0.23569	-0.34503	4.2354	4.5804	4.3411	4.5768
2	'CVD2_O00182'	4.33e-13	-0.23675	-0.25604	9.1998	9.4558	9.2123	9.449
2	'IL16'	2.81e-06	-0.24468	-0.18001	6.5854	6.7654	6.5296	6.7743
2	'CHI3L1'	0.00055027	-0.24542	-0.24981	6.3428	6.5926	6.2733	6.5187
2	'IL6'	0.00086503	-0.24545	-0.24245	3.7611	4.0036	3.5969	3.8424
2	'ACP5'	1.01e-13	-0.24578	-0.28291	4.5269	4.8098	4.5678	4.8136
2	'CCL7'	1.09e-07	-0.25201	-0.24735	1.3633	1.6107	1.2787	1.5307
2	'OSM'	0.0030109	-0.25462	-0.23988	3.9362	4.1761	3.8721	4.1267
2	'CCL8'	5.29e-05	-0.25856	-0.2102	8.2543	8.4645	8.2363	8.4949
2	'IL1RN'	2.28e-05	-0.26913	-0.3037	4.1047	4.4084	3.9779	4.2471
2	'TFPI'	1.77e-09	-0.26952	-0.24757	9.9215	10.1691	9.9064	10.1759
2	'REN'	1.68e-05	-0.27007	-0.30522	7.8032	8.1084	7.8024	8.0724
2	'CCL3'	3.96e-10	-0.27723	-0.297	2.6178	2.9148	2.5952	2.8724
2	'CCL3'	7.55e-10	-0.28741	-0.26349	1.1449	1.4083	1.0744	1.3618
2	'CCL16'	7.29e-09	-0.28919	-0.40364	6.5795	6.9832	6.7281	7.0173
2	'MMP3'	4.66e-07	-0.29576	-0.33746	6.0042	6.3416	6.0083	6.3041
2	'IL1RL1'	1.25e-09	-0.30745	-0.34221	4.2724	4.6146	4.3256	4.633
2	'IL6'	0.0012088	-0.32555	-0.22488	2.9086	3.1335	2.6519	2.9774
2	'HAVCR1'	9.47e-07	-0.32951	-0.38898	7.4076	7.7966	7.4407	7.7703
2	'CCL4L1'	5.89e-09	-0.33066	-0.28352	2.1638	2.4473	2.0896	2.4203
2	'TGM2'	0.00010148	-0.33543	-0.31638	8.1199	8.4363	8.1348	8.4703
2	'CSTB'	1.38e-06	-0.35328	-0.20683	5.8795	6.0863	5.7264	6.0797
2	'SELE'	1.94e-10	-0.36876	-0.38385	12.7387	13.1226	12.7683	13.1371
2	'MB'	4.36e-15	-0.37859	-0.40587	6.6656	7.0714	6.6407	7.0193
2	'FGF21'	0.0028413	-0.38074	-0.43448	5.6227	6.0572	5.7175	6.0982
2	'ACE2'	2.19e-15	-0.38102	-0.37729	3.2637	3.641	3.2078	3.5888
2	'GDF15'	2.42e-14	-0.38429	-0.3751	5.4405	5.8156	5.3861	5.7704
2	'EIF4EBP1'	0.0073272	-0.41932	-0.25043	8.2508	8.5012	8.1189	8.5382
2	'CCL24'	0.00084257	-0.4239	-0.32581	5.3461	5.6719	5.2082	5.6321
2	'DLK1'	6.62e-12	-0.44243	-0.42322	6.5212	6.9445	6.5078	6.9503
2	'CA5A'	1.37e-09	-0.46796	-0.48002	2.3322	2.8122	2.197	2.6649
2	'FABP4'	4.36e-06	-0.4802	-0.37063	5.9315	6.3022	5.7847	6.2649
2	'LDLR'	2.64e-16	-0.51471	-0.48285	4.7757	5.2585	4.7145	5.2292
2	'PLAT'	1.03e-07	-0.62922	-0.57229	6.864	7.4363	6.5325	7.1617
2	'HAO1'	6.55e-15	-0.91425	-1.0161	2.994	4.0101	2.8474	3.7616
2	'CXCL5'	0.3245	0.22083	0.047967	12.0302	11.9823	12.3394	12.1186
2	'GLO1'	0.80684	0.20591	-0.024406	6.9499	6.9743	7.127	6.9211
2	'CCL17'	0.96566	0.15571	-0.031306	9.3331	9.3644	9.5086	9.3529
2	'IL17C'	0.29256	0.10434	0.026397	1.1525	1.1261	1.1658	1.0615
2	'TSLP'	0.16267	0.097495	0.057317	0.15303	0.095711	0.18752	0.090025
2	'LTA'	0.10053	0.0756	0.051178	4.8698	4.8186	4.9064	4.8308
2	'CCL28'	0.24904	0.06714	0.026484	2.5335	2.507	2.5355	2.4684
2	'CVD2_Q8NEV9_Q14213'	0.13907	0.065801	0.052539	5.7904	5.7378	5.7916	5.7258
2	'LEP'	0.23833	0.062583	0.19365	6.7484	6.5547	6.7563	6.6937
2	'PRSS27'	0.1529	0.061896	0.071694	9.6403	9.5686	9.6169	9.555
2	'MMP1'	0.8058	0.059557	0.044799	13.4992	13.4544	13.5202	13.4606
2	'ITGB1BP2'	0.82298	0.059303	-0.014393	5.7882	5.8026	5.9701	5.9108
2	'COL1A1'	0.4807	0.058727	0.018623	3.5984	3.5798	3.6414	3.5827
2	'MMP10'	0.52692	0.053755	0.031969	5.8124	5.7805	5.8034	5.7496
2	'IDUA'	0.93323	0.05184	-0.024143	6.3158	6.34	6.4158	6.364
2	'MMP2'	0.065411	0.051427	0.065949	4.5321	4.4662	4.542	4.4905
2	'IL17RA'	0.6176	0.050695	0.032982	4.5945	4.5615	4.5932	4.5425
2	'XCL1'	0.99779	0.049201	0.023892	5.4303	5.4064	5.4017	5.3525
2	'FABP6'	0.37579	0.047945	0.096562	2.7361	2.6395	2.6129	2.5649
2	'NOTCH3'	0.21905	0.046947	0.052095	5.1938	5.1417	5.1912	5.1443
2	'CXCL1'	0.85645	0.04685	-0.038534	9.6562	9.6948	9.8482	9.8014
2	'CXCL1'	0.83248	0.04576	-0.032659	10.4848	10.5175	10.6696	10.6238
2	'CD84'	0.54842	0.044693	0.034476	6.7179	6.6834	6.7558	6.7111
2	'IL5'	0.81582	0.043205	-0.029692	0.43316	0.46285	0.091935	0.04873
2	'SRC'	0.37268	0.03916	-0.0083122	8.0182	8.0265	8.1622	8.123
2	'CTRC'	0.99109	0.036103	-0.0061578	10.9198	10.9259	10.9909	10.9548
2	'CXCL11'	0.53105	0.03277	-0.069181	7.7844	7.8536	7.8301	7.7974
2	'LTBR'	0.63859	0.032382	0.0112	4.7803	4.7691	4.7923	4.7599
2	'ARTN'	0.32632	0.031165	0.0063307	0.21978	0.21345	0.1798	0.14863
2	'GIF'	0.8309	0.02911	-0.067189	6.817	6.8842	6.9084	6.8793
2	'IL7'	0.46238	0.028205	0.030777	3.607	3.5762	3.6364	3.6082
2	'TIMP4'	0.51926	0.027804	0.036034	4.0942	4.0582	4.0521	4.0243
2	'CX3CL1'	0.32299	0.024705	0.064647	6.5292	6.4645	6.4855	6.4608
2	'SIRT2'	0.93338	0.024535	-0.050596	6.3268	6.3774	6.5787	6.5541
2	'NRTN'	0.41706	0.0235	0.031848	0.70871	0.67686	0.62513	0.60164
2	'SPON2'	0.52597	0.020265	0.01589	10.9228	10.9069	10.9475	10.9273
2	'IL2RB'	0.78685	0.01943	0.0065683	1.3602	1.3537	1.3172	1.2977
2	'FLT3LG'	0.8308	0.013495	-0.019457	10.1988	10.2182	10.231	10.2176
2	'OSCAR'	0.97131	0.011867	0.005878	10.885	10.8791	10.9062	10.8943
2	'HSPB1'	0.67617	0.0094825	0.02343	11.2813	11.2579	11.2716	11.2621
2	'EPCAM'	0.87984	0.0076025	-0.021407	6.9314	6.9528	6.9468	6.9392
2	'NGF'	0.74263	0.007525	0.054609	1.8092	1.7546	1.7271	1.7196
2	'SFTPD'	0.63046	0.0067225	0.013386	2.7154	2.702	2.6637	2.657
2	'IL20'	0.80747	0.00655	0.075748	1.1521	1.0764	1.0176	1.011
2	'IL13'	0.81648	0.00419	0.024119	-0.0056687	-0.029788	-0.12263	-0.12682
2	'IL1A'	0.6972	0.0030325	0.1006	1.1416	1.041	0.94502	0.94199
2	'ANGPT1'	0.96886	0.0030275	-0.025382	10.09	10.1154	10.2188	10.2158
2	'SCGB3A2'	0.95535	0.002435	-0.0056898	3.2549	3.2606	3.2201	3.2177
2	'IL20RA'	0.79634	0.001825	-0.021349	-0.12665	-0.1053	-0.23294	-0.23476
2	'IL12B'	0.95672	0.00037	-0.012875	5.2031	5.216	5.1944	5.194
2	'DNER'	0.81331	5e-06	0.0043287	9.4954	9.4911	9.5108	9.5108
2	'F2R'	0.74432	-0.0008625	-0.036491	9.8363	9.8728	9.9268	9.9277
2	'TNFSF12-TNFSF13'	0.98845	-0.001565	0.019471	10.5768	10.5573	10.588	10.5896
2	'KLK6'	0.66875	-0.001945	-0.010718	6.1881	6.1989	6.2005	6.2024
2	'TREML2'	0.76316	-0.0022575	0.021851	5.6885	5.6667	5.6508	5.6531
2	'TGFB1'	0.84789	-0.00302	-0.022369	7.9019	7.9243	7.9127	7.9158
2	'NTF3'	0.74292	-0.00308	-0.062609	2.0061	2.0687	1.9604	1.9635
2	'TNFSF13B'	0.66226	-0.0038075	0.018087	7.4557	7.4377	7.4225	7.4263
2	'SPON1'	0.21262	-0.005805	-0.035554	1.2646	1.3001	1.2819	1.2877
2	'SLAMF7'	0.83174	-0.006325	-0.01694	3.6702	3.6871	3.6413	3.6476
2	'MEPE'	0.98317	-0.0069425	0.0036611	6.3063	6.3026	6.3106	6.3175
2	'F11R'	0.6835	-0.0072675	-0.067719	7.5204	7.5881	7.4956	7.5029
2	'PDCD1LG2'	0.51468	-0.0089825	-0.023462	3.3793	3.4028	3.3856	3.3946
2	'ICAM2'	0.34196	-0.00996	-0.044587	5.4924	5.537	5.5536	5.5635
2	'IL22RA1'	0.8909	-0.011043	-0.038259	0.15917	0.19743	0.22092	0.23196
2	'IL10RA'	0.35827	-0.011235	-0.081774	-1.4008	-1.319	-1.5031	-1.4919
2	'TFF3'	0.46517	-0.012285	0.16553	4.4756	4.3101	4.1027	4.115
2	'TNF'	0.62734	-0.01301	-0.050187	0.28462	0.3348	0.18676	0.19978
2	'IL33'	0.17636	-0.013437	-0.052371	1.1482	1.2005	1.1628	1.1763
2	'IL24'	0.88695	-0.014269	0.0021684	0.11634	0.11417	0.026035	0.040304
2	'PRTN3'	0.4328	-0.014976	-0.036951	5.4636	5.5005	5.501	5.516
2	'CD244'	0.44714	-0.015115	-0.038349	6.9623	7.0007	6.9375	6.9526
2	'LIF'	0.14089	-0.015495	-0.071218	-0.5154	-0.44418	-0.62692	-0.61142
2	'PIGR'	0.23781	-0.016666	-0.017456	7.2935	7.311	7.2928	7.3094
2	'ALCAM'	0.60448	-0.017505	-0.012156	5.9604	5.9726	5.9652	5.9827
2	'PLAU'	0.16126	-0.01812	-0.053285	10.0376	10.0909	10.0966	10.1148
2	'IL4'	0.41697	-0.01829	-0.056965	-0.7827	-0.72573	-0.89379	-0.8755
2	'IL2'	0.10675	-0.01842	-0.046782	0.50588	0.55267	0.53024	0.54866
2	'SULT1A1'	0.79717	-0.018627	-0.075453	3.994	4.0694	4.1474	4.1661
2	'EPHB4'	0.36273	-0.01869	-0.027671	5.1864	5.214	5.1825	5.2012
2	'CXCL16'	0.061035	-0.01876	-0.060991	5.8812	5.9422	5.9226	5.9413
2	'PDGFB'	0.8273	-0.019683	-0.0021472	10.9984	11.0005	11.1181	11.1378
2	'SIRPA'	0.29492	-0.019693	-0.039617	3.9463	3.986	3.9864	4.0061
2	'SLAMF1'	0.32111	-0.021925	-0.035385	2.7902	2.8256	2.7735	2.7954
2	'LIFR'	0.66878	-0.023005	-0.0019844	3.2887	3.2907	3.2735	3.2965
2	'Q8NF90'	0.31155	-0.023737	-0.027912	1.7337	1.7616	1.7146	1.7384
2	'CD93'	0.45168	-0.025702	-0.01262	11.6231	11.6358	11.6249	11.6506
2	'IL17D'	0.057873	-0.02716	-0.060164	2.9038	2.964	2.9177	2.9448
2	'CSF1'	0.59721	-0.028545	-0.0061142	9.9021	9.9082	9.8766	9.9052
2	'IL1R1'	0.49364	-0.031642	0.0015871	6.8786	6.877	6.8561	6.8877
2	'STK4'	0.36673	-0.031985	-0.075277	7.0491	7.1243	7.2825	7.3145
2	'IL4R'	0.93788	-0.033018	-0.0019261	2.7653	2.7673	2.7098	2.7429
2	'IL17A'	0.36166	-0.03663	-0.023191	0.43269	0.45588	0.33293	0.36956
2	'MPO'	0.20891	-0.037278	-0.038861	5.6556	5.6945	5.6779	5.7152
2	'SORT1'	0.29502	-0.037508	-0.020737	8.6085	8.6292	8.6044	8.6419
2	'PTX3'	0.53374	-0.04075	-0.027038	4.3676	4.3946	4.3694	4.4102
2	'DCN'	0.18387	-0.042045	-0.013722	5.671	5.6847	5.6479	5.6899
2	'TNFRSF13B'	0.23076	-0.042315	-0.042322	9.5667	9.6091	9.5544	9.5967
2	'IKBKG'	0.51806	-0.04328	-0.09161	7.0236	7.1153	7.1733	7.2166
2	'PDGFA'	0.73119	-0.045275	0.027531	5.027	4.9995	4.9721	5.0174
2	'TNFRSF10A'	0.21057	-0.04589	-0.057539	3.0877	3.1452	3.0736	3.1195
2	'AGRP'	0.49422	-0.0462	-0.022359	4.7107	4.7331	4.6776	4.7238
2	'THPO'	0.1266	-0.05001	-0.053875	3.9436	3.9974	3.9429	3.9929
2	'TGFA'	0.20904	-0.05023	-0.027476	3.3392	3.3666	3.307	3.3572
2	'CD40LG'	0.95388	-0.05128	0.00046707	7.3216	7.3212	7.3504	7.4017
2	'ITGB2'	0.16676	-0.053167	-0.063066	6.7076	6.7706	6.6943	6.7475
2	'TNFRSF11B'	0.18796	-0.05336	-0.04393	10.1576	10.2015	10.1376	10.1909
2	'IL10RB'	0.11203	-0.05406	-0.050596	6.3588	6.4094	6.3596	6.4137
2	'SOD2'	0.095267	-0.057192	-0.033677	9.8649	9.8986	9.8573	9.9144
2	'CXCL6'	0.061208	-0.059608	-0.19609	8.7091	8.9052	8.8496	8.9092
2	'BMP6'	0.44221	-0.06218	-0.037043	6.0025	6.0395	6.0392	6.1014
2	'AXIN1'	0.38407	-0.062265	-0.15453	5.7141	5.8686	5.8383	5.9005
2	'RETN'	0.34973	-0.06471	-0.046167	6.871	6.9172	6.8341	6.8989
2	'FCGR2B'	0.50395	-0.064775	-0.045761	3.2176	3.2633	3.3008	3.3655
2	'CD40'	0.25739	-0.064915	-0.079022	11.3558	11.4348	11.3457	11.4106
2	'STAMBP'	0.32902	-0.066152	-0.15178	6.4162	6.568	6.5631	6.6292
2	'HBEGF'	0.22872	-0.069052	-0.088604	5.3786	5.4672	5.3735	5.4425
2	'KITLG'	0.13286	-0.07033	-0.032106	10.0932	10.1254	10.1084	10.1787
2	'FGF23'	0.088576	-0.0723	-0.00063295	2.9849	2.9855	2.8724	2.9447
2	'KITLG'	0.073417	-0.07252	-0.044423	10.7378	10.7822	10.7644	10.8369
2	'TNFRSF10C'	0.31236	-0.074165	-0.048337	6.9198	6.9681	6.9534	7.0276
2	'FABP2'	0.27083	-0.077919	-0.066008	9.019	9.085	9.0227	9.1007
2	'PARP1'	0.077014	-0.078591	-0.029947	3.4141	3.444	3.3017	3.3803
2	'S100A12'	0.19503	-0.082	-0.049245	1.8067	1.8559	1.6743	1.7563
2	'CCL20'	0.052226	-0.083945	-0.16243	1.0488	1.2113	0.93767	1.0216
2	'FGF19'	0.4901	-0.087685	-0.045066	7.8263	7.8714	7.7023	7.79
2	'PECAM1'	0.12664	-0.08975	-0.15343	6.0579	6.2114	6.0332	6.123
2	'DKK1'	0.4949	-0.0903	-0.032355	9.7595	9.7919	9.7399	9.8302
2	'IL1RL2'	0.073331	-0.090657	-0.090078	4.5144	4.6044	4.5362	4.6268
2	'CCL23'	0.066728	-0.09467	-0.07603	10.4839	10.5599	10.4729	10.5675
2	'PCSK9'	0.055849	-0.1056	-0.054233	3.1568	3.211	3.094	3.1996
2	'CCL19'	0.23638	-0.11105	-0.008426	9.2889	9.2973	9.0808	9.1918
2	'DECR1'	0.57731	-0.11898	-0.10833	7.5562	7.6645	7.6352	7.7542
2	'SELP'	0.33648	-0.12355	-0.10174	11.4205	11.5223	11.3738	11.4974
2	'TNFSF14'	0.067232	-0.16485	-0.11058	4.7106	4.8211	4.6168	4.7817
2	'CASP3'	0.63518	-0.18049	-0.071273	9.336	9.4073	9.2936	9.4741
2	'VWF'	0.12875	-0.22651	-0.21178	7.1848	7.3965	7.0239	7.2504
3	'HAO1'	3.92e-10	0.95789	0.94942	4.8729	3.9234	4.6712	3.7133
3	'LDLR'	1.41e-10	0.51942	0.46717	5.6839	5.2167	5.702	5.1826
3	'TGM2'	3.56e-08	0.49387	0.5129	8.9139	8.401	8.9273	8.4334
3	'CCL24'	0.037134	0.44818	0.19979	5.8479	5.6481	6.0462	5.598
3	'MMP3'	1.07e-08	0.43391	0.4435	6.7514	6.3079	6.7027	6.2688
3	'CA5A'	1.1e-06	0.39728	0.52244	3.2909	2.7684	3.0242	2.6269
3	'PAPPA'	1.89e-08	0.35863	0.30963	3.7822	3.4725	3.8256	3.4669
3	'ACE2'	2.35e-09	0.3414	0.34799	3.957	3.609	3.9022	3.5608
3	'SELE'	1.72e-05	0.34014	0.29898	13.3911	13.0921	13.4525	13.1124
3	'MB'	8.32e-08	0.32177	0.3176	7.3568	7.0392	7.3099	6.9881
3	'TNFSF11'	0.0002005	0.28728	0.25673	4.7398	4.4831	4.7674	4.4801
3	'AGRP'	8.74e-08	0.27727	0.25536	4.9775	4.7221	4.9893	4.712
3	'IL18'	0.0001042	0.23602	0.2105	9.1885	8.978	9.1915	8.9555
3	'DLK1'	0.006009	0.23456	0.17594	7.0927	6.9168	7.1596	6.925
3	'PRSS8'	4.84e-05	0.2332	0.16867	9.7601	9.5915	9.8297	9.5965
3	'IL1RL1'	0.00011984	0.22579	0.26427	4.8518	4.5876	4.8245	4.5987
3	'ACP5'	2.29e-06	0.20505	0.20267	4.9907	4.788	5.0049	4.7998
3	'IL18'	0.00045928	0.1903	0.17549	8.8231	8.6476	8.8136	8.6233
3	'REN'	0.00076321	0.18827	0.23668	8.3209	8.0842	8.2444	8.0561
3	'AXL'	0.00069321	0.18678	0.13296	9.5742	9.4413	9.6368	9.45
3	'IL18R1'	0.00036005	0.18651	0.18109	8.1349	7.9539	8.1188	7.9323
3	'CCL16'	0.007183	0.18503	0.19908	7.1547	6.9556	7.1839	6.9988
3	'IL1R2'	6.9e-05	0.1675	0.15113	5.8352	5.6841	5.8641	5.6966
3	'ANPEP'	8.06e-06	0.16322	0.14528	5.6972	5.5519	5.7162	5.553
3	'HMOX1'	0.00122	0.15276	0.17197	12.7318	12.5598	12.7218	12.569
3	'TFPI'	0.00017128	0.15259	0.17793	10.328	10.15	10.3083	10.1557
3	'CPB1'	0.044333	0.14858	0.11564	6.1664	6.0508	6.1604	6.0118
3	'TNFSF10'	0.00012067	0.14479	0.14745	8.652	8.5045	8.6606	8.5158
3	'ADA'	0.00081359	0.13535	0.12235	3.98	3.8577	3.9644	3.829
3	'SFTPD'	0.038163	0.13407	0.15061	2.8475	2.6969	2.7877	2.6536
3	'CD274'	0.0056456	0.13196	0.09123	5.0119	4.9207	4.9921	4.8602
3	'PGF'	0.0012285	0.12198	0.098868	8.45	8.3512	8.4778	8.3558
3	'TEK'	1.07e-05	0.12014	0.12748	8.5951	8.4676	8.5898	8.4697
3	'CTSL'	0.028412	0.11096	0.099295	7.5437	7.4445	7.5415	7.4306
3	'MEPE'	0.0071663	0.10296	0.13817	6.4357	6.2975	6.4131	6.3102
3	'DNER'	0.00034718	0.10219	0.11358	9.6005	9.4869	9.6068	9.5047
3	'PARP1'	0.013022	0.10154	0.141	3.5781	3.4371	3.4739	3.3724
3	'THBD'	0.0018802	0.09325	0.11322	10.5934	10.4802	10.5825	10.4893
3	'BOC'	0.00070761	0.090063	0.10749	5.5538	5.4463	5.552	5.462
3	'IL18BP'	0.0244	0.08223	0.10554	6.7663	6.6608	6.7472	6.6649
3	'CCL3'	0.014723	0.07319	0.12552	1.516	1.3905	1.4143	1.3411
3	'IL10RB'	0.012903	0.070985	0.079049	6.4829	6.4039	6.477	6.406
3	'IL6R'	0.014965	0.07048	0.11961	13.162	13.0424	13.1298	13.0593
3	'GDNF'	0.041119	0.05604	0.07291	2.3078	2.2348	2.2762	2.2202
3	'EGFR'	0.026449	0.050596	0.058059	3.7464	3.6883	3.7409	3.6903
3	'SELPLG'	0.021733	0.04748	0.068304	6.37	6.3017	6.3516	6.3041
3	'SPON2'	0.047589	-0.0054425	-0.042868	10.8665	10.9094	10.9228	10.9283
3	'PRELP'	0.028399	-0.047707	-0.04351	7.2937	7.3372	7.3002	7.3479
3	'THBS2'	0.0070005	-0.049803	-0.064806	6.5445	6.6093	6.5489	6.5987
3	'TGFA'	0.047063	-0.054985	-0.085597	3.283	3.3686	3.3022	3.3572
3	'IL17D'	0.035072	-0.059975	-0.06992	2.8938	2.9637	2.8872	2.9471
3	'CNTN1'	0.019414	-0.064546	-0.090779	4.7717	4.8625	4.8075	4.8721
3	'TNFRSF10A'	0.007059	-0.077365	-0.10601	3.0405	3.1465	3.0431	3.1205
3	'TNFSF13B'	0.0015649	-0.080969	-0.14593	7.2982	7.4442	7.35	7.431
3	'VEGFD'	0.0046977	-0.090195	-0.12548	7.7193	7.8448	7.7738	7.864
3	'ADM'	0.015683	-0.091158	-0.14406	8.3186	8.4626	8.3631	8.4543
3	'TNFRSF11A'	0.03626	-0.10038	-0.096602	6.0995	6.1961	6.065	6.1653
3	'SORT1'	0.0056475	-0.10466	-0.088341	8.5433	8.6316	8.5381	8.6427
3	'CXCL16'	0.029631	-0.10786	-0.075924	5.8662	5.9421	5.8376	5.9454
3	'MMP7'	0.024681	-0.11054	-0.13594	9.4263	9.5622	9.5437	9.6543
3	'LGALS3'	0.013594	-0.11263	-0.093761	6.4741	6.5679	6.4529	6.5656
3	'FABP6'	0.016352	-0.14055	-0.17858	2.4725	2.6511	2.4333	2.5738
3	'F2R'	0.03636	-0.14781	-0.067281	9.8063	9.8735	9.7845	9.9323
3	'MMP2'	0.00070427	-0.14929	-0.14532	4.3297	4.475	4.3498	4.4991
3	'CVD3_NT_proBNP'	0.00025973	-0.15012	-0.2272	3.7578	3.985	3.809	3.9591
3	'TNFRSF11B'	4.53e-05	-0.15182	-0.16793	4.1175	4.2854	4.1143	4.2661
3	'TNFRSF11B'	6.78e-06	-0.154	-0.19435	10.0125	10.2068	10.0425	10.1965
3	'PLAUR'	0.0012049	-0.15429	-0.15245	5.5979	5.7503	5.5822	5.7365
3	'NPPB'	1.69e-05	-0.15828	-0.22467	1.6443	1.869	1.5807	1.739
3	'IL6'	0.0086357	-0.15917	-0.25186	3.7495	4.0013	3.6826	3.8418
3	'GDF15'	0.043605	-0.16663	-0.13349	5.6688	5.8023	5.5892	5.7559
3	'IL7'	0.022019	-0.16694	-0.17871	3.4059	3.5846	3.4504	3.6174
3	'PDGFB'	0.043949	-0.17517	-0.16212	10.8445	11.0066	10.9643	11.1394
3	'IL6'	0.0059784	-0.17571	-0.26774	2.865	3.1327	2.7975	2.9732
3	'TFF3'	0.00014624	-0.18766	-0.30767	4.0224	4.3301	3.9337	4.1213
3	'FABP4'	0.028374	-0.19301	-0.22036	6.072	6.2923	6.0597	6.2527
3	'NOTCH3'	2.05e-07	-0.21477	-0.22006	4.9327	5.1528	4.941	5.1558
3	'FLT3LG'	0.00032206	-0.22152	-0.16328	10.0603	10.2235	10.0042	10.2257
3	'CXCL1'	0.0065949	-0.24831	-0.20411	10.3196	10.5237	10.3836	10.6319
3	'PDGFA'	0.0068991	-0.25142	-0.2704	4.7409	5.0113	4.7718	5.0232
3	'DKK1'	0.0047335	-0.25631	-0.17277	9.6241	9.7969	9.5754	9.8317
3	'CHI3L1'	0.00018985	-0.29293	-0.27889	6.3121	6.591	6.2287	6.5216
3	'CHIT1'	0.015735	-0.29515	-0.27004	6.0311	6.3011	6.1684	6.4636
3	'CXCL1'	0.0039446	-0.29869	-0.21789	9.4833	9.7012	9.5206	9.8193
3	'TIMP4'	5.51e-09	-0.31265	-0.30768	3.7641	4.0718	3.7219	4.0345
3	'EPCAM'	0.0023183	-0.32582	-0.40655	6.5608	6.9674	6.6254	6.9513
3	'SCGB3A2'	0.0004531	-0.32675	-0.25157	3.0184	3.27	2.9028	3.2296
3	'CXCL11'	0.00044703	-0.33324	-0.32661	7.5361	7.8627	7.4802	7.8135
3	'SERPINA12'	0.00098012	-0.35939	-0.40809	0.63434	1.0424	0.51355	0.87294
3	'CXCL5'	0.0079264	-0.37178	-0.32258	11.6745	11.997	11.7651	12.1369
3	'ITGB1BP2'	0.020999	-0.40544	-0.24504	5.5663	5.8113	5.5187	5.9242
3	'LPL'	1.32e-14	-0.42436	-0.44074	9.8847	10.3254	9.9556	10.38
3	'MMP1'	0.0010349	-0.50868	-0.33704	13.1325	13.4696	12.9715	13.4802
3	'IGFBP2'	2.23e-07	-0.54846	-0.41308	7.5695	7.9826	7.5101	8.0586
3	'LEP'	5.72e-06	-0.68799	-0.54948	6.0359	6.5854	6.0531	6.7411
3	'IGFBP1'	2.84e-13	-1.0561	-0.92628	4.4946	5.4209	4.4435	5.4996
3	'GH1'	1.14e-13	-1.6602	-1.7046	6.6624	8.367	6.6145	8.2747
3	'OSM'	0.3064	0.15186	0.046046	4.2086	4.1625	4.2562	4.1044
3	'CPA1'	0.17351	0.13745	0.078967	6.4648	6.3859	6.5047	6.3673
3	'PLAT'	0.10966	0.13256	0.28911	7.686	7.3969	7.2602	7.1276
3	'HAVCR1'	0.31303	0.1286	0.035117	7.8112	7.7761	7.8757	7.7471
3	'Q8WWJ7'	0.086144	0.1197	0.072794	5.5906	5.5178	5.6428	5.5231
3	'CTRC'	0.22225	0.11635	0.10887	11.0303	10.9214	11.0683	10.952
3	'FGF19'	0.41972	0.10696	0.061308	7.9281	7.8668	7.8905	7.7836
3	'MMP9'	0.2465	0.097018	0.091222	5.5504	5.4592	5.5587	5.4617
3	'BLMH'	0.1371	0.09385	0.05366	6.2237	6.1701	6.2501	6.1563
3	'VSIG2'	0.3328	0.090603	0.012573	3.6012	3.5886	3.6472	3.5566
3	'CDH5'	0.088435	0.089845	0.07637	4.3427	4.2663	4.3395	4.2496
3	'CCL4L1'	0.19474	0.08922	0.10201	2.5314	2.4294	2.4941	2.4049
3	'IKBKG'	0.93262	0.087285	-0.014068	7.0972	7.1113	7.2958	7.2085
3	'IL1RN'	0.23058	0.085202	0.074838	4.4654	4.3906	4.3138	4.2286
3	'FAS'	0.37509	0.079308	0.016208	6.048	6.0318	6.0855	6.0062
3	'NRTN'	0.09934	0.071715	0.017831	0.69558	0.67775	0.67086	0.59914
3	'CEACAM8'	0.17397	0.070145	0.078147	4.1243	4.0461	4.0718	4.0016
3	'LIF'	0.16719	0.069755	0.093042	-0.35823	-0.45127	-0.54328	-0.61303
3	'EIF4EBP1'	0.2136	0.06715	0.18094	8.6628	8.4819	8.5778	8.5107
3	'CCL19'	0.98962	0.066735	-0.052914	9.246	9.2989	9.2423	9.1755
3	'IL22RA1'	0.44059	0.065775	0.081512	0.27392	0.19241	0.2945	0.22873
3	'CVD2_O00182'	0.087934	0.06501	0.055357	9.4964	9.4411	9.4991	9.4341
3	'MERTK'	0.09322	0.064295	0.067026	6.9038	6.8367	6.8896	6.8253
3	'FGF21'	0.78761	0.063735	-0.045725	5.9918	6.0375	6.1174	6.0537
3	'PTX3'	0.37593	0.061598	0.037197	4.4291	4.3919	4.4687	4.4071
3	'CD244'	0.3057	0.059945	0.066881	7.0631	6.9962	7.0104	6.9505
3	'NTF3'	0.30927	0.059175	0.097773	2.1597	2.0619	2.0209	1.9618
3	'IL17C'	0.32628	0.05551	0.032466	1.1586	1.1261	1.1173	1.0618
3	'FGF23'	0.50495	0.054282	-0.015353	3.3846	3.4	3.4022	3.3479
3	'HSPB1'	0.12612	0.053988	0.051971	11.309	11.257	11.3137	11.2597
3	'IL10'	0.41658	0.05266	-0.025873	3.5529	3.5788	3.5388	3.4861
3	'BMP6'	0.46347	0.050299	0.034096	6.0705	6.0364	6.1485	6.0982
3	'IL15RA'	0.068493	0.04813	0.040601	1.0354	0.99483	1.0404	0.99223
3	'TNFRSF13B'	0.84396	0.04811	-0.0052935	9.6019	9.6072	9.6393	9.5912
3	'GIF'	0.18292	0.046793	0.14731	7.0226	6.8753	6.9278	6.881
3	'KITLG'	0.63812	0.045065	0.0077028	10.7874	10.7797	10.8767	10.8316
3	'PDCD1LG2'	0.49832	0.044817	0.025116	3.4258	3.4007	3.4379	3.393
3	'KLK6'	0.6875	0.042655	-0.021259	6.1779	6.1991	6.2428	6.2002
3	'HGF'	0.2272	0.04247	0.039101	8.7751	8.736	8.7531	8.7106
3	'IL33'	0.17861	0.04227	0.014155	1.2116	1.1974	1.2159	1.1737
3	'CD163'	0.43403	0.04098	0.03514	7.8287	7.7936	7.8264	7.7854
3	'OLR1'	0.14029	0.040847	0.073227	6.8151	6.7419	6.7456	6.7047
3	'IL24'	0.36491	0.039636	0.042484	0.15513	0.11264	0.07746	0.037824
3	'TNF'	0.39944	0.035243	0.0055543	0.33767	0.33211	0.23146	0.19622
3	'TNFRSF9'	0.83996	0.033005	-0.013419	6.6405	6.6539	6.6585	6.6255
3	'CXCL6'	0.97691	0.032845	0.0052157	8.9005	8.8953	8.9345	8.9016
3	'HSPG2'	0.36344	0.029745	0.033106	7.333	7.2999	7.3342	7.3045
3	'IL16'	0.42	0.02945	0.051716	6.8063	6.7546	6.7877	6.7583
3	'GRN'	0.40904	0.028862	-0.031875	6.701	6.7328	6.7616	6.7327
3	'IGFBP7'	0.32307	0.028013	0.045972	8.1322	8.0863	8.1207	8.0927
3	'FGF21'	0.67384	0.027975	-0.066087	4.4998	4.5659	4.5865	4.5586
3	'F3'	0.92532	0.027353	-0.018456	7.0763	7.0947	7.1171	7.0897
3	'FABP2'	0.98872	0.027282	-0.0172	9.0652	9.0824	9.1242	9.097
3	'CCL3'	0.14689	0.027157	0.10826	3.0042	2.896	2.8839	2.8567
3	'IL1A'	0.63494	0.026307	-0.019663	1.0271	1.0467	0.96816	0.94186
3	'IFNG'	0.21045	0.02614	0.024043	0.75115	0.7271	0.73887	0.71274
3	'NGF'	0.56448	0.02394	0.020627	1.7771	1.7565	1.7435	1.7196
3	'ICAM2'	0.59474	0.023725	0.024492	5.5583	5.5338	5.5842	5.5605
3	'F11R'	0.6744	0.023364	-0.063106	7.5241	7.5872	7.5244	7.501
3	'PRSS27'	0.80233	0.02207	0.020019	9.5914	9.5713	9.5816	9.5596
3	'IL13'	0.94031	0.02116	-0.024081	-0.051753	-0.027672	-0.10566	-0.12682
3	'IL17RA'	0.14378	0.021142	0.10283	4.662	4.5592	4.5674	4.5463
3	'PI3'	0.28391	0.019215	0.080419	3.777	3.6966	3.7198	3.7006
3	'XCL1'	0.77789	0.01799	0.016421	5.4233	5.4069	5.3715	5.3535
3	'VWF'	0.9939	0.01424	-0.020964	7.3658	7.3868	7.2564	7.2421
3	'SOD2'	0.44729	0.014067	0.035013	9.9306	9.8956	9.9243	9.9102
3	'IL2RB'	0.98679	0.01399	-0.039835	1.3157	1.3555	1.3135	1.2995
3	'CTSD'	0.41244	0.013828	0.038155	4.2832	4.2451	4.2463	4.2324
3	'TNFSF12-TNFSF13'	0.51679	0.01374	0.025709	10.583	10.5573	10.6023	10.5885
3	'CCL2'	0.72298	0.01153	0.0060541	4.3305	4.3245	4.3094	4.2978
3	'TFRC'	0.95056	0.0094825	-0.031076	6.5931	6.6241	6.6395	6.63
3	'SLAMF1'	0.72193	0.0094125	0.00066356	2.8245	2.8238	2.8032	2.7938
3	'CCL2'	0.59329	0.009225	0.0093645	10.8429	10.8335	10.8094	10.8002
3	'GLO1'	0.67086	0.0082375	-0.057592	6.9178	6.9754	6.9444	6.9361
3	'CCL11'	0.79191	0.00647	-0.02389	7.5757	7.5996	7.6147	7.6083
3	'DCN'	0.30531	0.005175	-0.045676	5.6402	5.6858	5.6893	5.6841
3	'SRC'	0.75657	0.00501	0.0059983	8.0319	8.0259	8.1304	8.1254
3	'PLAU'	0.57744	0.003905	-0.058324	6.2188	6.2771	6.2581	6.2542
3	'IL20RA'	0.6946	0.00344	-0.031159	-0.13631	-0.10516	-0.23132	-0.23476
3	'KITLG'	0.9129	0.002635	-0.0029446	10.1209	10.1239	10.1775	10.1748
3	'CTSZ'	0.60626	0.0018025	0.027881	5.5891	5.5612	5.5674	5.5656
3	'PLAU'	0.87302	0.00049	-0.01887	10.0701	10.089	10.1143	10.1138
3	'IL5'	0.61262	-0.002345	0.073296	0.53186	0.45856	0.04722	0.049565
3	'CD4'	0.61807	-0.0025	0.025931	5.8665	5.8406	5.827	5.8295
3	'MARCO'	0.7368	-0.003405	0.029157	7.7634	7.7342	7.7232	7.7266
3	'SIRPA'	0.60445	-0.005075	0.010709	3.9943	3.9836	3.9998	4.0049
3	'ADAMTS13'	0.57875	-0.0052175	0.017849	6.1255	6.1077	6.1015	6.1068
3	'MMP12'	0.22766	-0.0060125	-0.088507	6.9261	7.0146	6.9766	6.9826
3	'LIFR'	0.29875	-0.00607	-0.03662	3.2554	3.292	3.2901	3.2962
3	'AMBP'	0.61033	-0.0070675	0.012811	8.5272	8.5144	8.5084	8.5154
3	'FGF23'	0.5358	-0.007725	-0.060385	2.9274	2.9878	2.9339	2.9416
3	'ITGB2'	0.51968	-0.0078875	-0.0279	6.7407	6.7686	6.7382	6.7461
3	'IL20'	0.85802	-0.008045	0.057507	1.1354	1.0779	1.0031	1.0112
3	'CXCL10'	0.49671	-0.009685	0.060998	8.7833	8.7223	8.6128	8.6225
3	'CCL25'	0.78791	-0.010095	0.019	6.1554	6.1364	6.096	6.1061
3	'CCL20'	0.76189	-0.010185	0.022402	1.2248	1.2024	1.0087	1.0189
3	'PIGR'	0.30262	-0.01034	-0.016573	7.2942	7.3107	7.2979	7.3083
3	'OSCAR'	0.88548	-0.013215	0.0050397	10.8842	10.8792	10.8831	10.8963
3	'TNFRSF10B'	0.83962	-0.014845	-0.038821	5.5506	5.5894	5.5422	5.557
3	'EPHB4'	0.94007	-0.01729	-0.003501	5.2093	5.2128	5.1839	5.2012
3	'FCGR2B'	0.99972	-0.01749	0.012964	3.2735	3.2606	3.346	3.3635
3	'IL1R1'	0.7633	-0.018502	-0.017454	6.8603	6.8778	6.8677	6.8862
3	'IL2'	0.61554	-0.01878	-0.0006588	0.54972	0.55038	0.52977	0.54856
3	'PRTN3'	0.6545	-0.018956	-0.018509	5.4809	5.4994	5.497	5.516
3	'CDCP1'	0.83745	-0.02177	0.0058358	3.1425	3.1367	3.0438	3.0655
3	'LTA'	0.3871	-0.023385	-0.080254	4.744	4.8242	4.8151	4.8385
3	'CCL28'	0.36188	-0.023655	-0.018893	2.4901	2.509	2.4496	2.4733
3	'ARTN'	0.43905	-0.024712	-0.060671	0.15542	0.21609	0.12707	0.15178
3	'FST'	0.62253	-0.025205	-0.026725	11.6804	11.7072	11.6532	11.6784
3	'Q8NF90'	0.12207	-0.025402	-0.058216	1.7042	1.7624	1.7127	1.7381
3	'MPO'	0.93959	-0.025692	0.026895	5.7184	5.6915	5.6872	5.7129
3	'RARRES2'	0.4906	-0.027152	-0.012087	12.1319	12.144	12.1376	12.1648
3	'CD93'	0.43057	-0.02721	-0.024701	11.6114	11.6361	11.6231	11.6503
3	'IL4R'	0.13049	-0.027458	-0.053347	2.7159	2.7692	2.7159	2.7434
3	'CVD2_Q8NEV9_Q14213'	0.54761	-0.02783	-0.021004	5.7202	5.7412	5.7025	5.7303
3	'SLAMF7'	0.95671	-0.029427	0.027385	3.7126	3.6852	3.6201	3.6495
3	'ALCAM'	0.10603	-0.031635	-0.061459	5.9129	5.9743	5.9496	5.9812
3	'IL10RA'	0.32181	-0.032107	-0.087785	-1.4075	-1.3197	-1.524	-1.4919
3	'CD5'	0.55521	-0.033735	-0.041562	4.5941	4.6357	4.5804	4.6142
3	'CSF1'	0.24355	-0.03684	-0.036077	9.8732	9.9093	9.8681	9.905
3	'CXCL8'	0.36298	-0.039235	-0.085322	5.6709	5.7562	5.6735	5.7128
3	'CD40'	0.71532	-0.04242	0.0029233	11.4338	11.4308	11.3682	11.4106
3	'TNFRSF1B'	0.48945	-0.04297	-0.040704	5.622	5.6627	5.6	5.643
3	'TNFRSF1A'	0.63719	-0.043408	-0.020674	6.8936	6.9143	6.8547	6.8981
3	'VEGFA'	0.54918	-0.045825	-0.027442	10.1017	10.1291	10.0497	10.0956
3	'CCL8'	0.21875	-0.04752	-0.088445	8.3691	8.4575	8.4376	8.4851
3	'PECAM1'	0.85313	-0.048048	-0.01308	6.1912	6.2043	6.0669	6.1149
3	'S100A12'	0.6071	-0.05043	-0.064847	1.7911	1.856	1.7035	1.7539
3	'TREML2'	0.92477	-0.051055	-0.0033414	5.6645	5.6679	5.6028	5.6539
3	'TNFSF14'	0.54508	-0.05204	-0.040365	4.7769	4.8172	4.7258	4.7778
3	'STK4'	0.12046	-0.052522	-0.073643	7.0498	7.1235	7.2628	7.3153
3	'CCL15'	0.41606	-0.052785	-0.028271	7.7354	7.7637	7.6311	7.6839
3	'SPON1'	0.11637	-0.054755	-0.034466	1.2652	1.2997	1.2338	1.2886
3	'AGER'	0.30039	-0.055912	-0.057129	5.3893	5.4465	5.4007	5.4566
3	'CXCL9'	0.32816	-0.057635	-0.089649	6.7808	6.8704	6.7155	6.7732
3	'PON3'	0.21173	-0.05815	-0.12373	6.1382	6.2619	6.2849	6.3431
3	'IL4'	0.41613	-0.059075	-0.090869	-0.81592	-0.72505	-0.93437	-0.87529
3	'HBEGF'	0.33641	-0.060318	-0.058413	5.4067	5.4651	5.38	5.4404
3	'CCL13'	0.098861	-0.06212	-0.11793	14.3375	14.4555	14.3895	14.4516
3	'CST5'	0.69159	-0.06309	0.039507	7.1449	7.1054	7.01	7.073
3	'SERPINE1'	0.76648	-0.064682	-0.013	6.3791	6.3921	6.3595	6.4241
3	'IL1RL2'	0.71649	-0.065585	0.0053674	4.6051	4.5998	4.5587	4.6243
3	'CD84'	0.1183	-0.065667	-0.091773	6.5969	6.6887	6.6493	6.715
3	'LTBR'	0.09506	-0.067318	-0.06262	4.7095	4.7721	4.6949	4.7623
3	'IL17A'	0.1804	-0.06758	-0.071579	0.38591	0.45749	0.30433	0.37191
3	'AXIN1'	0.90926	-0.06776	0.00093006	5.8619	5.861	5.8274	5.8952
3	'TSLP'	0.96557	-0.07031	0.023412	0.12105	0.097638	0.023525	0.093835
3	'IL2RA'	0.28379	-0.07109	-0.049679	4.5356	4.5852	4.5014	4.5725
3	'IDUA'	0.16155	-0.075264	-0.066522	6.2748	6.3413	6.2939	6.3692
3	'COL1A1'	0.10219	-0.077293	-0.081509	3.5023	3.5839	3.5122	3.5895
3	'TNFRSF10C'	0.086491	-0.078077	-0.13394	6.837	6.9709	6.9507	7.0288
3	'CCL7'	0.2401	-0.07889	-0.088762	1.5131	1.6019	1.4455	1.5244
3	'IL12B'	0.10675	-0.07892	-0.12616	5.094	5.2202	5.1213	5.2003
3	'THPO'	0.096982	-0.079835	-0.054769	3.9421	3.9969	3.9135	3.9933
3	'CCL23'	0.17071	-0.08515	-0.060669	10.4979	10.5585	10.482	10.5672
3	'CSTB'	0.25621	-0.087625	-0.073115	6.0058	6.0789	5.9823	6.0699
3	'MMP10'	0.097137	-0.090745	-0.11388	5.6725	5.7864	5.6657	5.7564
3	'TNFRSF14'	0.23373	-0.093437	-0.074232	5.5508	5.625	5.4746	5.5681
3	'PGLYRP1'	0.26543	-0.09474	-0.075813	7.79	7.8659	7.758	7.8527
3	'DECR1'	0.69915	-0.099388	-0.0081546	7.6513	7.6595	7.6552	7.7546
3	'LGALS4'	0.078793	-0.10099	-0.10824	3.9645	4.0727	3.9399	4.0409
3	'CX3CL1'	0.11086	-0.10227	-0.063385	6.4068	6.4701	6.3622	6.4645
3	'CASP8'	0.53397	-0.11028	-0.03798	3.683	3.721	3.5641	3.6744
3	'PCSK9'	0.11344	-0.11764	-0.062834	3.1479	3.2108	3.082	3.1996
3	'SPP1'	0.099113	-0.1293	-0.096749	6.8182	6.915	6.7884	6.9177
3	'CCL17'	0.080972	-0.15179	-0.14363	9.2248	9.3684	9.2074	9.3592
3	'RETN'	0.09728	-0.16206	-0.076093	6.8417	6.9178	6.7381	6.9002
3	'TGFB1'	0.057842	-0.16614	-0.093616	7.8332	7.9268	7.7529	7.919
3	'GDF2'	0.2768	-0.17243	-0.013296	8.301	8.3143	8.1083	8.2808
3	'STAMBP'	0.62282	-0.17386	-0.012643	6.5483	6.561	6.4605	6.6344
3	'CD40LG'	0.13005	-0.19748	-0.1709	7.1569	7.3278	7.2088	7.4063
3	'SELP'	0.48294	-0.19971	-0.042138	11.4767	11.5189	11.2997	11.4994
3	'SULT1A1'	0.60268	-0.20499	-0.024359	4.0423	4.0666	3.9649	4.1699
3	'ANGPT1'	0.11281	-0.21357	-0.13387	9.9854	10.1193	10.0091	10.2227
3	'SIRT2'	0.092545	-0.25773	-0.18049	6.2014	6.3819	6.3046	6.5624
3	'CASP3'	0.057669	-0.36718	-0.20379	9.2078	9.4116	9.1108	9.478
4	'HAO1'	1.37e-21	1.5669	1.4728	5.3508	3.878	5.2528	3.6859
4	'FGF21'	8.37e-30	1.5661	1.6731	7.6156	5.9426	7.5239	5.9579
4	'IL1RN'	5.5e-48	1.3529	1.3086	5.6292	4.3206	5.5398	4.1869
4	'LEP'	6.06e-28	1.258	1.2815	7.7744	6.4929	7.8686	6.6106
4	'IL6'	5.67e-36	1.2579	1.0897	4.1515	3.0617	4.178	2.92
4	'IL6'	1.3e-38	1.2398	1.0903	5.0212	3.9309	5.0258	3.786
4	'FGF21'	4.36e-28	1.2193	1.4253	5.9094	4.484	5.7233	4.504
4	'FABP4'	3.79e-31	1.1297	1.0511	7.2765	6.2253	7.3207	6.1909
4	'CA5A'	3.1e-26	0.99079	1.0398	3.7704	2.7306	3.5837	2.5929
4	'OSM'	1.46e-26	0.89913	0.90364	5.0176	4.114	4.9648	4.0657
4	'SERPINE1'	1.78e-27	0.78697	0.7814	7.1295	6.3481	7.1729	6.3859
4	'PLAT'	2.35e-07	0.75732	0.7669	8.1322	7.3653	7.8694	7.1121
4	'SELE'	2.71e-26	0.72641	0.71043	13.7745	13.0641	13.8217	13.0953
4	'EIF4EBP1'	7.63e-10	0.69872	0.55131	9.0095	8.4582	9.1725	8.4738
4	'CCL20'	4.46e-17	0.68571	0.78732	1.9468	1.1594	1.6609	0.97517
4	'CHI3L1'	9.75e-18	0.67938	0.70488	7.2459	6.541	7.1532	6.4738
4	'LDLR'	5.87e-28	0.67315	0.73693	5.9306	5.1936	5.8329	5.1598
4	'CD40LG'	6.62e-06	0.64106	0.46808	7.7632	7.2951	8.011	7.3699
4	'CCL19'	2.61e-19	0.63872	0.60429	9.8675	9.2632	9.7868	9.1481
4	'ADM'	1.23e-22	0.62942	0.53344	8.9608	8.4274	9.0579	8.4285
4	'IL18R1'	3.56e-34	0.60344	0.60434	8.5315	7.9272	8.5201	7.9166
4	'HGF'	1.58e-35	0.59165	0.54374	9.251	8.7073	9.2812	8.6896
4	'AXIN1'	5.9e-06	0.58593	0.51651	6.3488	5.8323	6.4563	5.8703
4	'IKBKG'	2.9e-08	0.57318	0.57161	7.6505	7.0789	7.7599	7.1868
4	'TNFSF14'	1.46e-17	0.57298	0.51442	5.3015	4.7871	5.3251	4.7521
4	'FST'	1.88e-27	0.57132	0.57375	12.2479	11.6742	12.2274	11.6561
4	'CDCP1'	2.76e-21	0.54884	0.61953	3.7219	3.1024	3.5989	3.0501
4	'VWF'	0.0010067	0.54842	0.46139	7.8213	7.3599	7.7754	7.227
4	'CD163'	1.36e-23	0.5403	0.55093	8.3152	7.7643	8.3058	7.7655
4	'CTSD'	2.55e-36	0.53291	0.55513	4.7707	4.2156	4.742	4.2091
4	'ITGB1BP2'	2.36e-05	0.53241	0.52734	6.2999	5.7725	6.4134	5.881
4	'MMP9'	3.32e-18	0.53234	0.60837	6.0372	5.4288	5.9697	5.4374
4	'SIRT2'	0.00012668	0.53078	0.46456	6.8136	6.3491	7.0555	6.5247
4	'F11R'	0.00050096	0.52928	0.40816	7.9702	7.5621	8.0138	7.4845
4	'DECR1'	7.49e-06	0.52187	0.51673	8.1471	7.6304	8.2349	7.7131
4	'TNFRSF11A'	4.44e-26	0.51706	0.50532	6.6696	6.1643	6.6591	6.1421
4	'LGALS4'	4.8e-16	0.5103	0.48007	4.5219	4.0418	4.5253	4.015
4	'HAVCR1'	1.25e-12	0.49939	0.63509	8.3771	7.7421	8.2352	7.7358
4	'CXCL5'	1.22e-06	0.49201	0.46449	12.4233	11.9588	12.5905	12.0985
4	'PARP1'	8.09e-15	0.48611	0.47142	3.8877	3.4163	3.842	3.3559
4	'SERPINA12'	0.00011574	0.48499	0.43052	1.4333	1.0028	1.3284	0.84344
4	'OLR1'	3.58e-22	0.48395	0.48586	7.2035	6.7177	7.1734	6.6895
4	'SELP'	4.87e-06	0.48282	0.40629	11.9009	11.4946	11.9488	11.466
4	'PDGFA'	1.26e-07	0.47242	0.40771	5.3859	4.9782	5.4542	4.9818
4	'GLO1'	5.87e-08	0.46558	0.50188	7.4471	6.9452	7.3775	6.9119
4	'CCL16'	6.85e-14	0.44519	0.423	7.3627	6.9397	7.4256	6.9804
4	'CTSZ'	6.36e-24	0.44499	0.41751	5.9566	5.5391	5.989	5.544
4	'CASP3'	0.00051223	0.44426	0.35165	9.7359	9.3842	9.8782	9.4339
4	'VEGFA'	1.87e-19	0.43594	0.40018	10.506	10.1058	10.5127	10.0768
4	'CCL3'	1.02e-18	0.43461	0.47135	3.3452	2.8739	3.2671	2.8324
4	'IL18'	1.24e-18	0.42623	0.51477	9.4722	8.9574	9.3714	8.9452
4	'GDF15'	1.27e-15	0.42551	0.47884	6.2493	5.7705	6.1511	5.7256
4	'CVD2_O00182'	5.67e-33	0.42106	0.43339	9.8524	9.4191	9.8389	9.4179
4	'CCL7'	5.55e-19	0.41947	0.39937	1.9756	1.5762	1.9166	1.4971
4	'IL16'	3.4e-15	0.41717	0.37702	7.1126	6.7356	7.1592	6.742
4	'STAMBP'	0.00025191	0.4116	0.3835	6.9226	6.5391	7.0209	6.6093
4	'RARRES2'	6.75e-27	0.40517	0.39522	12.5168	12.1216	12.5456	12.1404
4	'CXCL6'	2.26e-06	0.399	0.40439	9.2774	8.873	9.2756	8.8766
4	'PRSS8'	1.14e-24	0.39891	0.40716	9.9824	9.5753	9.9827	9.5838
4	'IL18'	5.52e-16	0.39423	0.45423	9.0833	8.6291	9.0056	8.6114
4	'CSTB'	5.27e-13	0.3902	0.38087	6.4358	6.0549	6.4427	6.0525
4	'HBEGF'	2.66e-07	0.38812	0.35461	5.7977	5.4431	5.8123	5.4242
4	'CXCL10'	8.08e-08	0.3871	0.38749	9.0905	8.7031	8.9752	8.5881
4	'RETN'	6.52e-12	0.37957	0.31543	7.2127	6.8973	7.2572	6.8776
4	'TNFRSF1B'	6.13e-18	0.37793	0.3491	5.9908	5.6417	6.0003	5.6223
4	'CPB1'	5.51e-07	0.37666	0.32344	6.3607	6.0373	6.379	6.0024
4	'CEACAM8'	1.43e-14	0.37501	0.39809	4.4251	4.027	4.3602	3.9852
4	'SLAMF1'	7.13e-16	0.37316	0.39824	3.1999	2.8017	3.1517	2.7786
4	'MMP7'	8.87e-10	0.36277	0.38262	9.9183	9.5357	9.9971	9.6344
4	'IL7'	2.34e-07	0.3597	0.33995	3.8988	3.5588	3.9477	3.588
4	'ACE2'	4.1e-15	0.35745	0.52403	4.1173	3.5932	3.9089	3.5514
4	'CPA1'	1.81e-05	0.35583	0.31117	6.6827	6.3716	6.7161	6.3603
4	'PLAUR'	1.35e-21	0.35496	0.33618	6.0619	5.7257	6.071	5.716
4	'PGLYRP1'	1e-12	0.3473	0.31523	8.1606	7.8454	8.1739	7.8266
4	'TNFRSF14'	1.75e-09	0.34725	0.27148	5.8785	5.607	5.8907	5.5434
4	'TNFRSF1A'	2.33e-17	0.34518	0.35088	7.2448	6.8939	7.2262	6.8811
4	'PECAM1'	0.00027748	0.34304	0.31362	6.5	6.1863	6.4359	6.0928
4	'CCL3'	5.59e-20	0.34085	0.46239	1.832	1.3696	1.6667	1.3259
4	'IL12B'	4.29e-07	0.33824	0.3187	5.5163	5.1976	5.5237	5.1855
4	'ANGPT1'	7.62e-07	0.33284	0.35565	10.45	10.0944	10.5254	10.1925
4	'TGFB1'	1.79e-11	0.331	0.33336	8.238	7.9046	8.2273	7.8963
4	'DKK1'	6.03e-08	0.33079	0.31178	10.0847	9.7729	10.1416	9.8108
4	'CXCL8'	7.31e-11	0.32706	0.41526	6.1451	5.7298	6.0229	5.6958
4	'IDUA'	1.75e-13	0.32357	0.34933	6.6687	6.3193	6.6757	6.3521
4	'REN'	2.13e-05	0.31557	0.33272	8.4075	8.0748	8.371	8.0555
4	'CD40'	1.21e-06	0.31176	0.30719	11.721	11.4139	11.7083	11.3966
4	'PCSK9'	1.94e-14	0.30861	0.29801	3.4898	3.1917	3.4884	3.1798
4	'TNFRSF10B'	1.14e-18	0.30755	0.38314	5.9497	5.5665	5.8505	5.5429
4	'CXCL1'	2.15e-05	0.30565	0.28622	9.9631	9.6769	10.0978	9.7922
4	'TNFRSF11B'	6.97e-16	0.29507	0.32135	4.5824	4.2611	4.5431	4.248
4	'CHIT1'	0.0015209	0.29436	0.36377	6.6342	6.2705	6.7298	6.4354
4	'CCL17'	0.036688	0.28684	0.1916	9.5438	9.3522	9.6319	9.3451
4	'TNFRSF10C'	7.19e-10	0.28561	0.32764	7.2751	6.9475	7.2939	7.0083
4	'IL10'	6.09e-09	0.28422	0.28061	3.8428	3.5622	3.7592	3.475
4	'IL2RA'	2.87e-10	0.28389	0.30681	4.8728	4.566	4.8334	4.5495
4	'TNFRSF10A'	1.89e-20	0.28261	0.34114	3.4645	3.1234	3.3873	3.1047
4	'CCL4L1'	2.52e-11	0.28097	0.36734	2.7802	2.4129	2.6744	2.3935
4	'PDGFB'	7.61e-06	0.27908	0.2637	11.2494	10.9857	11.4035	11.1244
4	'MMP12'	6.86e-07	0.27604	0.31541	7.309	6.9936	7.2486	6.9725
4	'CSF1'	5.04e-21	0.27248	0.26275	10.156	9.8932	10.1667	9.8942
4	'XCL1'	1.89e-08	0.26685	0.25043	5.644	5.3936	5.6111	5.3442
4	'FGF23'	1.9e-11	0.26552	0.39126	3.7689	3.3776	3.5946	3.3291
4	'SLAMF7'	8.89e-09	0.26394	0.23948	3.9124	3.673	3.8999	3.636
4	'IL18BP'	3.14e-10	0.26333	0.24295	6.8942	6.6513	6.9146	6.6513
4	'CD5'	3.39e-11	0.25532	0.23566	4.8566	4.6209	4.8566	4.6012
4	'IL10RB'	8.74e-11	0.25476	0.21752	6.6123	6.3948	6.6548	6.4001
4	'MMP1'	0.0026511	0.25326	0.27532	13.7166	13.4413	13.6924	13.4391
4	'PRTN3'	5.38e-10	0.25267	0.31558	5.7967	5.4811	5.7573	5.5046
4	'FAS'	6.19e-10	0.25072	0.1981	6.2195	6.0214	6.2472	5.9965
4	'FGF23'	9.75e-09	0.24972	0.35944	3.3249	2.9655	3.1774	2.9277
4	'CCL15'	4.42e-07	0.2461	0.26086	8.0089	7.7481	7.9155	7.6694
4	'CXCL11'	0.00035598	0.24328	0.34045	8.1716	7.8312	8.0188	7.7755
4	'TREML2'	2.22e-06	0.2419	0.20446	5.8608	5.6564	5.8842	5.6423
4	'LGALS3'	2.13e-07	0.23709	0.2131	6.7655	6.5524	6.7868	6.5497
4	'CD84'	1.33e-05	0.23534	0.19798	6.8721	6.6741	6.9403	6.7049
4	'Q8WWJ7'	1.69e-06	0.23503	0.20472	5.714	5.5092	5.7527	5.5177
4	'GRN'	4.82e-14	0.2264	0.21372	6.9334	6.7197	6.9503	6.7239
4	'CXCL1'	0.0005924	0.22497	0.22656	10.7298	10.5033	10.8322	10.6073
4	'SULT1A1'	0.019494	0.22024	0.25246	4.3041	4.0516	4.3752	4.155
4	'CXCL16'	3.03e-11	0.21901	0.19366	6.1221	5.9284	6.1483	5.9293
4	'HSPG2'	8.89e-10	0.21838	0.22808	7.5166	7.2885	7.5168	7.2984
4	'SIRPA'	1.1e-05	0.21649	0.17868	4.1527	3.9741	4.2163	3.9998
4	'MPO'	8.13e-14	0.21605	0.27549	5.9527	5.6772	5.916	5.7
4	'TNFSF13B'	3.6e-08	0.21547	0.1987	7.6262	7.4275	7.6343	7.4188
4	'TNFRSF13B'	3.72e-07	0.21527	0.18016	9.7771	9.5969	9.8015	9.5862
4	'CD4'	5.35e-16	0.20986	0.26533	6.0921	5.8268	6.0238	5.814
4	'TNFRSF11B'	1.34e-10	0.20917	0.30109	10.4837	10.1826	10.3864	10.1772
4	'SORT1'	5.44e-11	0.20872	0.2145	8.8308	8.6163	8.8335	8.6248
4	'TFRC'	8.42e-07	0.20596	0.32754	6.9322	6.6047	6.8226	6.6166
4	'MARCO'	2.14e-16	0.20552	0.19877	7.9231	7.7243	7.9195	7.714
4	'CD244'	1.69e-06	0.20444	0.20604	7.1933	6.9873	7.1426	6.9382
4	'TFF3'	9.64e-05	0.2037	0.32458	4.6247	4.3001	4.3081	4.1044
4	'CCL13'	0.00097014	0.19781	0.23794	14.6756	14.4377	14.6357	14.4378
4	'IGFBP7'	4.08e-07	0.19726	0.19526	8.2724	8.0771	8.2838	8.0866
4	'CCL2'	3.24e-06	0.19222	0.20025	11.023	10.8227	10.983	10.7907
4	'ACP5'	7.01e-09	0.18631	0.21623	5	4.7838	4.9844	4.7981
4	'IL1RL2'	8.79e-05	0.18485	0.17934	4.7693	4.59	4.796	4.6112
4	'TFPI'	9.42e-05	0.18374	0.13781	10.287	10.1492	10.339	10.1553
4	'THBS2'	2.36e-17	0.18365	0.2018	6.7974	6.5956	6.7732	6.5895
4	'CCL8'	7.4e-05	0.18253	0.28012	8.7187	8.4385	8.6557	8.4731
4	'AMBP'	3.45e-20	0.17646	0.18169	8.6865	8.5048	8.6848	8.5084
4	'PGF'	3.42e-09	0.17512	0.19608	8.5401	8.344	8.5246	8.3495
4	'TGFA'	1.35e-06	0.17488	0.14879	3.5058	3.357	3.5217	3.3468
4	'F2R'	2.06e-06	0.17452	0.17693	10.038	9.8611	10.0954	9.9209
4	'IL1RL1'	0.00017976	0.17419	0.1997	4.7863	4.5866	4.7721	4.5979
4	'CTSL'	1.98e-06	0.17291	0.21532	7.6516	7.4363	7.5994	7.4265
4	'CCL2'	1.39e-08	0.17244	0.20035	4.5139	4.3136	4.4575	4.2851
4	'IL1R2'	4.58e-10	0.16615	0.22739	5.9046	5.6772	5.8572	5.6911
4	'FCGR2B'	0.0018685	0.16283	0.20878	3.4582	3.2495	3.515	3.3522
4	'ITGB2'	0.0002316	0.15822	0.15358	6.9126	6.759	6.8983	6.74
4	'LTBR'	1.65e-06	0.15533	0.15327	4.9144	4.7611	4.9078	4.7524
4	'SOD2'	4.04e-09	0.1543	0.1576	10.0457	9.8881	10.0592	9.9049
4	'BLMH'	0.0085782	0.15421	0.089112	6.2563	6.1672	6.308	6.1538
4	'SPON2'	6.98e-17	0.15388	0.18217	11.0797	10.8976	11.0742	10.9203
4	'VSIG2'	0.0023913	0.15288	0.16698	3.7468	3.5798	3.7065	3.5536
4	'IL6R'	0.00010833	0.15192	0.16347	13.2013	13.0379	13.2087	13.0568
4	'STK4'	0.0001781	0.14967	0.22459	7.3327	7.1081	7.4521	7.3025
4	'S100A12'	0.00027978	0.14894	0.1826	2.0259	1.8433	1.8882	1.7392
4	'AXL'	0.00016106	0.1482	0.13296	9.572	9.439	9.5974	9.4491
4	'BMP6'	0.0019665	0.14571	0.15842	6.1873	6.0289	6.2341	6.0883
4	'OSCAR'	1.7e-10	0.14514	0.17485	11.0445	10.8696	11.0333	10.8882
4	'ICAM2'	0.0009917	0.13984	0.1159	5.6442	5.5283	5.6901	5.5503
4	'ALCAM'	5.93e-07	0.13881	0.14367	6.1077	5.964	6.1143	5.9755
4	'SELPLG'	5.97e-12	0.13655	0.18633	6.4803	6.294	6.4343	6.2977
4	'CD274'	9.6e-05	0.1365	0.1855	5.0993	4.9138	4.9964	4.8599
4	'TNFRSF9'	0.012929	0.12702	0.12572	6.7721	6.6464	6.749	6.622
4	'TIMP4'	0.0010674	0.12474	0.18036	4.2302	4.0499	4.1431	4.0184
4	'IL4R'	8.97e-08	0.12452	0.16888	2.9266	2.7578	2.8602	2.7356
4	'SPP1'	0.046783	0.12212	0.076282	6.9833	6.907	7.0278	6.9056
4	'IL4'	0.027438	0.1139	0.063935	-0.66817	-0.7321	-0.76886	-0.88276
4	'PI3'	0.00092535	0.11378	0.18439	3.8738	3.6894	3.8099	3.6961
4	'DLK1'	0.0031555	0.11252	0.18166	7.0951	6.9135	7.0351	6.9226
4	'MERTK'	0.0091894	0.10926	0.11188	6.945	6.8331	6.9307	6.8214
4	'LTA'	0.0080781	0.10668	0.10063	4.9162	4.8155	4.9374	4.8307
4	'IL17A'	0.0043317	0.10295	0.16701	0.61245	0.44545	0.46515	0.36221
4	'TEK'	6.52e-05	0.095415	0.10884	8.5753	8.4664	8.5635	8.4681
4	'TNF'	0.0095963	0.09246	0.10652	0.43291	0.3264	0.28759	0.19514
4	'IL17RA'	0.02539	0.09196	0.12341	4.6797	4.5563	4.632	4.54
4	'IL20RA'	0.047046	0.08492	0.069895	-0.040349	-0.11024	-0.15282	-0.23774
4	'THBD'	0.0014563	0.084591	0.11291	10.5912	10.4783	10.5722	10.4876
4	'LIF'	0.0077472	0.075155	0.20532	-0.2538	-0.45912	-0.54027	-0.61543
4	'GDNF'	0.0015696	0.074915	0.098411	2.3306	2.2322	2.2939	2.219
4	'ANPEP'	0.0037349	0.073202	0.10486	5.6565	5.5517	5.6265	5.5533
4	'PDCD1LG2'	0.027504	0.072193	0.073088	3.4706	3.3975	3.4631	3.3909
4	'PRELP'	0.00067311	0.07195	0.076898	7.4082	7.3313	7.4139	7.3419
4	'EPHB4'	0.017394	0.069858	0.059359	5.2687	5.2094	5.2648	5.1949
4	'THPO'	0.0056932	0.06975	0.10462	4.0936	3.989	4.0563	3.9866
4	'NRTN'	0.038527	0.063645	0.017256	0.69473	0.67747	0.662	0.59835
4	'ADA'	0.046877	0.061745	0.10892	3.9653	3.8563	3.894	3.8322
4	'IL2RB'	0.0025283	0.05679	0.11436	1.462	1.3476	1.3514	1.2946
4	'IL15RA'	0.040123	0.04507	0.068744	1.0613	0.99256	1.0372	0.99211
4	'IL20'	0.025635	0.034325	0.076005	1.1519	1.0759	1.0438	1.0095
4	'IL17D'	0.032704	-0.054193	-0.07196	2.8931	2.965	2.8902	2.9443
4	'CD93'	0.021218	-0.080182	-0.05846	11.5799	11.6384	11.5724	11.6526
4	'CCL28'	0.0017918	-0.0808	-0.057287	2.4542	2.5115	2.3931	2.4739
4	'CNTN1'	0.00044653	-0.088172	-0.14555	4.7215	4.8671	4.7844	4.8726
4	'BOC'	4.09e-05	-0.08898	-0.11232	5.3444	5.4567	5.3835	5.4725
4	'HSPB1'	0.0014762	-0.091857	-0.074564	11.1886	11.2632	11.176	11.2678
4	'COL1A1'	0.0013033	-0.097575	-0.13052	3.4575	3.588	3.4968	3.5944
4	'SRC'	0.00065577	-0.10638	-0.051426	7.9775	8.029	8.0249	8.1313
4	'NPPB'	0.011616	-0.13809	-0.069767	1.7944	1.8642	1.6006	1.7387
4	'MMP2'	2.49e-05	-0.14817	-0.1746	4.3046	4.4791	4.3519	4.5001
4	'KLK6'	8.92e-05	-0.16103	-0.13384	6.0719	6.2058	6.0491	6.2101
4	'AGER'	8.2e-06	-0.16796	-0.16381	5.2896	5.4534	5.2942	5.4621
4	'CVD3_NT_proBNP'	0.0025746	-0.17317	-0.19246	3.7946	3.987	3.7837	3.9569
4	'LPL'	5.83e-06	-0.18723	-0.19841	10.1211	10.3195	10.1876	10.3749
4	'NOTCH3'	1.09e-05	-0.18905	-0.18108	4.9733	5.1544	4.9657	5.1548
4	'DNER'	1.03e-11	-0.19324	-0.1763	9.3248	9.5011	9.3265	9.5198
4	'CX3CL1'	1.74e-05	-0.19771	-0.16621	6.3107	6.477	6.2707	6.4684
4	'VEGFD'	2.81e-06	-0.20438	-0.18542	7.6649	7.8503	7.6627	7.8671
4	'MEPE'	1.42e-05	-0.22811	-0.18145	6.1315	6.3129	6.1006	6.3287
4	'TNFSF12-TNFSF13'	5.37e-14	-0.27099	-0.25115	10.3211	10.5723	10.3308	10.6017
4	'FABP6'	2.52e-06	-0.28683	-0.25182	2.4065	2.6583	2.2971	2.5839
4	'KITLG'	3.03e-13	-0.2923	-0.32983	10.4685	10.7984	10.5513	10.8436
4	'MMP3'	0.0052974	-0.3115	-0.13771	6.1949	6.3326	5.9855	6.297
4	'KITLG'	1.34e-15	-0.32442	-0.35314	9.7903	10.1434	9.8634	10.1878
4	'EPCAM'	2.53e-05	-0.37043	-0.44347	6.533	6.9764	6.5851	6.9555
4	'SCGB3A2'	6.02e-16	-0.52037	-0.50365	2.7847	3.2883	2.7245	3.2449
4	'IGFBP2'	2.48e-24	-0.93532	-0.75933	7.2496	8.009	7.1415	8.0769
4	'PON3'	4.56e-36	-0.96307	-0.91284	5.3952	6.308	5.4248	6.3878
4	'IGFBP1'	1.22e-15	-0.96965	-0.89808	4.5371	5.4352	4.5351	5.5047
4	'GH1'	1.95e-06	-1.1839	-0.95323	7.4012	8.3545	7.0692	8.2531
4	'TGM2'	0.05456	0.21528	0.14638	8.5589	8.4126	8.654	8.4388
4	'IL17C'	0.071887	0.09971	0.078812	1.2018	1.123	1.163	1.0633
4	'CASP8'	0.41416	0.09074	0.082928	3.7978	3.7149	3.7585	3.6678
4	'IL5'	0.34322	0.084807	0.12064	0.57531	0.45467	0.12762	0.042818
4	'TNFSF10'	0.08891	0.06619	0.05071	8.5581	8.5074	8.5838	8.5176
4	'IL10RA'	0.057612	0.0656	0.12364	-1.2063	-1.3299	-1.4309	-1.4965
4	'FLT3LG'	0.37493	0.06342	0.037353	10.2525	10.2152	10.2792	10.2158
4	'PLAU'	0.39942	0.058857	0.0057947	6.2804	6.2746	6.3106	6.2517
4	'AGRP'	0.16305	0.051569	0.066624	4.7949	4.7283	4.7677	4.7161
4	'TNFSF11'	0.24686	0.04813	0.078093	4.5667	4.4886	4.5328	4.4847
4	'CCL11'	0.7431	0.04597	0.021356	7.6188	7.5974	7.6517	7.6058
4	'PLAU'	0.54395	0.043015	-0.038625	10.0518	10.0904	10.1555	10.1124
4	'LIFR'	0.10065	0.036472	0.056957	3.3444	3.2874	3.3308	3.2944
4	'CDH5'	0.46718	0.035102	0.0082917	4.2771	4.2688	4.2884	4.2533
4	'IFNG'	0.052388	0.033605	0.049054	0.77435	0.7253	0.74656	0.71296
4	'NGF'	0.13384	0.03015	0.057087	1.8112	1.7541	1.7488	1.7187
4	'IL1R1'	0.2128	0.029085	0.045411	6.92	6.8746	6.9146	6.8855
4	'CCL23'	0.72155	0.02881	0.011513	10.5671	10.5555	10.5931	10.5643
4	'HMOX1'	0.78688	0.027955	-0.000748	12.5657	12.5665	12.5984	12.5705
4	'IL2'	0.10018	0.023877	0.038831	0.58703	0.5482	0.57163	0.54775
4	'FABP2'	0.77215	0.023345	0.038875	9.1184	9.0796	9.1192	9.0959
4	'CVD2_Q8NEV9_Q14213'	0.75639	0.020458	0.042393	5.7805	5.7381	5.7471	5.7267
4	'EGFR'	0.94109	0.019683	-0.0067544	3.6842	3.6909	3.7122	3.6925
4	'IL33'	0.2434	0.018715	0.019339	1.2162	1.1969	1.1942	1.1755
4	'CXCL9'	0.42762	0.010755	0.10381	6.965	6.8612	6.7791	6.7684
4	'ADAMTS13'	0.26893	0.010335	0.027604	6.1344	6.1068	6.1168	6.1065
4	'SPON1'	0.26642	0.0073225	0.035587	1.332	1.2964	1.2945	1.2871
4	'SFTPD'	0.73229	0.0010475	-0.051727	2.6538	2.7056	2.658	2.657
4	'ARTN'	0.75645	-0.0007275	0.036166	0.24791	0.21175	0.1495	0.15023
4	'Q8NF90'	0.38416	-0.00274	-0.016939	1.7442	1.7611	1.7339	1.7366
4	'TSLP'	0.95402	-0.006975	0.012276	0.11013	0.097855	0.08686	0.093835
4	'DCN'	0.32227	-0.0086175	-0.035364	5.6507	5.686	5.6775	5.6861
4	'CCL25'	0.79577	-0.008635	0.035223	6.1704	6.1351	6.0978	6.1064
4	'PIGR'	0.93415	-0.00952	0.0045927	7.3144	7.3098	7.2989	7.3084
4	'IL22RA1'	0.85897	-0.013258	0.016247	0.21088	0.19464	0.21981	0.23307
4	'CST5'	0.94795	-0.01489	0.015916	7.1219	7.106	7.0582	7.073
4	'IL1A'	0.84506	-0.01616	0.049818	1.093	1.0432	0.9288	0.94496
4	'PRSS27'	0.84624	-0.030766	0.0070273	9.5787	9.5717	9.5299	9.5607
4	'MMP10'	0.53429	-0.038575	-0.033389	5.7505	5.7839	5.7147	5.7532
4	'CTRC'	0.98996	-0.038898	0.031565	10.9554	10.9238	10.9176	10.9565
4	'PAPPA'	0.67503	-0.039803	-0.034835	3.4515	3.4864	3.4379	3.4777
4	'IL24'	0.94034	-0.041615	0.04796	0.15957	0.11161	0.0001075	0.041723
4	'F3'	0.1387	-0.045195	-0.057482	7.0397	7.0972	7.0468	7.092
4	'GIF'	0.7662	-0.049212	0.020429	6.9002	6.8798	6.8354	6.8846
4	'MB'	0.2354	-0.058397	-0.0639	6.9911	7.055	6.9464	7.0048
4	'FGF19'	0.25104	-0.061265	-0.085206	7.7887	7.8739	7.7281	7.7894
4	'PTX3'	0.15403	-0.061615	-0.048226	4.3478	4.396	4.348	4.4096
4	'IL13'	0.10101	-0.07884	-0.059174	-0.084479	-0.025305	-0.20147	-0.12263
4	'GDF2'	0.34921	-0.079353	-0.035963	8.2799	8.3158	8.2011	8.2804
4	'CCL24'	0.80191	-0.083273	-0.017513	5.6393	5.6568	5.5292	5.6125
4	'NTF3'	0.16424	-0.094265	-0.036466	2.0312	2.0677	1.8749	1.9692

## Sheet: Assesments_Diet
archetype #	Feature Name	P value (Hypergeom.)
1	assessment_lifestyle_alcohol_days_a_week_enum_3: (4) I drink alcohol daily	4.03e-05
1	assessment_lifestyle_cruciferous_vegetables_enum_3: (0) Daily	0.00033738
1	assessment_lifestyle_vegetables_enum_3: (3) 4-5	0.0021582
1	assessment_lifestyle_breakfast_enum_3: (0) Daily	0.0026419
1	assessment_lifestyle_diet_enum_3: (8) Other	0.0027967
1	assessment_lifestyle_snack_enum_3: (2) Once per week	0.0050716
1	assessment_lifestyle_diet_enum_3: (3) Gluten-free	0.0061717
1	assessment_lifestyle_achohol_type_enum_3: (2) Wine	0.0079448
1	assessment_lifestyle_sugary_drinks_enum_3: (0) Zero/less than 1 per day	0.020287
1	assessment_lifestyle_alcohol_drinks_a_day_enum_3: (0) I do not drink	0.033824
1	assessment_lifestyle_diet_enum_3: (6) Low carbohydrate (Atkins	0.042907
1	assessment_lifestyle_water_enum_3: (3) 6-8 cups per day	0.051578
1	assessment_lifestyle_alcohol_days_a_week_enum_3: (0) I do not drink	0.1196
1	assessment_lifestyle_fruits_enum_3: (4) 6 or more	0.15039
1	assessment_lifestyle_vegetables_enum_3: (4) 6 or more	0.16211
1	assessment_lifestyle_fruits_enum_3: (2) 2-3	0.1748
1	assessment_lifestyle_achohol_type_enum_3:	0.23052
1	assessment_lifestyle_grains_enum_3: (1) 1-2	0.27537
1	assessment_lifestyle_alcohol_drinks_a_day_enum_3: (3) 5-6 drinks	0.32425
1	assessment_lifestyle_diet_enum_3: (7) Diabetic	0.39532
1	assessment_lifestyle_grains_enum_3: (4) 7 or more	0.40233
1	assessment_lifestyle_alcohol_drinks_a_day_enum_3:	0.41546
1	assessment_lifestyle_water_enum_3: (1) Less than 3 cups per day	0.428
1	assessment_lifestyle_fruits_enum_3: (3) 4-5	0.42909
1	assessment_lifestyle_grains_enum_3:	0.44236
1	assessment_lifestyle_grains_enum_3: (3) 5-6	0.46879
1	assessment_lifestyle_sugary_drinks_enum_3:	0.49299
1	assessment_lifestyle_snack_enum_3: (1) 3-4 times per week	0.50189
1	assessment_lifestyle_breakfast_enum_3:	0.51175
1	assessment_lifestyle_snack_enum_3: (4) Less than once per month	0.52799
1	assessment_lifestyle_fruits_enum_3: (1) 1	0.54598
1	assessment_lifestyle_cruciferous_vegetables_enum_3: (4) Less than once per month	0.58564
1	assessment_lifestyle_cruciferous_vegetables_enum_3:	0.59546
1	assessment_lifestyle_snack_enum_3:	0.62138
1	assessment_lifestyle_vegetables_enum_3:	0.62433
1	assessment_lifestyle_vegetables_enum_3: (2) 2-3	0.64983
1	assessment_lifestyle_fruits_enum_3:	0.65183
1	assessment_lifestyle_diet_enum_3:	0.65439
1	assessment_lifestyle_breakfast_enum_3: (3) Once per month	0.68007
1	assessment_lifestyle_sugary_drinks_enum_3: (1) 1	0.70826
1	assessment_lifestyle_water_enum_3: (2) 4-5 cups per day	0.72023
1	assessment_lifestyle_grains_enum_3: (2) 3-4	0.73224
1	assessment_lifestyle_water_enum_3:	0.73359
1	assessment_lifestyle_diet_enum_3: (1) Vegetarian	0.75496
1	assessment_lifestyle_alcohol_days_a_week_enum_3:	0.78972
1	assessment_lifestyle_grains_enum_3: (0) Zero/less than 1 per day	0.79426
1	assessment_lifestyle_achohol_type_enum_3: (0) No preference	0.80593
1	assessment_lifestyle_sugary_drinks_enum_3: (3) 4-5	0.80856
1	assessment_lifestyle_alcohol_days_a_week_enum_3: (3) 5-6 days	0.83923
1	assessment_lifestyle_cruciferous_vegetables_enum_3: (1) 3-4 times per week	0.84261
1	assessment_lifestyle_diet_enum_3: (5) Weight loss (e.g. Weight Watchers	0.84613
1	assessment_lifestyle_alcohol_drinks_a_day_enum_3: (1) 1-2 drinks	0.84852
1	assessment_lifestyle_water_enum_3: (4) More than 8 cups per day	0.8569
1	assessment_lifestyle_cruciferous_vegetables_enum_3: (2) Once per week	0.88822
1	assessment_lifestyle_achohol_type_enum_3: (3) Liquor	0.89146
1	assessment_lifestyle_alcohol_drinks_a_day_enum_3: (2) 3-4 drinks	0.90089
1	assessment_lifestyle_diet_enum_3: (4) Paleo	0.92069
1	assessment_lifestyle_snack_enum_3: (3) Once per month	0.92144
1	assessment_lifestyle_snack_enum_3: (0) Daily	0.92552
1	assessment_lifestyle_alcohol_days_a_week_enum_3: (2) 3-4 days	0.93335
1	assessment_lifestyle_vegetables_enum_3: (1) 1	0.9339
1	assessment_lifestyle_breakfast_enum_3: (4) Less than once per month	0.94229
1	assessment_lifestyle_breakfast_enum_3: (2) Once per week	0.95599
1	assessment_lifestyle_fruits_enum_3: (0) Zero/less than 1 per day	0.9735
1	assessment_lifestyle_water_enum_3: (0) I don_x001A_t usually drink water	0.97855
1	assessment_lifestyle_vegetables_enum_3: (0) Zero/less than 1 per day	0.98233
1	assessment_lifestyle_alcohol_days_a_week_enum_3: (1) 1-2 days	0.98764
1	assessment_lifestyle_breakfast_enum_3: (1) 3-4 times per week	0.99328
1	assessment_lifestyle_achohol_type_enum_3: (1) Beer	0.99639
1	assessment_lifestyle_cruciferous_vegetables_enum_3: (3) Once per month	0.99644
1	assessment_lifestyle_sugary_drinks_enum_3: (2) 2-3	0.99947
1	assessment_lifestyle_diet_enum_3: (0) No special diet	0.99954
1	assessment_lifestyle_sugary_drinks_enum_3: (4) 6 or more	1
1	assessment_lifestyle_alcohol_drinks_a_day_enum_3: (4) More than 6 drinks	1
1	assessment_lifestyle_diet_enum_3: (2) Vegan	1
1	assessment_lifestyle_diet_enum_3: (9) Dairy Free	1
2	assessment_lifestyle_diet_enum_3: (1) Vegetarian	0.0010908
2	assessment_lifestyle_fruits_enum_3: (1) 1	0.0011179
2	assessment_lifestyle_diet_enum_3: (3) Gluten-free	0.01409
2	assessment_lifestyle_water_enum_3: (4) More than 8 cups per day	0.026355
2	assessment_lifestyle_diet_enum_3: (2) Vegan	0.038997
2	assessment_lifestyle_breakfast_enum_3: (4) Less than once per month	0.05478
2	assessment_lifestyle_cruciferous_vegetables_enum_3: (3) Once per month	0.13217
2	assessment_lifestyle_vegetables_enum_3: (2) 2-3	0.13554
2	assessment_lifestyle_cruciferous_vegetables_enum_3: (0) Daily	0.14509
2	assessment_lifestyle_snack_enum_3: (0) Daily	0.15134
2	assessment_lifestyle_achohol_type_enum_3: (0) No preference	0.15535
2	assessment_lifestyle_alcohol_days_a_week_enum_3: (0) I do not drink	0.16512
2	assessment_lifestyle_alcohol_drinks_a_day_enum_3: (0) I do not drink	0.17506
2	assessment_lifestyle_sugary_drinks_enum_3: (3) 4-5	0.21409
2	assessment_lifestyle_grains_enum_3: (0) Zero/less than 1 per day	0.25642
2	assessment_lifestyle_alcohol_days_a_week_enum_3: (1) 1-2 days	0.27623
2	assessment_lifestyle_vegetables_enum_3: (4) 6 or more	0.29491
2	assessment_lifestyle_breakfast_enum_3: (1) 3-4 times per week	0.30833
2	assessment_lifestyle_alcohol_days_a_week_enum_3: (2) 3-4 days	0.3704
2	assessment_lifestyle_achohol_type_enum_3: (3) Liquor	0.381
2	assessment_lifestyle_sugary_drinks_enum_3: (0) Zero/less than 1 per day	0.38451
2	assessment_lifestyle_grains_enum_3: (4) 7 or more	0.40233
2	assessment_lifestyle_diet_enum_3: (5) Weight loss (e.g. Weight Watchers	0.41192
2	assessment_lifestyle_water_enum_3: (3) 6-8 cups per day	0.43087
2	assessment_lifestyle_vegetables_enum_3: (0) Zero/less than 1 per day	0.46572
2	assessment_lifestyle_sugary_drinks_enum_3: (2) 2-3	0.46765
2	assessment_lifestyle_vegetables_enum_3: (3) 4-5	0.47261
2	assessment_lifestyle_snack_enum_3: (3) Once per month	0.47661
2	assessment_lifestyle_snack_enum_3: (1) 3-4 times per week	0.50189
2	assessment_lifestyle_alcohol_drinks_a_day_enum_3: (1) 1-2 drinks	0.50529
2	assessment_lifestyle_breakfast_enum_3:	0.51175
2	assessment_lifestyle_alcohol_drinks_a_day_enum_3: (4) More than 6 drinks	0.51378
2	assessment_lifestyle_water_enum_3: (2) 4-5 cups per day	0.51653
2	assessment_lifestyle_breakfast_enum_3: (0) Daily	0.52026
2	assessment_lifestyle_grains_enum_3: (1) 1-2	0.52515
2	assessment_lifestyle_achohol_type_enum_3:	0.55329
2	assessment_lifestyle_diet_enum_3: (4) Paleo	0.58564
2	assessment_lifestyle_fruits_enum_3: (3) 4-5	0.59635
2	assessment_lifestyle_alcohol_drinks_a_day_enum_3:	0.63048
2	assessment_lifestyle_cruciferous_vegetables_enum_3: (2) Once per week	0.64889
2	assessment_lifestyle_diet_enum_3:	0.65439
2	assessment_lifestyle_grains_enum_3:	0.65552
2	assessment_lifestyle_alcohol_days_a_week_enum_3:	0.68984
2	assessment_lifestyle_grains_enum_3: (3) 5-6	0.69068
2	assessment_lifestyle_sugary_drinks_enum_3: (1) 1	0.70826
2	assessment_lifestyle_achohol_type_enum_3: (2) Wine	0.71223
2	assessment_lifestyle_diet_enum_3: (8) Other	0.71569
2	assessment_lifestyle_water_enum_3:	0.73359
2	assessment_lifestyle_fruits_enum_3: (4) 6 or more	0.75184
2	assessment_lifestyle_alcohol_drinks_a_day_enum_3: (2) 3-4 drinks	0.76639
2	assessment_lifestyle_cruciferous_vegetables_enum_3:	0.76874
2	assessment_lifestyle_cruciferous_vegetables_enum_3: (4) Less than once per month	0.78157
2	assessment_lifestyle_snack_enum_3:	0.78805
2	assessment_lifestyle_vegetables_enum_3:	0.8087
2	assessment_lifestyle_grains_enum_3: (2) 3-4	0.81124
2	assessment_lifestyle_achohol_type_enum_3: (1) Beer	0.81689
2	assessment_lifestyle_water_enum_3: (1) Less than 3 cups per day	0.82561
2	assessment_lifestyle_fruits_enum_3:	0.82716
2	assessment_lifestyle_cruciferous_vegetables_enum_3: (1) 3-4 times per week	0.84261
2	assessment_lifestyle_sugary_drinks_enum_3:	0.8494
2	assessment_lifestyle_snack_enum_3: (2) Once per week	0.86784
2	assessment_lifestyle_alcohol_days_a_week_enum_3: (3) 5-6 days	0.89869
2	assessment_lifestyle_breakfast_enum_3: (3) Once per month	0.90764
2	assessment_lifestyle_snack_enum_3: (4) Less than once per month	0.91828
2	assessment_lifestyle_fruits_enum_3: (2) 2-3	0.92755
2	assessment_lifestyle_alcohol_days_a_week_enum_3: (4) I drink alcohol daily	0.93088
2	assessment_lifestyle_water_enum_3: (0) I don_x001A_t usually drink water	0.93577
2	assessment_lifestyle_vegetables_enum_3: (1) 1	0.95499
2	assessment_lifestyle_diet_enum_3: (6) Low carbohydrate (Atkins	0.96288
2	assessment_lifestyle_diet_enum_3: (0) No special diet	0.97655
2	assessment_lifestyle_breakfast_enum_3: (2) Once per week	0.98422
2	assessment_lifestyle_fruits_enum_3: (0) Zero/less than 1 per day	0.98561
2	assessment_lifestyle_sugary_drinks_enum_3: (4) 6 or more	1
2	assessment_lifestyle_alcohol_drinks_a_day_enum_3: (3) 5-6 drinks	1
2	assessment_lifestyle_diet_enum_3: (7) Diabetic	1
2	assessment_lifestyle_diet_enum_3: (9) Dairy Free	1
3	assessment_lifestyle_fruits_enum_3: (0) Zero/less than 1 per day	1.9e-07
3	assessment_lifestyle_achohol_type_enum_3: (1) Beer	6.27e-07
3	assessment_lifestyle_alcohol_drinks_a_day_enum_3: (2) 3-4 drinks	0.00013645
3	assessment_lifestyle_vegetables_enum_3: (1) 1	0.00023527
3	assessment_lifestyle_vegetables_enum_3: (0) Zero/less than 1 per day	0.0012118
3	assessment_lifestyle_diet_enum_3: (0) No special diet	0.0014125
3	assessment_lifestyle_breakfast_enum_3: (3) Once per month	0.0016965
3	assessment_lifestyle_achohol_type_enum_3: (3) Liquor	0.0022524
3	assessment_lifestyle_breakfast_enum_3: (2) Once per week	0.0034362
3	assessment_lifestyle_alcohol_drinks_a_day_enum_3: (4) More than 6 drinks	0.0040885
3	assessment_lifestyle_snack_enum_3: (2) Once per week	0.0050716
3	assessment_lifestyle_breakfast_enum_3: (1) 3-4 times per week	0.033391
3	assessment_lifestyle_alcohol_drinks_a_day_enum_3: (3) 5-6 drinks	0.04722
3	assessment_lifestyle_breakfast_enum_3: (4) Less than once per month	0.05478
3	assessment_lifestyle_water_enum_3: (2) 4-5 cups per day	0.060571
3	assessment_lifestyle_alcohol_drinks_a_day_enum_3:	0.066022
3	assessment_lifestyle_grains_enum_3:	0.075735
3	assessment_lifestyle_cruciferous_vegetables_enum_3: (2) Once per week	0.079355
3	assessment_lifestyle_cruciferous_vegetables_enum_3: (4) Less than once per month	0.10858
3	assessment_lifestyle_vegetables_enum_3:	0.13104
3	assessment_lifestyle_cruciferous_vegetables_enum_3: (3) Once per month	0.13217
3	assessment_lifestyle_alcohol_days_a_week_enum_3: (2) 3-4 days	0.13352
3	assessment_lifestyle_fruits_enum_3:	0.1493
3	assessment_lifestyle_grains_enum_3: (0) Zero/less than 1 per day	0.15494
3	assessment_lifestyle_sugary_drinks_enum_3:	0.1754
3	assessment_lifestyle_alcohol_days_a_week_enum_3: (4) I drink alcohol daily	0.20826
3	assessment_lifestyle_water_enum_3:	0.21791
3	assessment_lifestyle_diet_enum_3: (4) Paleo	0.21792
3	assessment_lifestyle_sugary_drinks_enum_3: (2) 2-3	0.24354
3	assessment_lifestyle_cruciferous_vegetables_enum_3:	0.2559
3	assessment_lifestyle_snack_enum_3: (4) Less than once per month	0.37187
3	assessment_lifestyle_alcohol_days_a_week_enum_3: (1) 1-2 days	0.40984
3	assessment_lifestyle_snack_enum_3:	0.44048
3	assessment_lifestyle_diet_enum_3: (6) Low carbohydrate (Atkins South Beach Zone etc.)	0.45657
3	assessment_lifestyle_alcohol_days_a_week_enum_3:	0.45909
3	assessment_lifestyle_alcohol_days_a_week_enum_3: (3) 5-6 days	0.46523
3	assessment_lifestyle_grains_enum_3: (3) 5-6	0.46879
3	assessment_lifestyle_diet_enum_3:	0.47661
3	assessment_lifestyle_fruits_enum_3: (1) 1	0.47864
3	assessment_lifestyle_sugary_drinks_enum_3: (3) 4-5	0.48202
3	assessment_lifestyle_sugary_drinks_enum_3: (4) 6 or more	0.48802
3	assessment_lifestyle_water_enum_3: (1) Less than 3 cups per day	0.50107
3	assessment_lifestyle_cruciferous_vegetables_enum_3: (1) 3-4 times per week	0.50584
3	assessment_lifestyle_breakfast_enum_3:	0.51175
3	assessment_lifestyle_sugary_drinks_enum_3: (1) 1	0.52684
3	assessment_lifestyle_water_enum_3: (0) I don_x001A_t usually drink water	0.58271
3	assessment_lifestyle_diet_enum_3: (5) Weight loss (e.g. Weight Watchers Jenny Craig)	0.641
3	assessment_lifestyle_snack_enum_3: (1) 3-4 times per week	0.64352
3	assessment_lifestyle_snack_enum_3: (3) Once per month	0.81178
3	assessment_lifestyle_grains_enum_3: (1) 1-2	0.8132
3	assessment_lifestyle_vegetables_enum_3: (4) 6 or more	0.83861
3	assessment_lifestyle_achohol_type_enum_3:	0.85714
3	assessment_lifestyle_diet_enum_3: (2) Vegan	0.85986
3	assessment_lifestyle_fruits_enum_3: (3) 4-5	0.87838
3	assessment_lifestyle_sugary_drinks_enum_3: (0) Zero/less than 1 per day	0.88372
3	assessment_lifestyle_water_enum_3: (3) 6-8 cups per day	0.90939
3	assessment_lifestyle_achohol_type_enum_3: (0) No preference	0.91365
3	assessment_lifestyle_diet_enum_3: (8) Other	0.91536
3	assessment_lifestyle_snack_enum_3: (0) Daily	0.94616
3	assessment_lifestyle_water_enum_3: (4) More than 8 cups per day	0.96182
3	assessment_lifestyle_grains_enum_3: (2) 3-4	0.97644
3	assessment_lifestyle_alcohol_drinks_a_day_enum_3: (1) 1-2 drinks	0.99657
3	assessment_lifestyle_diet_enum_3: (1) Vegetarian	0.99851
3	assessment_lifestyle_alcohol_days_a_week_enum_3: (0) I do not drink	0.99874
3	assessment_lifestyle_vegetables_enum_3: (3) 4-5	0.99946
3	assessment_lifestyle_alcohol_drinks_a_day_enum_3: (0) I do not drink	0.99971
3	assessment_lifestyle_vegetables_enum_3: (2) 2-3	0.99982
3	assessment_lifestyle_cruciferous_vegetables_enum_3: (0) Daily	0.99995
3	assessment_lifestyle_fruits_enum_3: (2) 2-3	1
3	assessment_lifestyle_achohol_type_enum_3: (2) Wine	1
3	assessment_lifestyle_breakfast_enum_3: (0) Daily	1
3	assessment_lifestyle_fruits_enum_3: (4) 6 or more	1
3	assessment_lifestyle_diet_enum_3: (3) Gluten-free	1
3	assessment_lifestyle_diet_enum_3: (7) Diabetic	1
3	assessment_lifestyle_diet_enum_3: (9) Dairy Free	1
3	assessment_lifestyle_grains_enum_3: (4) 7 or more	1
4	assessment_lifestyle_diet_enum_3: (7) Diabetic	8.32e-11
4	assessment_lifestyle_alcohol_days_a_week_enum_3: (0) I do not drink	2.16e-05
4	assessment_lifestyle_sugary_drinks_enum_3: (1) 1	2.43e-05
4	assessment_lifestyle_vegetables_enum_3: (1) 1	6.17e-05
4	assessment_lifestyle_achohol_type_enum_3: (3) Liquor	0.0011122
4	assessment_lifestyle_achohol_type_enum_3: (0) No preference	0.0015525
4	assessment_lifestyle_vegetables_enum_3: (0) Zero/less than 1 per day	0.0028837
4	assessment_lifestyle_alcohol_drinks_a_day_enum_3: (0) I do not drink	0.003572
4	assessment_lifestyle_alcohol_days_a_week_enum_3: (1) 1-2 days	0.0052447
4	assessment_lifestyle_cruciferous_vegetables_enum_3: (2) Once per week	0.0053365
4	assessment_lifestyle_sugary_drinks_enum_3: (3) 4-5	0.019881
4	assessment_lifestyle_fruits_enum_3: (0) Zero/less than 1 per day	0.028615
4	assessment_lifestyle_snack_enum_3: (1) 3-4 times per week	0.038259
4	assessment_lifestyle_cruciferous_vegetables_enum_3: (4) Less than once per month	0.047657
4	assessment_lifestyle_breakfast_enum_3: (1) 3-4 times per week	0.081195
4	assessment_lifestyle_achohol_type_enum_3: (1) Beer	0.084804
4	assessment_lifestyle_snack_enum_3: (3) Once per month	0.097204
4	assessment_lifestyle_diet_enum_3: (0) No special diet	0.10952
4	assessment_lifestyle_cruciferous_vegetables_enum_3: (3) Once per month	0.13217
4	assessment_lifestyle_breakfast_enum_3: (2) Once per week	0.19261
4	assessment_lifestyle_water_enum_3: (1) Less than 3 cups per day	0.23296
4	assessment_lifestyle_sugary_drinks_enum_3: (2) 2-3	0.24354
4	assessment_lifestyle_grains_enum_3: (3) 5-6	0.27215
4	assessment_lifestyle_grains_enum_3: (1) 1-2	0.27537
4	assessment_lifestyle_alcohol_drinks_a_day_enum_3: (2) 3-4 drinks	0.27858
4	assessment_lifestyle_grains_enum_3: (0) Zero/less than 1 per day	0.31818
4	assessment_lifestyle_alcohol_drinks_a_day_enum_3: (3) 5-6 drinks	0.32425
4	assessment_lifestyle_fruits_enum_3: (1) 1	0.34799
4	assessment_lifestyle_grains_enum_3: (4) 7 or more	0.40233
4	assessment_lifestyle_water_enum_3: (4) More than 8 cups per day	0.41432
4	assessment_lifestyle_fruits_enum_3: (3) 4-5	0.42909
4	assessment_lifestyle_sugary_drinks_enum_3: (4) 6 or more	0.48802
4	assessment_lifestyle_water_enum_3: (3) 6-8 cups per day	0.50451
4	assessment_lifestyle_cruciferous_vegetables_enum_3: (1) 3-4 times per week	0.50584
4	assessment_lifestyle_alcohol_drinks_a_day_enum_3: (4) More than 6 drinks	0.51378
4	assessment_lifestyle_diet_enum_3: (8) Other	0.52237
4	assessment_lifestyle_breakfast_enum_3: (4) Less than once per month	0.52609
4	assessment_lifestyle_snack_enum_3: (4) Less than once per month	0.52799
4	assessment_lifestyle_alcohol_days_a_week_enum_3:	0.57649
4	assessment_lifestyle_water_enum_3: (0) I don_x001A_t usually drink water	0.58271
4	assessment_lifestyle_breakfast_enum_3: (3) Once per month	0.68007
4	assessment_lifestyle_water_enum_3: (2) 4-5 cups per day	0.72023
4	assessment_lifestyle_grains_enum_3: (2) 3-4	0.73224
4	assessment_lifestyle_fruits_enum_3: (4) 6 or more	0.75184
4	assessment_lifestyle_vegetables_enum_3: (4) 6 or more	0.83861
4	assessment_lifestyle_diet_enum_3: (5) Weight loss (e.g. Weight Watchers Jenny Craig)	0.84613
4	assessment_lifestyle_diet_enum_3: (2) Vegan	0.85986
4	assessment_lifestyle_snack_enum_3: (0) Daily	0.86705
4	assessment_lifestyle_diet_enum_3: (1) Vegetarian	0.87838
4	assessment_lifestyle_breakfast_enum_3:	0.89507
4	assessment_lifestyle_breakfast_enum_3: (0) Daily	0.90465
4	assessment_lifestyle_diet_enum_3: (4) Paleo	0.92069
4	assessment_lifestyle_snack_enum_3: (2) Once per week	0.92191
4	assessment_lifestyle_vegetables_enum_3:	0.93315
4	assessment_lifestyle_fruits_enum_3:	0.94125
4	assessment_lifestyle_sugary_drinks_enum_3:	0.95062
4	assessment_lifestyle_alcohol_drinks_a_day_enum_3: (1) 1-2 drinks	0.95563
4	assessment_lifestyle_achohol_type_enum_3:	0.95882
4	assessment_lifestyle_water_enum_3:	0.96207
4	assessment_lifestyle_diet_enum_3: (6) Low carbohydrate (Atkins South Beach Zone etc.)	0.96288
4	assessment_lifestyle_fruits_enum_3: (2) 2-3	0.96462
4	assessment_lifestyle_cruciferous_vegetables_enum_3:	0.96962
4	assessment_lifestyle_snack_enum_3:	0.97344
4	assessment_lifestyle_diet_enum_3:	0.97782
4	assessment_lifestyle_alcohol_drinks_a_day_enum_3:	0.98312
4	assessment_lifestyle_grains_enum_3:	0.98556
4	assessment_lifestyle_diet_enum_3: (3) Gluten-free	0.99032
4	assessment_lifestyle_vegetables_enum_3: (3) 4-5	0.99051
4	assessment_lifestyle_alcohol_days_a_week_enum_3: (3) 5-6 days	0.99337
4	assessment_lifestyle_alcohol_days_a_week_enum_3: (4) I drink alcohol daily	0.99944
4	assessment_lifestyle_vegetables_enum_3: (2) 2-3	0.99966
4	assessment_lifestyle_alcohol_days_a_week_enum_3: (2) 3-4 days	0.99976
4	assessment_lifestyle_sugary_drinks_enum_3: (0) Zero/less than 1 per day	0.99999
4	assessment_lifestyle_cruciferous_vegetables_enum_3: (0) Daily	1
4	assessment_lifestyle_achohol_type_enum_3: (2) Wine	1
4	assessment_lifestyle_diet_enum_3: (9) Dairy Free	1

## Sheet: assessments_digestive_health
archetype #	Feature Name	P value (Hypergeom.)
1	assessment_digestion_bowel_movement_completion_enum_4:	1.07e-11
1	assessment_digestion_bowel_movements_enum_4:	1.07e-11
1	assessment_digestion_gas_enum_4:	1.07e-11
1	assessment_digestion_abdominal_pain_enum_4:	1.17e-11
1	assessment_digestion_bowel_movement_ease_enum_4:	1.17e-11
1	assessment_digestion_high_appetite_enum_4:	1.17e-11
1	assessment_digestion_poor_or_lack_of_appetite_enum_4:	1.17e-11
1	assessment_digestion_vomiting_enum_4:	1.17e-11
1	assessment_digestion_laxatives_enum_4:	1.27e-11
1	assessment_digestion_supplements_enum_4:	1.27e-11
1	assessment_digestion_stress_eating_enum_4:	1.38e-11
1	assessment_digestion_medications_enum_4:	1.51e-11
1	assessment_digestion_diarrhea_enum_4: (4) Infrequently or not at all	0.00013205
1	assessment_digestion_nausea_enum_4: (4) Infrequently or not at all (less than monthly)	0.0032716
1	assessment_digestion_supplements_enum_4: (1) Daily	0.0041588
1	assessment_digestion_acid_reflux_enum_4: (4) Not at all	0.052261
1	assessment_digestion_bloating_enum_4: (4) Infrequently or not at all	0.16884
1	assessment_digestion_high_appetite_enum_4: (3) No	0.20453
1	assessment_digestion_bowel_movements_enum_4: (4) 4+ times daily	0.26848
1	assessment_digestion_abdominal_pain_enum_4: (2) More than 1 time per week	0.27735
1	assessment_digestion_medications_enum_4: (1) Daily	0.27792
1	assessment_digestion_stress_eating_enum_4: (4) Not at all	0.34381
1	assessment_digestion_nausea_enum_4: (2) Regularly (several times per week)	0.36238
1	assessment_digestion_acid_reflux_enum_4: (2) More than 1 time per week	0.40948
1	assessment_digestion_bloating_enum_4:	0.57444
1	assessment_digestion_bloating_enum_4: (2) Several times per week	0.58042
1	assessment_digestion_acid_reflux_enum_4:	0.58605
1	assessment_digestion_diarrhea_enum_4:	0.59745
1	assessment_digestion_bloating_enum_4: (3) Once per week or less	0.60432
1	assessment_digestion_nausea_enum_4:	0.60865
1	assessment_digestion_gas_enum_4: (2) Several times per week	0.61182
1	assessment_digestion_gas_enum_4: (4) Infrequently or not at all	0.78134
1	assessment_digestion_laxatives_enum_4: (2) Several times per week	0.78761
1	assessment_digestion_diarrhea_enum_4: (1) Daily	0.83327
1	assessment_digestion_supplements_enum_4: (2) Several times per week	0.84049
1	assessment_digestion_poor_or_lack_of_appetite_enum_4: (3) No	0.8733
1	assessment_digestion_abdominal_pain_enum_4: (1) Daily	0.87949
1	assessment_digestion_laxatives_enum_4: (1) Daily	0.89748
1	assessment_digestion_laxatives_enum_4: (3) Once per week or less	0.91216
1	assessment_digestion_bowel_movement_completion_enum_4: (2) Sometimes	0.92141
1	assessment_digestion_medications_enum_4: (3) Once per week or less	0.94028
1	assessment_digestion_acid_reflux_enum_4: (3) Less than weekly	0.94658
1	assessment_digestion_acid_reflux_enum_4: (1) Daily	0.95581
1	assessment_digestion_gas_enum_4: (1) Daily	0.9654
1	assessment_digestion_bloating_enum_4: (1) Daily	0.96546
1	assessment_digestion_bowel_movement_ease_enum_4: (2) Sometimes difficult	0.97014
1	assessment_digestion_bowel_movements_enum_4: (1) 2 or fewer times per week	0.97508
1	assessment_digestion_abdominal_pain_enum_4: (4) Not at all	0.99103
1	assessment_digestion_diarrhea_enum_4: (2) Several times per week	0.9913
1	assessment_digestion_bowel_movement_ease_enum_4: (1) Often difficult	0.99133
1	assessment_digestion_diarrhea_enum_4: (3) Once per week or less	0.99198
1	assessment_digestion_stress_eating_enum_4: (3) Once per week or less	0.99297
1	assessment_digestion_medications_enum_4: (2) Several times per week	0.99299
1	assessment_digestion_bowel_movements_enum_4: (3) 1-3 times daily	0.99314
1	assessment_digestion_supplements_enum_4: (3) Once per week or less	0.99378
1	assessment_digestion_bowel_movement_completion_enum_4: (1) Infrequently	0.99897
1	assessment_digestion_poor_or_lack_of_appetite_enum_4: (1) Regularly (daily or several times per week)	0.99922
1	assessment_digestion_stress_eating_enum_4: (1) Daily	0.99958
1	assessment_digestion_nausea_enum_4: (3) Occasionally (once a week or less)	0.99975
1	assessment_digestion_high_appetite_enum_4: (2) Occasionally (once a week or less)	0.99984
1	assessment_digestion_bowel_movement_ease_enum_4: (3) Easy to pass	0.99989
1	assessment_digestion_stress_eating_enum_4: (2) Several times per week	0.99995
1	assessment_digestion_bowel_movements_enum_4: (2) 3-6 times per week	0.99996
1	assessment_digestion_bowel_movement_completion_enum_4: (3) Most of the time	0.99997
1	assessment_digestion_high_appetite_enum_4: (1) Regularly (daily or several times per week)	0.99998
1	assessment_digestion_poor_or_lack_of_appetite_enum_4: (2) Occasionally (once a week or less)	0.99999
1	assessment_digestion_abdominal_pain_enum_4: (3) Less than weekly	1
1	assessment_digestion_medications_enum_4: (4) Not at all	1
1	assessment_digestion_gas_enum_4: (3) Once per week or less	1
1	assessment_digestion_laxatives_enum_4: (4) Not at all	1
1	assessment_digestion_supplements_enum_4: (4) Not at all	1
1	assessment_digestion_vomiting_enum_4: (3) Infrequently or not at all (less than monthly)	1
1	assessment_digestion_nausea_enum_4: (1) Daily	1
1	assessment_digestion_vomiting_enum_4: (1) Regularly (daily or several times per week)	1
1	assessment_digestion_vomiting_enum_4: (2) Occasionally (once a week or less)	1
2	assessment_digestion_bowel_movements_enum_4: (2) 3-6 times per week	0.00013428
2	assessment_digestion_bowel_movement_ease_enum_4: (2) Sometimes difficult	0.00030028
2	assessment_digestion_bloating_enum_4: (2) Several times per week	0.00033684
2	assessment_digestion_abdominal_pain_enum_4: (2) More than 1 time per week	0.00056013
2	assessment_digestion_medications_enum_4: (4) Not at all	0.0027449
2	assessment_digestion_supplements_enum_4: (3) Once per week or less	0.0028177
2	assessment_digestion_acid_reflux_enum_4: (4) Not at all	0.0066216
2	assessment_digestion_nausea_enum_4: (3) Occasionally (once a week or less)	0.0090586
2	assessment_digestion_stress_eating_enum_4: (2) Several times per week	0.01229
2	assessment_digestion_nausea_enum_4: (1) Daily	0.019425
2	assessment_digestion_high_appetite_enum_4: (1) Regularly (daily or several times per week)	0.032591
2	assessment_digestion_vomiting_enum_4: (3) Infrequently or not at all (less than monthly)	0.044823
2	assessment_digestion_laxatives_enum_4: (4) Not at all	0.051751
2	assessment_digestion_bowel_movement_completion_enum_4: (2) Sometimes	0.088581
2	assessment_digestion_gas_enum_4: (1) Daily	0.10802
2	assessment_digestion_poor_or_lack_of_appetite_enum_4: (2) Occasionally (once a week or less)	0.11694
2	assessment_digestion_abdominal_pain_enum_4: (1) Daily	0.14254
2	assessment_digestion_bowel_movements_enum_4: (1) 2 or fewer times per week	0.14254
2	assessment_digestion_laxatives_enum_4: (3) Once per week or less	0.16498
2	assessment_digestion_stress_eating_enum_4: (1) Daily	0.16592
2	assessment_digestion_bloating_enum_4: (3) Once per week or less	0.16667
2	assessment_digestion_diarrhea_enum_4: (3) Once per week or less	0.17405
2	assessment_digestion_bloating_enum_4: (1) Daily	0.18537
2	assessment_digestion_poor_or_lack_of_appetite_enum_4: (3) No	0.20032
2	assessment_digestion_high_appetite_enum_4: (2) Occasionally (once a week or less)	0.28153
2	assessment_digestion_gas_enum_4: (3) Once per week or less	0.30677
2	assessment_digestion_gas_enum_4: (2) Several times per week	0.30807
2	assessment_digestion_diarrhea_enum_4: (2) Several times per week	0.35846
2	assessment_digestion_stress_eating_enum_4: (3) Once per week or less	0.37928
2	assessment_digestion_supplements_enum_4: (4) Not at all	0.41535
2	assessment_digestion_bowel_movement_completion_enum_4: (3) Most of the time	0.42735
2	assessment_digestion_nausea_enum_4: (2) Regularly (several times per week)	0.56546
2	assessment_digestion_acid_reflux_enum_4: (1) Daily	0.60436
2	assessment_digestion_abdominal_pain_enum_4: (4) Not at all	0.64712
2	assessment_digestion_bowel_movement_completion_enum_4: (1) Infrequently	0.65058
2	assessment_digestion_medications_enum_4: (2) Several times per week	0.71068
2	assessment_digestion_diarrhea_enum_4: (4) Infrequently or not at all	0.74509
2	assessment_digestion_medications_enum_4: (3) Once per week or less	0.76863
2	assessment_digestion_vomiting_enum_4: (2) Occasionally (once a week or less)	0.79835
2	assessment_digestion_bloating_enum_4:	0.80465
2	assessment_digestion_acid_reflux_enum_4:	0.81218
2	assessment_digestion_supplements_enum_4: (1) Daily	0.8124
2	assessment_digestion_diarrhea_enum_4:	0.81946
2	assessment_digestion_nausea_enum_4:	0.82649
2	assessment_digestion_bowel_movement_ease_enum_4: (1) Often difficult	0.84408
2	assessment_digestion_abdominal_pain_enum_4: (3) Less than weekly	0.876
2	assessment_digestion_supplements_enum_4: (2) Several times per week	0.89428
2	assessment_digestion_gas_enum_4: (4) Infrequently or not at all	0.89568
2	assessment_digestion_high_appetite_enum_4: (3) No	0.91599
2	assessment_digestion_poor_or_lack_of_appetite_enum_4: (1) Regularly (daily or several times per week)	0.92115
2	assessment_digestion_acid_reflux_enum_4: (2) More than 1 time per week	0.94552
2	assessment_digestion_bowel_movement_ease_enum_4: (3) Easy to pass	0.95704
2	assessment_digestion_bowel_movement_completion_enum_4:	0.96447
2	assessment_digestion_bowel_movements_enum_4:	0.96447
2	assessment_digestion_gas_enum_4:	0.96447
2	assessment_digestion_acid_reflux_enum_4: (3) Less than weekly	0.96464
2	assessment_digestion_abdominal_pain_enum_4:	0.96528
2	assessment_digestion_bowel_movement_ease_enum_4:	0.96528
2	assessment_digestion_high_appetite_enum_4:	0.96528
2	assessment_digestion_poor_or_lack_of_appetite_enum_4:	0.96528
2	assessment_digestion_vomiting_enum_4:	0.96528
2	assessment_digestion_laxatives_enum_4:	0.96608
2	assessment_digestion_supplements_enum_4:	0.96608
2	assessment_digestion_stress_eating_enum_4:	0.96686
2	assessment_digestion_medications_enum_4:	0.96762
2	assessment_digestion_stress_eating_enum_4: (4) Not at all	0.96866
2	assessment_digestion_medications_enum_4: (1) Daily	0.98683
2	assessment_digestion_bowel_movements_enum_4: (3) 1-3 times daily	0.98926
2	assessment_digestion_nausea_enum_4: (4) Infrequently or not at all (less than monthly)	0.99528
2	assessment_digestion_bloating_enum_4: (4) Infrequently or not at all	0.99999
2	assessment_digestion_bowel_movements_enum_4: (4) 4+ times daily	1
2	assessment_digestion_diarrhea_enum_4: (1) Daily	1
2	assessment_digestion_laxatives_enum_4: (1) Daily	1
2	assessment_digestion_laxatives_enum_4: (2) Several times per week	1
2	assessment_digestion_vomiting_enum_4: (1) Regularly (daily or several times per week)	1
3	assessment_digestion_bowel_movements_enum_4: (3) 1-3 times daily	3.96e-07
3	assessment_digestion_bowel_movement_ease_enum_4: (3) Easy to pass	3.17e-05
3	assessment_digestion_laxatives_enum_4: (4) Not at all	0.00087124
3	assessment_digestion_high_appetite_enum_4: (2) Occasionally (once a week or less)	0.0010304
3	assessment_digestion_poor_or_lack_of_appetite_enum_4: (1) Regularly (daily or several times per week)	0.0034759
3	assessment_digestion_stress_eating_enum_4: (4) Not at all	0.0053913
3	assessment_digestion_supplements_enum_4: (4) Not at all	0.0085289
3	assessment_digestion_acid_reflux_enum_4: (3) Less than weekly	0.012064
3	assessment_digestion_bowel_movement_completion_enum_4: (3) Most of the time	0.017852
3	assessment_digestion_medications_enum_4: (2) Several times per week	0.019024
3	assessment_digestion_nausea_enum_4: (4) Infrequently or not at all (less than monthly)	0.020469
3	assessment_digestion_abdominal_pain_enum_4: (4) Not at all	0.02676
3	assessment_digestion_vomiting_enum_4: (3) Infrequently or not at all (less than monthly)	0.026815
3	assessment_digestion_poor_or_lack_of_appetite_enum_4: (2) Occasionally (once a week or less)	0.037502
3	assessment_digestion_medications_enum_4: (3) Once per week or less	0.040535
3	assessment_digestion_diarrhea_enum_4: (3) Once per week or less	0.052609
3	assessment_digestion_bloating_enum_4: (4) Infrequently or not at all	0.072936
3	assessment_digestion_gas_enum_4: (1) Daily	0.074704
3	assessment_digestion_acid_reflux_enum_4: (1) Daily	0.093254
3	assessment_digestion_stress_eating_enum_4: (3) Once per week or less	0.1168
3	assessment_digestion_bloating_enum_4:	0.17105
3	assessment_digestion_supplements_enum_4: (3) Once per week or less	0.17731
3	assessment_digestion_acid_reflux_enum_4:	0.17957
3	assessment_digestion_gas_enum_4: (2) Several times per week	0.18753
3	assessment_digestion_diarrhea_enum_4:	0.18825
3	assessment_digestion_nausea_enum_4:	0.19708
3	assessment_digestion_vomiting_enum_4: (2) Occasionally (once a week or less)	0.20088
3	assessment_digestion_gas_enum_4: (4) Infrequently or not at all	0.20649
3	assessment_digestion_abdominal_pain_enum_4: (3) Less than weekly	0.34357
3	assessment_digestion_diarrhea_enum_4: (2) Several times per week	0.35846
3	assessment_digestion_diarrhea_enum_4: (1) Daily	0.3888
3	assessment_digestion_medications_enum_4: (1) Daily	0.39136
3	assessment_digestion_acid_reflux_enum_4: (2) More than 1 time per week	0.40948
3	assessment_digestion_nausea_enum_4: (1) Daily	0.46091
3	assessment_digestion_abdominal_pain_enum_4: (1) Daily	0.47994
3	assessment_digestion_bowel_movement_completion_enum_4: (2) Sometimes	0.49455
3	assessment_digestion_bowel_movements_enum_4: (4) 4+ times daily	0.54568
3	assessment_digestion_bloating_enum_4: (3) Once per week or less	0.6711
3	assessment_digestion_high_appetite_enum_4: (1) Regularly (daily or several times per week)	0.68219
3	assessment_digestion_medications_enum_4: (4) Not at all	0.74221
3	assessment_digestion_stress_eating_enum_4: (1) Daily	0.76371
3	assessment_digestion_supplements_enum_4: (2) Several times per week	0.84049
3	assessment_digestion_bloating_enum_4: (2) Several times per week	0.87222
3	assessment_digestion_gas_enum_4: (3) Once per week or less	0.8812
3	assessment_digestion_laxatives_enum_4: (1) Daily	0.89748
3	assessment_digestion_bowel_movement_completion_enum_4: (1) Infrequently	0.90332
3	assessment_digestion_laxatives_enum_4: (3) Once per week or less	0.91216
3	assessment_digestion_nausea_enum_4: (2) Regularly (several times per week)	0.91369
3	assessment_digestion_high_appetite_enum_4: (3) No	0.91599
3	assessment_digestion_supplements_enum_4: (1) Daily	0.92107
3	assessment_digestion_abdominal_pain_enum_4: (2) More than 1 time per week	0.94655
3	assessment_digestion_poor_or_lack_of_appetite_enum_4: (3) No	0.94914
3	assessment_digestion_bloating_enum_4: (1) Daily	0.96546
3	assessment_digestion_bowel_movements_enum_4: (1) 2 or fewer times per week	0.97508
3	assessment_digestion_bowel_movement_ease_enum_4: (2) Sometimes difficult	0.9817
3	assessment_digestion_stress_eating_enum_4: (2) Several times per week	0.98507
3	assessment_digestion_bowel_movement_ease_enum_4: (1) Often difficult	0.99133
3	assessment_digestion_diarrhea_enum_4: (4) Infrequently or not at all	0.9934
3	assessment_digestion_bowel_movement_completion_enum_4:	0.99446
3	assessment_digestion_bowel_movements_enum_4:	0.99446
3	assessment_digestion_gas_enum_4:	0.99446
3	assessment_digestion_abdominal_pain_enum_4:	0.99462
3	assessment_digestion_bowel_movement_ease_enum_4:	0.99462
3	assessment_digestion_high_appetite_enum_4:	0.99462
3	assessment_digestion_poor_or_lack_of_appetite_enum_4:	0.99462
3	assessment_digestion_vomiting_enum_4:	0.99462
3	assessment_digestion_laxatives_enum_4:	0.99478
3	assessment_digestion_supplements_enum_4:	0.99478
3	assessment_digestion_stress_eating_enum_4:	0.99493
3	assessment_digestion_medications_enum_4:	0.99508
3	assessment_digestion_nausea_enum_4: (3) Occasionally (once a week or less)	0.99611
3	assessment_digestion_acid_reflux_enum_4: (4) Not at all	0.99962
3	assessment_digestion_bowel_movements_enum_4: (2) 3-6 times per week	0.99977
3	assessment_digestion_laxatives_enum_4: (2) Several times per week	1
3	assessment_digestion_vomiting_enum_4: (1) Regularly (daily or several times per week)	1
4	assessment_digestion_high_appetite_enum_4: (1) Regularly (daily or several times per week)	3.3e-09
4	assessment_digestion_medications_enum_4: (1) Daily	4.12e-07
4	assessment_digestion_diarrhea_enum_4: (2) Several times per week	5.05e-07
4	assessment_digestion_laxatives_enum_4: (4) Not at all	2.61e-05
4	assessment_digestion_nausea_enum_4: (3) Occasionally (once a week or less)	8.09e-05
4	assessment_digestion_poor_or_lack_of_appetite_enum_4: (1) Regularly (daily or several times per week)	0.00031176
4	assessment_digestion_supplements_enum_4: (4) Not at all	0.00036323
4	assessment_digestion_bowel_movements_enum_4: (3) 1-3 times daily	0.00037342
4	assessment_digestion_stress_eating_enum_4: (2) Several times per week	0.00066368
4	assessment_digestion_diarrhea_enum_4: (1) Daily	0.00095543
4	assessment_digestion_medications_enum_4: (3) Once per week or less	0.0019782
4	assessment_digestion_vomiting_enum_4: (3) Infrequently or not at all (less than monthly)	0.0040637
4	assessment_digestion_acid_reflux_enum_4: (3) Less than weekly	0.0045627
4	assessment_digestion_nausea_enum_4: (2) Regularly (several times per week)	0.0053946
4	assessment_digestion_stress_eating_enum_4: (1) Daily	0.0068111
4	assessment_digestion_diarrhea_enum_4: (3) Once per week or less	0.01667
4	assessment_digestion_acid_reflux_enum_4: (2) More than 1 time per week	0.017511
4	assessment_digestion_gas_enum_4: (1) Daily	0.020327
4	assessment_digestion_bloating_enum_4: (1) Daily	0.037825
4	assessment_digestion_abdominal_pain_enum_4: (2) More than 1 time per week	0.044029
4	assessment_digestion_acid_reflux_enum_4: (1) Daily	0.046195
4	assessment_digestion_bowel_movement_completion_enum_4: (1) Infrequently	0.061157
4	assessment_digestion_abdominal_pain_enum_4: (3) Less than weekly	0.063374
4	assessment_digestion_bowel_movement_ease_enum_4: (2) Sometimes difficult	0.076217
4	assessment_digestion_gas_enum_4: (3) Once per week or less	0.078942
4	assessment_digestion_bowel_movement_completion_enum_4: (2) Sometimes	0.088581
4	assessment_digestion_medications_enum_4: (2) Several times per week	0.10069
4	assessment_digestion_nausea_enum_4: (1) Daily	0.11845
4	assessment_digestion_bloating_enum_4: (2) Several times per week	0.13025
4	assessment_digestion_gas_enum_4: (2) Several times per week	0.14045
4	assessment_digestion_vomiting_enum_4: (1) Regularly (daily or several times per week)	0.14293
4	assessment_digestion_bowel_movement_ease_enum_4: (3) Easy to pass	0.17497
4	assessment_digestion_bloating_enum_4: (3) Once per week or less	0.26823
4	assessment_digestion_bowel_movement_completion_enum_4: (3) Most of the time	0.29908
4	assessment_digestion_supplements_enum_4: (3) Once per week or less	0.30878
4	assessment_digestion_laxatives_enum_4: (1) Daily	0.3801
4	assessment_digestion_poor_or_lack_of_appetite_enum_4: (2) Occasionally (once a week or less)	0.42794
4	assessment_digestion_vomiting_enum_4: (2) Occasionally (once a week or less)	0.46528
4	assessment_digestion_abdominal_pain_enum_4: (1) Daily	0.47994
4	assessment_digestion_bowel_movements_enum_4: (1) 2 or fewer times per week	0.47994
4	assessment_digestion_bowel_movement_ease_enum_4: (1) Often difficult	0.4832
4	assessment_digestion_high_appetite_enum_4: (2) Occasionally (once a week or less)	0.60572
4	assessment_digestion_abdominal_pain_enum_4: (4) Not at all	0.64712
4	assessment_digestion_stress_eating_enum_4: (3) Once per week or less	0.65948
4	assessment_digestion_poor_or_lack_of_appetite_enum_4: (3) No	0.6853
4	assessment_digestion_nausea_enum_4:	0.82649
4	assessment_digestion_supplements_enum_4: (2) Several times per week	0.84049
4	assessment_digestion_bowel_movements_enum_4: (4) 4+ times daily	0.84449
4	assessment_digestion_bowel_movements_enum_4: (2) 3-6 times per week	0.8854
4	assessment_digestion_supplements_enum_4: (1) Daily	0.92107
4	assessment_digestion_stress_eating_enum_4: (4) Not at all	0.95223
4	assessment_digestion_acid_reflux_enum_4:	0.95559
4	assessment_digestion_bloating_enum_4: (4) Infrequently or not at all	0.98662
4	assessment_digestion_laxatives_enum_4: (3) Once per week or less	0.9963
4	assessment_digestion_gas_enum_4: (4) Infrequently or not at all	0.99738
4	assessment_digestion_poor_or_lack_of_appetite_enum_4:	0.9989
4	assessment_digestion_medications_enum_4: (4) Not at all	0.99953
4	assessment_digestion_gas_enum_4:	0.99954
4	assessment_digestion_abdominal_pain_enum_4:	0.99956
4	assessment_digestion_high_appetite_enum_4:	0.99956
4	assessment_digestion_vomiting_enum_4:	0.99956
4	assessment_digestion_bowel_movement_completion_enum_4:	0.99983
4	assessment_digestion_bowel_movements_enum_4:	0.99983
4	assessment_digestion_bowel_movement_ease_enum_4:	0.99984
4	assessment_digestion_laxatives_enum_4:	0.99984
4	assessment_digestion_supplements_enum_4:	0.99984
4	assessment_digestion_stress_eating_enum_4:	0.99985
4	assessment_digestion_medications_enum_4:	0.99985
4	assessment_digestion_high_appetite_enum_4: (3) No	0.99993
4	assessment_digestion_acid_reflux_enum_4: (4) Not at all	0.99999
4	assessment_digestion_nausea_enum_4: (4) Infrequently or not at all (less than monthly)	1
4	assessment_digestion_diarrhea_enum_4: (4) Infrequently or not at all	1
4	assessment_digestion_bloating_enum_4:	1
4	assessment_digestion_diarrhea_enum_4:	1
4	assessment_digestion_laxatives_enum_4: (2) Several times per week	1

## Sheet: assessments_happines
archetype #	Feature Name	P value (Hypergeom.)
1	assessment_satisfaction_not_healthy_enum_7: (6) Strongly Disagree	1.73e-06
1	assessment_satisfaction_not_optimistic_enum_7: (5) Moderately Disagree	0.0009782
1	assessment_satisfaction_rarely_rested_enum_7: (5) Moderately Disagree	0.0011004
1	assessment_satisfaction_purpose_enum_7: (6) Strongly Disagree	0.0012903
1	assessment_satisfaction_cheerful_effect_enum_7: (3) Slightly Disagree	0.0050901
1	assessment_satisfaction_dislike_way_i_am_enum_7: (6) Strongly Disagree	0.0054348
1	assessment_satisfaction_rarely_rested_enum_7: (6) Strongly Disagree	0.0069332
1	assessment_satisfaction_not_in_control_enum_7: (6) Strongly Disagree	0.0070423
1	assessment_satisfaction_not_attractive_enum_7: (5) Moderately Disagree	0.0081162
1	assessment_satisfaction_gap_enum_7: (5) Moderately Disagree	0.0090078
1	assessment_satisfaction_have_energy_enum_7: (5) Moderately Agree	0.0094032
1	assessment_satisfaction_make_decisions_enum_7: (6) Strongly Disagree	0.010278
1	assessment_satisfaction_have_energy_enum_7: (6) Strongly Agree	0.011437
1	assessment_satisfaction_life_is_rewarding_enum_7: (6) Strongly Agree	0.011491
1	assessment_satisfaction_well_satisfied_enum_7: (5) Moderately Agree	0.014511
1	assessment_satisfaction_dislike_way_i_am_enum_7: (5) Moderately Disagree	0.040741
1	assessment_satisfaction_involved_enum_7: (1) Strongly Disagree	0.05001
1	assessment_satisfaction_not_attractive_enum_7: (6) Strongly Disagree	0.050842
1	assessment_satisfaction_mentally_alert_enum_7: (5) Moderately Agree	0.051459
1	assessment_satisfaction_life_is_good_enum_7: (6) Strongly Agree	0.060469
1	assessment_satisfaction_fun_with_people_enum_7: (6) Strongly Disagree	0.065722
1	assessment_satisfaction_not_healthy_enum_7: (5) Moderately Disagree	0.070872
1	assessment_satisfaction_laugh_a_lot_enum_7: (3) Slightly Disagree	0.071128
1	assessment_satisfaction_no_happy_memories_enum_7: (1) Strongly Agree	0.071963
1	assessment_satisfaction_world_is_a_bad_place_enum_7: (5) Moderately Disagree	0.073322
1	assessment_satisfaction_find_time_enum_7: (4) Slightly Agree	0.077497
1	assessment_satisfaction_most_things_amusing_enum_7: (3) Slightly Disagree	0.083665
1	assessment_satisfaction_most_things_amusing_enum_7: (2) Moderately Disagree	0.086543
1	assessment_satisfaction_intense_interest_in_others_enum_7: (5) Moderately Agree	0.092808
1	assessment_satisfaction_very_happy_enum_7: (6) Strongly Agree	0.11615
1	assessment_satisfaction_find_beauty_enum_7: (6) Strongly Agree	0.13981
1	assessment_satisfaction_joy_and_elation_enum_7: (6) Strongly Agree	0.14734
1	assessment_satisfaction_very_happy_enum_7: (2) Moderately Disagree	0.16597
1	assessment_satisfaction_find_time_enum_7: (6) Strongly Agree	0.18759
1	assessment_satisfaction_purpose_enum_7: (2) Moderately Agree	0.2013
1	assessment_satisfaction_world_is_a_bad_place_enum_7: (6) Strongly Disagree	0.20837
1	assessment_satisfaction_good_influence_enum_7: (5) Moderately Agree	0.21307
1	assessment_satisfaction_mentally_alert_enum_7: (6) Strongly Agree	0.22608
1	assessment_satisfaction__enum_7: (2) Moderately Disagree	0.23498
1	assessment_satisfaction_gap_enum_7: (6) Strongly Disagree	0.23786
1	assessment_satisfaction_involved_enum_7: (2) Moderately Disagree	0.25112
1	assessment_satisfaction_life_is_good_enum_7: (3) Slightly Disagree	0.25275
1	assessment_satisfaction_good_influence_enum_7: (6) Strongly Agree	0.25563
1	assessment_satisfaction_joy_and_elation_enum_7: (1) Strongly Disagree	0.26196
1	assessment_satisfaction_not_in_control_enum_7: (5) Moderately Disagree	0.27452
1	assessment_satisfaction_make_decisions_enum_7: (5) Moderately Disagree	0.27887
1	assessment_satisfaction_find_time_enum_7: (3) Slightly Disagree	0.28387
1	assessment_satisfaction_take_on_anything_enum_7: (6) Strongly Agree	0.28674
1	assessment_satisfaction_find_time_enum_7: (5) Moderately Agree	0.28686
1	assessment_satisfaction_involved_enum_7: (5) Moderately Agree	0.29666
1	assessment_satisfaction_take_on_anything_enum_7: (5) Moderately Agree	0.30503
1	assessment_satisfaction_purpose_enum_7: (1) Strongly Agree	0.30757
1	assessment_satisfaction_mentally_alert_enum_7: (4) Slightly Agree	0.31381
1	assessment_satisfaction_laugh_a_lot_enum_7: (5) Moderately Agree	0.31692
1	assessment_satisfaction_joy_and_elation_enum_7: (2) Moderately Disagree	0.32197
1	assessment_satisfaction_laugh_a_lot_enum_7: (2) Moderately Disagree	0.32848
1	assessment_satisfaction_make_decisions_enum_7: (1) Strongly Agree	0.32914
1	assessment_satisfaction_most_things_amusing_enum_7: (1) Strongly Disagree	0.3662
1	assessment_satisfaction_intense_interest_in_others_enum_7: (2) Moderately Disagree	0.36745
1	assessment_satisfaction_joy_and_elation_enum_7: (4) Slightly Agree	0.36819
1	assessment_satisfaction_good_influence_enum_7: (2) Moderately Disagree	0.3801
1	assessment_satisfaction_no_happy_memories_enum_7: (2) Moderately Agree	0.40211
1	assessment_satisfaction_fun_with_people_enum_7: (2) Moderately Agree	0.40771
1	assessment_satisfaction__enum_7: (5) Moderately Agree	0.40873
1	assessment_satisfaction_no_happy_memories_enum_7: (4) Slightly Disagree	0.42088
1	assessment_satisfaction_gap_enum_7: (2) Moderately Agree	0.43501
1	assessment_satisfaction_very_happy_enum_7: (5) Moderately Agree	0.45355
1	assessment_satisfaction__enum_7: (3) Slightly Disagree	0.45852
1	assessment_satisfaction_rarely_rested_enum_7: (3) Slightly Agree	0.47828
1	assessment_satisfaction_cheerful_effect_enum_7: (5) Moderately Agree	0.4863
1	assessment_satisfaction_not_optimistic_enum_7: (4) Slightly Disagree	0.49138
1	assessment_satisfaction_not_optimistic_enum_7: (1) Strongly Agree	0.50083
1	assessment_satisfaction_intense_interest_in_others_enum_7: (6) Strongly Agree	0.52202
1	assessment_satisfaction_fun_with_people_enum_7:	0.5236
1	assessment_satisfaction_good_influence_enum_7:	0.5236
1	assessment_satisfaction_have_energy_enum_7:	0.5236
1	assessment_satisfaction__enum_7: (6) Strongly Agree	0.52632
1	assessment_satisfaction_joy_and_elation_enum_7:	0.53424
1	assessment_satisfaction_make_decisions_enum_7:	0.53424
1	assessment_satisfaction_no_happy_memories_enum_7:	0.53424
1	assessment_satisfaction_not_healthy_enum_7:	0.53424
1	assessment_satisfaction_not_attractive_enum_7: (4) Slightly Disagree	0.53859
1	assessment_satisfaction_no_happy_memories_enum_7: (6) Strongly Disagree	0.54467
1	assessment_satisfaction_take_on_anything_enum_7: (2) Moderately Disagree	0.54871
1	assessment_satisfaction_purpose_enum_7:	0.55518
1	assessment_satisfaction_world_is_a_bad_place_enum_7: (3) Slightly Agree	0.55643
1	assessment_satisfaction_involved_enum_7: (3) Slightly Disagree	0.55763
1	assessment_satisfaction_take_on_anything_enum_7:	0.56546
1	assessment_satisfaction_not_in_control_enum_7:	0.57562
1	assessment_satisfaction_not_in_control_enum_7: (1) Strongly Agree	0.57562
1	assessment_satisfaction_cheerful_effect_enum_7: (2) Moderately Disagree	0.58564
1	assessment_satisfaction_mentally_alert_enum_7:	0.58564
1	assessment_satisfaction_well_satisfied_enum_7: (6) Strongly Agree	0.58792
1	assessment_satisfaction_cheerful_effect_enum_7: (1) Strongly Disagree	0.60455
1	assessment_satisfaction_laugh_a_lot_enum_7:	0.60527
1	assessment_satisfaction_well_satisfied_enum_7:	0.60527
1	assessment_satisfaction_world_is_a_bad_place_enum_7:	0.60527
1	assessment_satisfaction_not_attractive_enum_7:	0.61487
1	assessment_satisfaction_intense_interest_in_others_enum_7: (4) Slightly Agree	0.62415
1	assessment_satisfaction_cheerful_effect_enum_7:	0.62433
1	assessment_satisfaction_find_time_enum_7:	0.62433
1	assessment_satisfaction_gap_enum_7:	0.62433
1	assessment_satisfaction_very_happy_enum_7:	0.63364
1	assessment_satisfaction_most_things_amusing_enum_7: (5) Moderately Agree	0.63894
1	assessment_satisfaction_find_beauty_enum_7:	0.64281
1	assessment_satisfaction_very_happy_enum_7: (4) Slightly Agree	0.64412
1	assessment_satisfaction_gap_enum_7: (4) Slightly Disagree	0.64747
1	assessment_satisfaction_dislike_way_i_am_enum_7: (4) Slightly Disagree	0.6536
1	assessment_satisfaction_take_on_anything_enum_7: (1) Strongly Disagree	0.66151
1	assessment_satisfaction__enum_7: (4) Slightly Agree	0.67162
1	assessment_satisfaction_involved_enum_7: (6) Strongly Agree	0.67665
1	assessment_satisfaction_no_happy_memories_enum_7: (5) Moderately Disagree	0.6769
1	assessment_satisfaction_life_is_good_enum_7: (2) Moderately Disagree	0.68007
1	assessment_satisfaction_most_things_amusing_enum_7: (4) Slightly Agree	0.68704
1	assessment_satisfaction_find_beauty_enum_7: (4) Slightly Agree	0.70567
1	assessment_satisfaction_find_beauty_enum_7: (5) Moderately Agree	0.71011
1	assessment_satisfaction_take_on_anything_enum_7: (3) Slightly Disagree	0.71146
1	assessment_satisfaction_not_optimistic_enum_7: (2) Moderately Agree	0.7149
1	assessment_satisfaction_life_is_rewarding_enum_7: (2) Moderately Disagree	0.72404
1	assessment_satisfaction_well_satisfied_enum_7: (4) Slightly Agree	0.73468
1	assessment_satisfaction_life_is_good_enum_7: (5) Moderately Agree	0.74932
1	assessment_satisfaction_have_energy_enum_7: (3) Slightly Disagree	0.75733
1	assessment_satisfaction_fun_with_people_enum_7: (1) Strongly Agree	0.7763
1	assessment_satisfaction_laugh_a_lot_enum_7: (1) Strongly Disagree	0.7763
1	assessment_satisfaction_world_is_a_bad_place_enum_7: (1) Strongly Agree	0.78041
1	assessment_satisfaction_fun_with_people_enum_7: (4) Slightly Disagree	0.78171
1	assessment_satisfaction_life_is_rewarding_enum_7: (5) Moderately Agree	0.78362
1	assessment_satisfaction_fun_with_people_enum_7: (3) Slightly Agree	0.79082
1	assessment_satisfaction_good_influence_enum_7: (3) Slightly Disagree	0.79638
1	assessment_satisfaction_life_is_rewarding_enum_7: (3) Slightly Disagree	0.80606
1	assessment_satisfaction_life_is_rewarding_enum_7: (1) Strongly Disagree	0.80856
1	assessment_satisfaction_not_in_control_enum_7: (4) Slightly Disagree	0.8183
1	assessment_satisfaction_dislike_way_i_am_enum_7:	0.82118
1	assessment_satisfaction_life_is_rewarding_enum_7:	0.82118
1	assessment_satisfaction_joy_and_elation_enum_7: (5) Moderately Agree	0.82395
1	assessment_satisfaction_intense_interest_in_others_enum_7:	0.82716
1	assessment_satisfaction_involved_enum_7:	0.82716
1	assessment_satisfaction_most_things_amusing_enum_7:	0.82716
1	assessment_satisfaction_laugh_a_lot_enum_7: (6) Strongly Agree	0.83007
1	assessment_satisfaction_take_on_anything_enum_7: (4) Slightly Agree	0.83026
1	assessment_satisfaction_life_is_good_enum_7:	0.83297
1	assessment_satisfaction_make_decisions_enum_7: (3) Slightly Agree	0.83692
1	assessment_satisfaction_well_satisfied_enum_7: (3) Slightly Disagree	0.83767
1	assessment_satisfaction__enum_7:	0.83861
1	assessment_satisfaction_no_happy_memories_enum_7: (3) Slightly Agree	0.84041
1	assessment_satisfaction_involved_enum_7: (4) Slightly Agree	0.84316
1	assessment_satisfaction_world_is_a_bad_place_enum_7: (2) Moderately Agree	0.84773
1	assessment_satisfaction_have_energy_enum_7: (4) Slightly Agree	0.84871
1	assessment_satisfaction_not_optimistic_enum_7:	0.8494
1	assessment_satisfaction_rarely_rested_enum_7:	0.8494
1	assessment_satisfaction_laugh_a_lot_enum_7: (4) Slightly Agree	0.85326
1	assessment_satisfaction_cheerful_effect_enum_7: (4) Slightly Agree	0.86643
1	assessment_satisfaction_have_energy_enum_7: (1) Strongly Disagree	0.86984
1	assessment_satisfaction_fun_with_people_enum_7: (5) Moderately Disagree	0.87203
1	assessment_satisfaction_not_healthy_enum_7: (3) Slightly Agree	0.87827
1	assessment_satisfaction_intense_interest_in_others_enum_7: (3) Slightly Disagree	0.89035
1	assessment_satisfaction_very_happy_enum_7: (1) Strongly Disagree	0.89748
1	assessment_satisfaction_rarely_rested_enum_7: (4) Slightly Disagree	0.89912
1	assessment_satisfaction_well_satisfied_enum_7: (2) Moderately Disagree	0.91133
1	assessment_satisfaction_well_satisfied_enum_7: (1) Strongly Disagree	0.91216
1	assessment_satisfaction_gap_enum_7: (1) Strongly Agree	0.9174
1	assessment_satisfaction_dislike_way_i_am_enum_7: (2) Moderately Agree	0.91978
1	assessment_satisfaction_cheerful_effect_enum_7: (6) Strongly Agree	0.92699
1	assessment_satisfaction_not_optimistic_enum_7: (3) Slightly Agree	0.93119
1	assessment_satisfaction_purpose_enum_7: (5) Moderately Disagree	0.93246
1	assessment_satisfaction_find_time_enum_7: (2) Moderately Disagree	0.9346
1	assessment_satisfaction_mentally_alert_enum_7: (1) Strongly Disagree	0.93596
1	assessment_satisfaction_not_in_control_enum_7: (2) Moderately Agree	0.93751
1	assessment_satisfaction_good_influence_enum_7: (4) Slightly Agree	0.94256
1	assessment_satisfaction_most_things_amusing_enum_7: (6) Strongly Agree	0.94498
1	assessment_satisfaction__enum_7: (1) Strongly Disagree	0.94524
1	assessment_satisfaction_not_healthy_enum_7: (4) Slightly Disagree	0.95206
1	assessment_satisfaction_mentally_alert_enum_7: (2) Moderately Disagree	0.95234
1	assessment_satisfaction_life_is_rewarding_enum_7: (4) Slightly Agree	0.95595
1	assessment_satisfaction_life_is_good_enum_7: (4) Slightly Agree	0.96134
1	assessment_satisfaction_intense_interest_in_others_enum_7: (1) Strongly Disagree	0.96207
1	assessment_satisfaction_not_attractive_enum_7: (3) Slightly Agree	0.96379
1	assessment_satisfaction_not_attractive_enum_7: (2) Moderately Agree	0.96599
1	assessment_satisfaction_purpose_enum_7: (3) Slightly Agree	0.97222
1	assessment_satisfaction_gap_enum_7: (3) Slightly Agree	0.97517
1	assessment_satisfaction_not_healthy_enum_7: (1) Strongly Agree	0.97604
1	assessment_satisfaction_not_in_control_enum_7: (3) Slightly Agree	0.97897
1	assessment_satisfaction_not_optimistic_enum_7: (6) Strongly Disagree	0.98133
1	assessment_satisfaction_make_decisions_enum_7: (4) Slightly Disagree	0.9832
1	assessment_satisfaction_dislike_way_i_am_enum_7: (3) Slightly Agree	0.98463
1	assessment_satisfaction_joy_and_elation_enum_7: (3) Slightly Disagree	0.98504
1	assessment_satisfaction_dislike_way_i_am_enum_7: (1) Strongly Agree	0.98891
1	assessment_satisfaction_find_time_enum_7: (1) Strongly Disagree	0.98956
1	assessment_satisfaction_make_decisions_enum_7: (2) Moderately Agree	0.99035
1	assessment_satisfaction_rarely_rested_enum_7: (2) Moderately Agree	0.99255
1	assessment_satisfaction_purpose_enum_7: (4) Slightly Disagree	0.99547
1	assessment_satisfaction_very_happy_enum_7: (3) Slightly Disagree	0.99556
1	assessment_satisfaction_world_is_a_bad_place_enum_7: (4) Slightly Disagree	0.99636
1	assessment_satisfaction_not_attractive_enum_7: (1) Strongly Agree	0.99754
1	assessment_satisfaction_mentally_alert_enum_7: (3) Slightly Disagree	0.99842
1	assessment_satisfaction_rarely_rested_enum_7: (1) Strongly Agree	0.99882
1	assessment_satisfaction_have_energy_enum_7: (2) Moderately Disagree	0.99957
1	assessment_satisfaction_not_healthy_enum_7: (2) Moderately Agree	1
1	assessment_satisfaction_find_beauty_enum_7: (1) Strongly Disagree	1
1	assessment_satisfaction_find_beauty_enum_7: (2) Moderately Disagree	1
1	assessment_satisfaction_find_beauty_enum_7: (3) Slightly Disagree	1
1	assessment_satisfaction_good_influence_enum_7: (1) Strongly Disagree	1
1	assessment_satisfaction_life_is_good_enum_7: (1) Strongly Disagree	1
2	assessment_satisfaction_mentally_alert_enum_7: (3) Slightly Disagree	0.00050334
2	assessment_satisfaction_rarely_rested_enum_7: (4) Slightly Disagree	0.0063144
2	assessment_satisfaction_make_decisions_enum_7: (2) Moderately Agree	0.0087591
2	assessment_satisfaction_most_things_amusing_enum_7: (3) Slightly Disagree	0.010277
2	assessment_satisfaction_well_satisfied_enum_7: (4) Slightly Agree	0.019405
2	assessment_satisfaction_take_on_anything_enum_7: (2) Moderately Disagree	0.028477
2	assessment_satisfaction_gap_enum_7: (4) Slightly Disagree	0.029254
2	assessment_satisfaction_very_happy_enum_7: (4) Slightly Agree	0.031727
2	assessment_satisfaction_rarely_rested_enum_7: (1) Strongly Agree	0.034319
2	assessment_satisfaction_cheerful_effect_enum_7: (6) Strongly Agree	0.036236
2	assessment_satisfaction_world_is_a_bad_place_enum_7: (5) Moderately Disagree	0.036249
2	assessment_satisfaction_not_in_control_enum_7: (1) Strongly Agree	0.044783
2	assessment_satisfaction_have_energy_enum_7: (3) Slightly Disagree	0.045437
2	assessment_satisfaction_not_in_control_enum_7: (4) Slightly Disagree	0.051727
2	assessment_satisfaction_not_optimistic_enum_7: (6) Strongly Disagree	0.053204
2	assessment_satisfaction__enum_7: (6) Strongly Agree	0.054798
2	assessment_satisfaction_no_happy_memories_enum_7: (6) Strongly Disagree	0.06216
2	assessment_satisfaction_involved_enum_7: (5) Moderately Agree	0.063006
2	assessment_satisfaction_good_influence_enum_7: (2) Moderately Disagree	0.066536
2	assessment_satisfaction_life_is_rewarding_enum_7: (4) Slightly Agree	0.066712
2	assessment_satisfaction_not_healthy_enum_7: (2) Moderately Agree	0.067412
2	assessment_satisfaction_not_in_control_enum_7: (2) Moderately Agree	0.071738
2	assessment_satisfaction_make_decisions_enum_7: (3) Slightly Agree	0.077218
2	assessment_satisfaction_well_satisfied_enum_7: (1) Strongly Disagree	0.085089
2	assessment_satisfaction_no_happy_memories_enum_7: (3) Slightly Agree	0.085326
2	assessment_satisfaction_mentally_alert_enum_7: (2) Moderately Disagree	0.085433
2	assessment_satisfaction_dislike_way_i_am_enum_7: (2) Moderately Agree	0.086679
2	assessment_satisfaction_life_is_good_enum_7: (4) Slightly Agree	0.097163
2	assessment_satisfaction_gap_enum_7: (1) Strongly Agree	0.09801
2	assessment_satisfaction_find_time_enum_7: (2) Moderately Disagree	0.098232
[truncated: 579 more rows]

## Sheet: assessments_health_history
archetype #	Feature Name	P value (Hypergeom.)
[truncated: 3,548 more rows]

[truncated: 13 more sheets: assessments_journey, assessments_lifestyle, assessment_personality, assessments_stress, assessment_vitals_colonoscopy, age, clients, fitbit_activity_monthly, fitbit_activity, genetics, blood pressure, weight_monthly, weight]
