# Supplementary material for: The geometry of clinical labs and wellness states from deeply phenotyped humans
Source: Nat Commun. 2021 Jun 11;12:3578. doi: 10.1038/s41467-021-23849-8 (PMC8196202; doi:10.1038/s41467-021-23849-8)
Supplement: Supplementary file 5 — Dataset 3 [file 41467_2021_23849_MOESM5_ESM.xlsx]

## Sheet: 10 vs 20 bins
170 features were not segnificantly enriched when dividing the data to 20 bins instead of 10 bins
Archetype #	feature name	P-values 10 bins	P-values 20 bins
4	AGER	2.71e-09	8.2e-06
2	AMBP	2.3e-06	0.00068085
2	ANPEP	1.45e-06	4.01e-06
3	ANPEP	4.29e-07	8.06e-06
4	AXIN1	2.73e-06	5.9e-06
4	Acidaminococcus	6.7029e-07	8.21e-06
4	Alistipes	8.4305e-07	6.06e-05
1	Anaerostipes	4.0047e-10	8.32e-05
3	BMI_10	1.7009e-07	5.9217e-06
3	BMI_9	3.21e-08	6.0986e-06
3	BMI_CALC_10	1.2755e-07	6.9087e-06
3	BMI_CALC_9	1.8817e-08	4.7087e-06
4	CCL13	2.82e-06	0.00097014
3	CCL16	1.5e-07	0.007183
1	CCL25	5.26e-07	1.05e-05
4	CCL8	1.23e-07	7.4e-05
3	CD274	9.18e-07	0.0056456
4	CD274	3.67e-09	9.6e-05
2	CEACAM8	5.44e-08	1.01e-05
2	CHI3L1	1.04e-07	0.00055027
2	CPB1	7.82e-07	6.13e-05
2	CTSL	4.38e-09	7.7e-06
2	CTSZ	1.29e-06	4.82e-05
2	CVD3_NT_proBNP	2.74e-06	0.0017479
3	CVD3_NT_proBNP	4.82e-09	0.00025973
4	CX3CL1	1.09e-09	1.74e-05
4	CXCL1	1.86e-06	2.15e-05
1	CXCL9	6.78e-07	0.00010786
1	DCN	1.89e-09	4.24e-05
4	DECR1	7.72e-07	7.49e-06
4	DLK1	2.1e-06	0.0031555
3	DNER	2.6e-07	0.00034718
1	EPCAM	2.95e-06	0.00072318
3	EPCAM	1.55e-07	0.0023183
4	EPCAM	2.44e-06	2.53e-05
1	Erysipelatoclostridium	7.841e-07	0.00047212
4	F11R	2.35e-06	0.00050096
1	F3	2.29e-07	5.59e-05
1	FABP4	3.69e-06	8.92e-05
2	FABP4	4.23e-08	4.36e-06
1	FLT3LG	3.09e-06	5.79e-05
3	FLT3LG	3.2e-06	0.00032206
2	GDF2	8.48e-10	1.26e-05
2	HSPG2	1.85e-06	4.22e-06
1	IL18R1	1.44e-06	0.0012572
3	IL18	2.07e-07	0.0001042
3	IL1R2	1.62e-06	6.9e-05
3	IL1RL1	6.92e-10	0.00011984
4	IL1RL1	5.83e-07	0.00017976
2	IL1RN	1.89e-11	2.28e-05
2	IL6R	5.6e-07	1.42e-05
4	IL6R	3.76e-08	0.00010833
3	LEP	7.22e-11	5.72e-06
2	LPL	2.52e-10	8.02e-05
4	LPL	1.35e-10	5.83e-06
1	Lachnoclostridium	2.1002e-06	0.00046524
2	MARCO	7.51e-07	2.79e-05
1	MB	7.02e-07	7.12e-05
3	MEPE	1.53e-06	0.0071663
1	MMP2	5.95e-07	7.96e-05
2	MMP9	1.17e-06	0.00019941
4	NOTCH3	6.06e-08	1.09e-05
1	NPPB	6.64e-07	9.25e-05
3	NPPB	1.2e-11	1.69e-05
2	OLR1	6.84e-07	4.69e-05
1	PDGFA	2.42e-07	0.00061584
4	PDGFB	1.27e-08	7.61e-06
4	PECAM1	9.63e-07	0.00027748
2	PGF	3.61e-08	7.98e-06
2	PGLYRP1	4.01e-07	0.00013711
4	PI3	1.28e-08	0.00092535
2	PON3	1.18e-08	1.87e-05
2	PRSS8	1.02e-11	1.09e-05
3	PRSS8	8.78e-09	4.84e-05
2	REN	9.47e-09	1.68e-05
3	REN	3.61e-07	0.00076321
1	SCGB3A2	2.01e-07	0.00018318
4	SELP	9.53e-09	4.87e-06
1	SERPINE1	9.03e-10	6.13e-05
4	SIRPA	4.93e-07	1.1e-05
4	Shuttleworthia	1.5388e-06	5.28e-05
4	Subdoligranulum	1.3641e-06	0.0002489
3	TEK	1.42e-06	1.07e-05
3	TFF3	2.99e-08	0.00014624
4	TFPI	2.41e-08	9.42e-05
2	THBD	1.58e-06	6.51e-05
3	TNFRSF11B	7.05e-10	4.53e-05
2	TNFRSF1B	1.38e-07	2.82e-05
3	TNFSF11	1.15e-06	0.0002005
1	TREML2	1.08e-08	8e-05
2	VEGFD	1.75e-08	0.0003936
3	VEGFD	4.41e-07	0.0046977
1	WEIGHT_CALC_10	4.4692e-09	3.2736e-05
1	WEIGHT_CALC_9	2.0583e-09	1.2845e-05
1	activities_calories_25	2.083e-06	0.00062738
1	activities_calories_26	5.7702e-07	0.00018196
4	activities_elevation_25	3.6204e-08	7.42e-06
4	activities_floors_25	3.2788e-08	6.99e-06
3	age	5.1683e-07	0
2	assessment_digestion_bloating_enum_4: (2) Several times per week	1.0188e-07	0.00033684
2	assessment_digestion_bowel_movement_ease_enum_4: (2) Sometimes difficult	2.4375e-06	0.00030028
3	assessment_digestion_high_appetite_enum_4: (2) Occasionally (once a week or less)	2.2104e-06	0.0010304
4	assessment_digestion_medications_enum_4: (3) Once per week or less	1.6855e-07	0.0019782
4	assessment_digestion_nausea_enum_4: (3) Occasionally (once a week or less)	1.1763e-06	8.09e-05
4	assessment_digestion_stress_eating_enum_4: (2) Several times per week	2.3587e-08	0.00066368
3	assessment_digestion_supplements_enum_4: (4) Not at all	8.5696e-07	0.0085289
1	assessment_health_history_autoimmune_rheumatoid_arthritis_father_9:	5.1521e-07	0.0005031
1	assessment_health_history_autoimmune_rheumatoid_arthritis_mother_9:	5.1521e-07	0.0005031
1	assessment_health_history_autoimmune_rheumatoid_arthritis_siblings_9:	5.1521e-07	0.0005031
1	assessment_health_history_cancer_breast_cancer_father_9:	1.2786e-06	0.00077567
1	assessment_health_history_cancer_breast_cancer_mother_9:	1.2786e-06	0.00077567
1	assessment_health_history_cancer_breast_cancer_siblings_9:	1.2786e-06	0.00077567
1	assessment_health_history_cancer_breast_lump_benign_father_9:	2.9046e-06	0.0015683
1	assessment_health_history_cancer_breast_lump_benign_mother_9:	2.9046e-06	0.0015683
1	assessment_health_history_cancer_breast_lump_benign_siblings_9:	2.9046e-06	0.0015683
1	assessment_health_history_cardiovascular_coronary_artery_disease_self_current_9: TRUE	2.7936e-08	0.00019727
1	assessment_health_history_cardiovascular_hypertension_father_9:	2.3551e-06	0.0019675
1	assessment_health_history_cardiovascular_hypertension_mother_9:	2.3551e-06	0.0019675
1	assessment_health_history_cardiovascular_hypertension_siblings_9:	2.3551e-06	0.0019675
1	assessment_health_history_eye_ear_nose_throat_cataracts_self_past_9: TRUE	7.0323e-07	0.003696
1	assessment_health_history_eye_ear_nose_throat_hypothyroid_father_9:	2.2035e-06	0.00051846
1	assessment_health_history_eye_ear_nose_throat_hypothyroid_mother_9:	2.2035e-06	0.00051846
1	assessment_health_history_eye_ear_nose_throat_hypothyroid_siblings_9:	2.2035e-06	0.00051846
1	assessment_health_history_gut_gi_diverticulosis_father_9:	3.5293e-06	0.0012628
1	assessment_health_history_gut_gi_diverticulosis_mother_9:	3.5293e-06	0.0012628
1	assessment_health_history_gut_gi_diverticulosis_siblings_9:	3.5293e-06	0.0012628
1	assessment_health_history_gut_gi_gerd_father_9:	5.8947e-07	0.00038159
1	assessment_health_history_gut_gi_gerd_mother_9:	5.8947e-07	0.00038159
1	assessment_health_history_gut_gi_gerd_siblings_9:	5.8947e-07	0.00038159
1	assessment_health_history_gut_gi_peptic_ulcer_father_9:	8.1063e-07	0.00044517
1	assessment_health_history_gut_gi_peptic_ulcer_mother_9:	8.1063e-07	0.00044517
1	assessment_health_history_gut_gi_peptic_ulcer_siblings_9:	8.1063e-07	0.00044517
1	assessment_health_history_liver_pancreas_gallbladder_gallstones_father_9:	2.9046e-06	0.00083673
1	assessment_health_history_liver_pancreas_gallbladder_gallstones_mother_9:	2.9046e-06	0.00083673
1	assessment_health_history_liver_pancreas_gallbladder_gallstones_siblings_9:	2.9046e-06	0.00083673
1	assessment_health_history_lungs_asthma_father_9:	5.6243e-07	0.0005246
1	assessment_health_history_lungs_asthma_mother_9:	5.6243e-07	0.0005246
1	assessment_health_history_lungs_asthma_siblings_9:	5.6243e-07	0.0005246
1	assessment_health_history_mental_health_bipolar_disorder_father_9:	7.8606e-08	0.00059417
1	assessment_health_history_mental_health_bipolar_disorder_mother_9:	7.8606e-08	0.00059417
1	assessment_health_history_mental_health_bipolar_disorder_siblings_9:	7.8606e-08	0.00059417
1	assessment_health_history_mental_health_depression_father_9:	3.8302e-06	0.0024374
1	assessment_health_history_mental_health_depression_mother_9:	3.8302e-06	0.0024374
4	assessment_health_history_mental_health_depression_self_current_9: TRUE	4.6115e-07	7.63e-05
1	assessment_health_history_mental_health_depression_siblings_9:	3.8302e-06	0.0024374
1	assessment_health_history_musculoskeletal_osteoarthritis_father_9:	4.3748e-08	0.00032158
1	assessment_health_history_musculoskeletal_osteoarthritis_mother_9:	4.3748e-08	0.00032158
1	assessment_health_history_musculoskeletal_osteoarthritis_siblings_9:	4.3748e-08	0.00032158
1	assessment_health_history_neurocognitive_migraine_father_9:	2.2204e-06	0.00052328
1	assessment_health_history_neurocognitive_migraine_mother_9:	2.2204e-06	0.00052328
1	assessment_health_history_neurocognitive_migraine_siblings_9:	2.2204e-06	0.00052328
4	assessment_joyful_moments_feel_empowered_enum_11: (2) Disagree	1.2915e-06	4.6e-06
1	assessment_joyful_moments_feel_lost_control_enum_11: (1) Strongly disagree	1.907e-06	5.77e-05
4	assessment_joyful_moments_feel_rundown_enum_11: (5) Strongly agree	2.1269e-06	7.73e-05
1	assessment_joyful_moments_lose_focus_enum_11: (1) Strongly disagree	1.1255e-08	7.57e-06
1	assessment_joyful_moments_satisfied_enum_11: (5) Strongly agree	2.5192e-07	4.08e-05
4	assessment_lifestyle_alcohol_days_a_week_enum_3: (0) I do not drink	8.46e-08	2.16e-05
1	assessment_lifestyle_moderate_activity_enum_12: (0) At least 7 times per week	1.2764e-06	4.46e-05
3	assessment_lifestyle_vegetables_enum_3: (0) Zero/less than 1 per day	2.95e-06	0.0012118
4	assessment_lifestyle_vegetables_enum_3: (1) 1	1.05e-07	6.17e-05
4	assessment_personality_do_chores_enum_14: (1) Strongly disagree	2.4338e-08	4.26e-05
4	assessment_personality_little_to_say_enum_14: (2) Agree	7.2335e-07	0.00037773
4	assessment_productivity_illness_effects_job_activities_int_15: (3) Some of the time (about 50	2.2628e-06	0
1	assessment_pss_four_item_going_your_way_enum_17: (0) Very Often	6.7197e-07	4.4e-05
1	assessment_pss_four_item_handle_problems_enum_17: (0) Very Often	1.7561e-06	0.00014991
4	assessment_satisfaction_dislike_way_i_am_enum_7: (2) Moderately Agree	3.0129e-06	0.00058583
1	assessment_satisfaction_dislike_way_i_am_enum_7: (6) Strongly Disagree	2.409e-07	0.0054348
4	assessment_satisfaction_not_attractive_enum_7: (2) Moderately Agree	1.3768e-08	2.57e-05
3	assessment_vitals_colonoscopy_enum_18:	6.4737e-07	5.68e-05
4	name_33: metformin hydrochloride (Glucophage)	7.21e-07	0
4	product_type_33: medication	1.19e-06	0
1	region_22: WA	5.6358e-07	1.3944e-05
3	rs12722_31: Unknown	2.6575e-06	0
1	rs7181866_31: AA	2.5066e-06	0
1	weight_10	5.4996e-09	3.5845e-05
1	weight_9	3.5595e-09	1.7058e-05

## Sheet: 15 vs 20 bins
54 (16%) features were not segnificantly enriched when dividing the data to 20 bins instead of 15 bins
Archetype #	feature name	P-values 15 bins	P-values 20 bins
4	AGER	1.06e-06	8.2e-06
4	Acidaminococcus	4.5287e-07	8.21e-06
4	Adlercreutzia	2.7581e-06	5.54e-05
4	Alistipes	2.6075e-08	6.06e-05
1	Anaerostipes	7.5326e-07	8.32e-05
3	BMI_10	4.0261e-07	5.9217e-06
3	BMI_CALC_10	3.2442e-07	6.9087e-06
1	CCL25	3.69e-06	1.05e-05
2	CEACAM8	3.45e-06	1.01e-05
3	CVD3_NT_proBNP	1.76e-06	0.00025973
4	CX3CL1	9.04e-08	1.74e-05
2	CXCL9	2.16e-06	4.5e-05
4	Escherichia/Shigella	1.8487e-06	1.13e-05
1	FABP4	2.41e-06	8.92e-05
2	FABP4	5.73e-08	4.36e-06
1	FLT3LG	1.29e-06	5.79e-05
2	GDF2	1.41e-08	1.26e-05
2	HSPG2	2.15e-06	4.22e-06
3	IL18	2.52e-06	0.0001042
2	IL1RN	4.83e-07	2.28e-05
4	IL6R	6.65e-07	0.00010833
3	LEP	1.24e-06	5.72e-06
2	LPL	3.1e-06	8.02e-05
4	LPL	4.57e-09	5.83e-06
4	NOTCH3	2.47e-07	1.09e-05
1	NPPB	1.3e-06	9.25e-05
3	NPPB	4.35e-08	1.69e-05
1	PCSK9	3.32e-06	2.08e-05
1	PDGFA	1.69e-06	0.00061584
4	PDGFB	3.81e-06	7.61e-06
2	PGLYRP1	3.42e-06	0.00013711
2	PON3	3.65e-07	1.87e-05
2	PRSS8	1.86e-06	1.09e-05
3	PRSS8	2.65e-06	4.84e-05
2	REN	8.25e-07	1.68e-05
4	REN	4.25e-07	2.13e-05
1	Ruminococcaceae_UCG-005	2.4439e-06	0.00011957
4	SELP	1.16e-06	4.87e-06
1	SERPINE1	1.9e-07	6.13e-05
4	Shuttleworthia	2.4665e-07	5.28e-05
3	TNFRSF11B	4.73e-07	4.53e-05
1	TREML2	5.93e-07	8e-05
1	WEIGHT_CALC_10	1.1849e-07	3.2736e-05
1	activities_calories_25	2.0231e-06	0.00062738
4	activities_elevation_25	9.3393e-07	7.42e-06
4	activities_floors_25	8.6816e-07	6.99e-06
4	assessment_lifestyle_alcohol_days_a_week_enum_3: (0) I do not drink	2.73e-06	2.16e-05
1	assessment_lifestyle_grandchildren_enum_12: (4) Four or more	1.203e-06	0.0040478
4	assessment_satisfaction_not_attractive_enum_7: (2) Moderately Agree	5.692e-09	2.57e-05
1	polygenic_bmi_2018_11_quintile_31	1.5761e-06	3.66e-05
1	polygenic_bmi_2018_11_raw_31	5.4452e-07	1.72e-05
1	polygenic_bmi_2018_11_scaled_31	5.4452e-07	1.72e-05
2	rs699_31: GG	2.48e-06	NaN
1	weight_10	1.3615e-07	3.5845e-05

## Sheet: 20 vs 25
53/338 (16%) features were not segnificantly enriched when dividing the data to 25 bins instead of 20 bins
Archetype #	feature name	P-values 20 bins	P-values 25 bins
3	ACP5	2.29e-06	5.64e-05
3	AGRP	8.74e-08	1.5e-05
4	ANGPT1	7.62e-07	4.61e-06
4	Bacteroides	2.28e-06	2.3204e-05
3	CA5A	1.1e-06	9.48e-05
2	CCL4L1	5.89e-09	1.33e-05
2	CD163	3.8e-06	0.00041305
4	CD244	1.69e-06	9.66e-06
2	CSTB	1.38e-06	6.49e-05
4	CTSL	1.98e-06	2.58e-05
4	CXCL5	1.22e-06	1.34e-05
4	F2R	2.06e-06	7.95e-06
4	GH1	1.95e-06	2.21e-05
2	HAVCR1	9.47e-07	8.04e-05
2	HMOX1	2.93e-06	0.00012151
1	IGFBP1	6.2e-07	4.53e-06
3	IGFBP2	2.23e-07	7.78e-06
4	IGFBP7	4.08e-07	6.42e-05
4	IL12B	4.29e-07	1.47e-05
2	IL16	2.81e-06	0.00043308
2	IL18BP	5.68e-07	0.00023711
2	IL18R1	1.05e-07	9.76e-06
2	IL18	2.1e-06	0.00097761
4	IL7	2.34e-07	3.97e-06
4	LTBR	1.65e-06	1.34e-05
4	Lachnospiraceae_FCS020_group	2.86e-06	5.4078e-06
4	MMP12	6.86e-07	1.01e-05
2	MMP3	4.66e-07	0.0001477
3	MMP3	1.07e-08	1.51e-05
3	PAPPA	1.89e-08	1.79e-05
4	Q8WWJ7	1.69e-06	2.83e-05
1	RARRES2	6.38e-08	1.25e-05
4	TFRC	8.42e-07	6.47e-06
4	TGFA	1.35e-06	5.89e-05
3	TGM2	3.56e-08	5.4e-05
2	TNFRSF10B	2.1e-06	0.00058733
4	TNFRSF13B	3.72e-07	7.1e-06
4	TREML2	2.22e-06	4.75e-05
4	VEGFD	2.81e-06	0.00019569
3	activities_activityCalories_26	1.19e-06	3.6268e-05
3	assessment_digestion_bowel_movements_enum_4: (3) 1-3 times daily	3.96e-07	7.6007e-05
4	assessment_digestion_medications_enum_4: (1) Daily	4.12e-07	8.4303e-06
1	assessment_health_history_cancer_prostate_cancer_self_current_9: TRUE	1.77e-06	8.4765e-06
2	assessment_health_history_cardiovascular_hypertension_self_current_9: FALSE	3.05e-06	1.8865e-05
4	assessment_joyful_moments_feel_lost_control_enum_11: (4) Agree	2.31e-06	0.00021936
1	assessment_joyful_moments_feel_rundown_enum_11: (1) Strongly disagree	1.69e-08	5.7335e-06
3	assessment_lifestyle_achohol_type_enum_3: (1) Beer	6.27e-07	1.59e-05
4	assessment_lifestyle_moderate_activity_duration_enum_12: (1) 10 min	8.4e-07	0.00030907
4	assessment_satisfaction_not_attractive_enum_7: (1) Strongly Agree	1.81e-06	3.6235e-05
4	assessment_satisfaction_not_healthy_enum_7: (1) Strongly Agree	3.59e-07	1.9522e-05
1	assessment_satisfaction_not_healthy_enum_7: (6) Strongly Disagree	1.73e-06	4.0491e-05
2	assessment_vitals_colonoscopy_enum_18: (1) No	9.46e-07	0.00021511
3	systolic_6	3.2198e-06	1.1033e-05

## Sheet: 20 vs 40 bins
130/338 (38%) features were not segnificantly enriched when dividing the data to 40 bins instead of 20 bins
Archetype #	feature name	P-values 20 bins	P-values 40 bins
2	ACE2	2.19e-15	3.77e-05
3	ACP5	2.29e-06	0.00075138
3	AGRP	8.74e-08	7.67e-05
4	ALCAM	5.93e-07	3.54e-05
4	ANGPT1	7.62e-07	0.00029248
2	CA5A	1.37e-09	0.00014743
3	CA5A	1.1e-06	0.0020127
2	CCL16	7.29e-09	0.00014946
2	CCL2	6.19e-08	0.00041076
2	CCL3	3.96e-10	0.00083393
2	CCL4L1	5.89e-09	0.00094842
4	CCL4L1	2.52e-11	5e-06
2	CD163	3.8e-06	0.0034405
4	CD244	1.69e-06	2e-05
4	CD40	1.21e-06	3e-05
4	CD5	3.39e-11	5.72e-06
2	CDCP1	2.06e-09	2.79e-05
4	CEACAM8	1.43e-14	5.55e-06
4	CPB1	5.51e-07	0.00058691
2	CSTB	1.38e-06	0.0011925
2	CTSD	3.62e-08	2.01e-05
2	CVD2_O00182	4.33e-13	2.14e-05
4	CXCL10	8.08e-08	0.00064873
4	CXCL16	3.03e-11	2.11e-05
4	CXCL5	1.22e-06	1.13e-05
4	DKK1	6.03e-08	0.00016162
4	F2R	2.06e-06	9.53e-06
4	FABP6	2.52e-06	0.00013563
1	GDF15	1.53e-07	6.02e-06
4	GH1	1.95e-06	0.0011775
4	GLO1	5.87e-08	0.00050552
2	HAVCR1	9.47e-07	0.03619
4	HBEGF	2.66e-07	6.78e-05
2	HGF	8.49e-09	0.00014692
2	HMOX1	2.93e-06	0.0076495
4	HSPG2	8.89e-10	6.79e-05
1	IGFBP1	6.2e-07	0.0001713
2	IGFBP1	1.77e-08	4.14e-06
3	IGFBP2	2.23e-07	0.0010412
2	IGFBP7	2.32e-07	2.24e-05
4	IGFBP7	4.08e-07	0.0010021
4	IKBKG	2.9e-08	6.04e-06
4	IL10	6.09e-09	2.68e-05
4	IL12B	4.29e-07	0.00011652
2	IL16	2.81e-06	0.0026382
2	IL18	2.1e-06	0.0021104
2	IL18BP	5.68e-07	0.00042616
2	IL18R1	1.05e-07	7.2e-06
2	IL1RL1	1.25e-09	0.00031587
1	IL1RN	1.2e-06	9.81e-05
4	IL2RA	2.87e-10	3.76e-05
4	IL4R	8.97e-08	1.12e-05
4	IL7	2.34e-07	3.15e-05
1	LDLR	1.15e-06	0.00026322
1	LEP	4.34e-11	1.06e-05
4	LGALS3	2.13e-07	0.00018945
4	LTBR	1.65e-06	0.0018691
3	MB	8.32e-08	1.4e-05
4	MMP12	6.86e-07	6.33e-05
2	MMP3	4.66e-07	0.004547
3	MMP3	1.07e-08	0.00053558
3	NOTCH3	2.05e-07	8.38e-05
4	OSCAR	1.7e-10	3.26e-05
3	PAPPA	1.89e-08	1.2e-05
4	PDGFA	1.26e-07	4e-05
4	PGF	3.42e-09	0.00012902
2	PLAT	1.03e-07	3.93e-06
4	PLAT	2.35e-07	3.49e-05
4	Q8WWJ7	1.69e-06	0.00089779
1	RARRES2	6.38e-08	0.0082464
2	TFPI	1.77e-09	1.1e-05
4	TFRC	8.42e-07	0.0038325
4	TGFA	1.35e-06	0.0012309
3	TGM2	3.56e-08	5.55e-05
3	TIMP4	5.51e-09	0.00022475
2	TNFRSF10B	2.1e-06	0.0038188
4	TNFRSF13B	3.72e-07	1.13e-05
2	TNFRSF1A	1.55e-07	0.00015263
4	TNFSF13B	3.6e-08	1.23e-05
4	TREML2	2.22e-06	0.00014681
4	VEGFD	2.81e-06	0.0043428
4	'Anaerostipes_4'	1.65e-07	3.0539e-05
1	'BMI_10_1'	4.3618e-08	3.598e-05
2	'BMI_10_2'	4.3617e-10	6.7356e-06
1	'BMI_9_1'	1.3544e-08	2.8872e-05
2	'BMI_9_2'	3.7575e-10	1.3429e-05
1	'BMI_CALC_10_1'	3.3199e-08	4.4051e-05
2	'BMI_CALC_10_2'	7.025e-10	5.1249e-06
1	'BMI_CALC_9_1'	9.9775e-09	3.4526e-05
2	'BMI_CALC_9_2'	1.2302e-09	5.5801e-06
4	'Coprococcus_2_4'	2.14e-06	0.00011788
4	'Family_XIII_AD3011_group_4'	4.44e-07	1.1834e-05
2	'HEIGHT_CALC_10_2'	2.9614e-12	0.00014054
2	'HEIGHT_CALC_9_2'	2.9517e-12	0.00014022
4	'Lachnospiraceae_FCS020_group_4'	2.86e-06	9.8406e-05
1	'Marvinbryantia_1'	3.52e-06	7.0894e-06
4	'Megasphaera_4'	2.24e-06	5.9006e-06
4	'PULSE_PRESSURE_6_4'	1.2891e-09	1.5991e-05
4	'Ruminococcaceae_NK4A214_group_4'	1.49e-08	1.2458e-05
4	'Ruminococcaceae_UCG-010_4'	5.02e-10	8.9265e-06
4	'Ruminococcus_1_4'	3.41e-08	5.5051e-05
3	'activities_activityCalories_26_3'	1.19e-06	0.00012006
2	'activities_calories_25_2'	1.3e-10	3.3333e-05
3	'assessment_digestion_bowel_movements_enum_4: (3) 1-3 times daily_3'	3.96e-07	2.16e-05
4	'assessment_digestion_diarrhea_enum_4: (2) Several times per week_4'	5.05e-07	3.9861e-05
4	'assessment_digestion_high_appetite_enum_4: (1) Regularly (daily or several times per week)_4'	3.3e-09	1.6723e-05
4	'assessment_digestion_medications_enum_4: (1) Daily_4'	4.12e-07	0.00019146
1	'assessment_health_history_cancer_prostate_cancer_self_current_9: TRUE_1'	1.77e-06	0.0044279
2	'assessment_health_history_cardiovascular_elevated_cholesterol_triglycerides_self_current_9: FALSE_2'	2.8e-07	1.6655e-05
4	'assessment_health_history_cardiovascular_elevated_cholesterol_triglycerides_self_current_9: TRUE_4'	3.57e-09	3.1387e-05
2	'assessment_health_history_cardiovascular_hypertension_self_current_9: FALSE_2'	3.05e-06	0.0012598
2	'assessment_health_history_sleep_condition_apnea_self_current_9: FALSE_2'	6.94e-07	0.00011625
4	'assessment_joyful_moments_feel_lost_control_enum_11: (4) Agree_4'	2.31e-06	0.016922
1	'assessment_joyful_moments_feel_rundown_enum_11: (1) Strongly disagree_1'	1.69e-08	0.00020962
4	'assessment_joyful_moments_feel_rundown_enum_11: (4) Agree_4'	2.58e-07	0.003093
1	'assessment_joyful_moments_healthy_life_enum_11: (5) Strongly agree_1'	1.61e-06	4.0754e-06
4	'assessment_joyful_moments_right_track_enum_11: (2) Disagree_4'	4.27e-12	1.1514e-05
1	'assessment_joyful_moments_right_track_enum_11: (5) Strongly agree_1'	1.25e-06	1.2643e-05
4	'assessment_joyful_moments_satisfied_enum_11: (2) Disagree_4'	2.18e-10	0.00074291
3	'assessment_lifestyle_fruits_enum_3: (0) Zero/less than 1 per day_3'	1.9e-07	7.93e-05
1	'assessment_lifestyle_grandchildren_enum_12: (2) Two_1'	6.94e-07	0.0037688
1	'assessment_lifestyle_live_with_enum_12: (2) Spouse/partner_1'	2e-07	0.00071722
4	'assessment_satisfaction_have_energy_enum_7: (1) Strongly Disagree_4'	8.32e-12	0.00016388
4	'assessment_satisfaction_not_attractive_enum_7: (1) Strongly Agree_4'	1.81e-06	9.7441e-05
4	'assessment_satisfaction_not_healthy_enum_7: (1) Strongly Agree_4'	3.59e-07	0.00033334
4	'assessment_satisfaction_not_healthy_enum_7: (2) Moderately Agree_4'	3.08e-10	3.0163e-05
1	'assessment_satisfaction_not_healthy_enum_7: (6) Strongly Disagree_1'	1.73e-06	1.9441e-05
2	'assessment_vitals_colonoscopy_enum_18: (1) No_2'	9.46e-07	0.026826
2	'diastolic_6_2'	2.0383e-08	0.00064068
3	'systolic_6_3'	3.2198e-06	1.5762e-05
