# Supplementary material for: The geometry of clinical labs and wellness states from deeply phenotyped humans
Source: Nat Commun. 2021 Jun 11;12:3578. doi: 10.1038/s41467-021-23849-8 (PMC8196202; doi:10.1038/s41467-021-23849-8)
Supplement: Supplementary file 6 — Dataset 4 [file 41467_2021_23849_MOESM6_ESM.xlsx]

## Sheet: Sheet1
This table summarizes all the adverse events that were reported by the participants, the number of times every event was reported (count), and the number of visits per count.
Event name	count	# of visits
'Kidney stone'	5	3	5	3	2	4
'Melanoma'	4	3	1	1	7	0
'Small intestinal bacterial overgrowth'	4	3	3	3	3	0
'Fibroids'	3	2	2	4	0	0
'Non-alcoholic fatty liver disease '	3	3	3	3	0	0
'Prostate cancer'	3	2	7	6	0	0
'Aortic aneurysm'	2	3	2	0	0	0
'Atrial fibrillation'	2	2	6	0	0	0
'Basal cell carcinoma'	2	3	4	0	0	0
'Breast cancer'	2	2	1	0	0	0
'Chronic kidney disease, stage 3'	2	4	1	0	0	0
'Colon polyps'	2	3	3	0	0	0
'Gallstones'	2	1	7	0	0	0
'Gout'	2	7	1	0	0	0
'Hashimoto''s thyroiditis'	2	3	5	0	0	0
'Heart attack'	2	5	5	0	0	0
'Hemorrhagic stroke'	2	3	4	0	0	0
'Hypertension'	2	5	3	0	0	0
'Left ventricular hypertrophy'	2	3	2	0	0	0
'Ovarian cyst'	2	3	1	0	0	0
'Polycystic ovary syndrome'	2	3	1	0	0	0
'Sleep apnea'	2	4	4	0	0	0
'Squamous cell carcinoma'	2	2	5	0	0	0
'Anemia'	1	3	4	0	0	0
'Anemia, idiopathic warm antibody hemolytic'	1	3	0	0	0	0
'Angioedema'	1	2	0	0	0	0
'Appendicitis'	1	2	0	0	0	0
'Astrocytoma'	1	1	0	0	0	0
'Atrial Fibrillation'	1	3	0	0	0	0
'Atrial flutter'	1	6	0	0	0	0
'Barrett''s esophagus'	1	2	0	0	0	0
'Bladder cancer, stage 3'	1	6	0	0	0	0
'Bladder stone'	1	5	0	0	0	0
'Breast cancer, stage 4'	1	2	0	0	0	0
'Cellulitis'	1	4	0	0	0	0
'Cholecystectomy'	1	2	0	0	0	0
'Chronic lymphocytic leukemia'	1	2	0	0	0	0
'Chronic myeloid leukemia'	1	6	0	0	0	0
'Chronic obstructive pulmonary disease'	1	1	0	0	0	0
'Chronic prostatitis'	1	3	0	0	0	0
'Colon cancer'	1	1	0	0	0	0
'Coronary artery spasms'	1	2	0	0	0	0
'Depression'	1	3	0	0	0	0
'Diverticulitis'	1	4	0	0	0	0
'Diverticulosis'	1	4	0	0	0	0
'Ductal carcinoma in situ'	1	1	0	0	0	0
'Endometrial cancer'	1	4	0	0	0	0
'Enlarged prostate '	1	7	0	0	0	0
'Eosinophilic esophagitis'	1	6	0	0	0	0
'Epstein-Barr virus'	1	4	0	0	0	0
'Esophageal ulcer'	1	7	0	0	0	0
'Fatty liver disease'	1	4	0	0	0	0
'Gastroesophageal reflux disease'	1	4	0	0	0	0
'Glaucoma '	1	3	0	0	0	0
'Heart arrhythmia'	1	7	0	0	0	0
'Heart palpitations'	1	4	0	0	0	0
'Idiopathic thrombocytopenic purpura'	1	4	0	0	0	0
'Idiopathic thrombyocytopenia'	1	2	0	0	0	0
'Irritable bowel syndrome'	1	3	0	0	0	0
'Kidney cyst'	1	4	0	0	0	0
'Liver cancer'	1	2	0	0	0	0
'Lupus'	1	3	0	0	0	0
'Lymphedema-distichiasis syndrome'	1	7	0	0	0	0
'Machado–Joseph disease'	1	2	0	0	0	0
'Multiple sclerosis'	1	4	0	0	0	0
'Myeloma'	1	2	0	0	0	0
'Osteoarthritis '	1	3	0	0	0	0
'Osteoporosis'	1	4	0	0	0	0
'Pancreatic cancer, stage 4'	1	2	0	0	0	0
'Pituitary tumor, benign'	1	3	0	0	0	0
'Plantar fascitis'	1	1	0	0	0	0
'Pleurisy'	1	4	0	0	0	0
'Retinoschisis'	1	2	0	0	0	0
'Rheumatoid arthritis'	1	4	0	0	0	0
'Rosacea'	1	3	0	0	0	0
'Serrated polyposis syndrome'	1	5	0	0	0	0
'Spontaneous coronary artery dissection'	1	5	0	0	0	0
'Transient ischemic attack'	1	1	0	0	0	0
'Uterine polyp'	1	2	0	0	0	0
'abnormal mole removed '	1	4	0	0	0	0
