# Supplementary material for: The geometry of clinical labs and wellness states from deeply phenotyped humans
Source: Nat Commun. 2021 Jun 11;12:3578. doi: 10.1038/s41467-021-23849-8 (PMC8196202; doi:10.1038/s41467-021-23849-8)
Supplement: Supplementary file 7 — Dataset 5 [file 41467_2021_23849_MOESM7_ESM.xlsx]

## Sheet: Sheet1
	arc1		arc2		arc3		arc4
Bin #	F	M	F	M	F	M	F	M
1	75	80	155	0	4	151	91	64
2	81	73	154	0	10	144	88	66
3	86	69	151	4	19	136	88	67
4	85	70	147	8	26	129	80	75
5	79	76	138	17	50	105	83	72
6	89	65	132	22	51	103	74	80
7	77	78	133	22	68	87	78	77
8	84	71	121	34	87	68	79	76
9	82	72	109	45	93	61	82	72
10	92	63	95	60	104	51	84	71
11	89	66	86	69	111	44	91	64
12	99	55	82	72	117	37	94	60
13	101	54	76	79	140	15	91	64
14	93	62	56	99	125	30	94	61
15	95	60	50	105	130	25	98	57
16	110	44	36	118	137	17	101	53
17	98	57	28	127	142	13	106	49
18	102	53	31	124	144	11	111	44
19	106	48	28	126	143	11	108	46
20	117	38	32	123	139	16	119	36
This table show the number of males and females in every bin, close to every archetype, that was found in the enrichmet analysis
